# Supplementary material for: Aberrant methylation patterns in colorectal cancer: a meta-analysis
Source: Oncotarget. 2017 Jan 10;8(8):12820–30. doi: 10.18632/oncotarget.14590 (PMC5355058; doi:10.18632/oncotarget.14590)
Supplement: Supplementary file 2 [file oncotarget-08-12820-s002.xlsx]

## Sheet: File_explanation
Differentially methylated BOPs for each colorectal cancer phase studied.
Each sheet contains common BOPs resulting from the intersection analysis across the orginal datasets.
Each BOP is characterized by: gene symbol, methylation change (delta methylation sign). The N1xCRC comparison includes an extra sheet indicating the genes resulting as differentially methylated from our analysis and in common to Naumov’s study.

## Sheet: N1xN2
Gene	BOP	Direction of change
SYCP1	chr1:115397448-115397942*N_Shore	Hypermethylated in N2
S100A11	chr1:152008838-152009112*S_Shore	Hypermethylated in N2
TSTD1	chr1:161008377-161008830*S_Shore	Hypermethylated in N2
USF1	chr1:161008377-161008830*S_Shore	Hypermethylated in N2
TMEM52	chr1:1850098-1851391*S_Shore	Hypermethylated in N2
MATN1	chr1:31191574-31191960*Island	Hypermethylated in N2
JAKMIP3	chr10:133930595-133931010*Island	Hypermethylated in N2
SPOCK2	chr10:73846806-73848233*S_Shore	Hypermethylated in N2
ART1	chr11:3663052-3663802*S_Shelf	Hypermethylated in N2
SNHG1	chr11:62623359-62623877*N_Shelf	Hypermethylated in N2
SNORD22	chr11:62623359-62623877*N_Shelf	Hypermethylated in N2
SNORD30	chr11:62623359-62623877*N_Shelf	Hypermethylated in N2
SNORD31	chr11:62623359-62623877*N_Shelf	Hypermethylated in N2
HOXC4	chr12:54411709-54412131*N_Shore	Hypermethylated in N2
HOXC5	chr12:54411709-54412131*N_Shore	Hypermethylated in N2
HOXC6	chr12:54411709-54412131*N_Shore	Hypermethylated in N2
TMCO3	chr13:114165218-114165462*N_Shore	Hypermethylated in N2
ZDHHC20	chr13:22032862-22033730*Island	Hypermethylated in N2
MIR1282	chr15:44084144-44085272*S_Shore	Hypermethylated in N2
SERF2	chr15:44084144-44085272*S_Shore	Hypermethylated in N2
SMAD6	chr15:66993543-66996571*Island	Hypermethylated in N2
ZFPM1	chr16:88518729-88522514*Island	Hypermethylated in N2
RAI1	chr17:17712911-17714456*Island	Hypomethylated in N2
CDK12	chr17:37617531-37618045*Island	Hypermethylated in N2
ARL4D	chr17:41476220-41476715*Island	Hypermethylated in N2
PTRH2	chr17:57784754-57785108*Island	Hypermethylated in N2
TMEM49	chr17:57784754-57785108*Island	Hypermethylated in N2
EIF4A1	chr17:7475916-7477330*S_Shore	Hypermethylated in N2
SNORA48	chr17:7475916-7477330*S_Shore	Hypermethylated in N2
LOC283999	chr17:76228110-76228380*N_Shore	Hypermethylated in N2
PGS1	chr17:76374443-76375201*Island	Hypermethylated in N2
TBCD	chr17:80827970-80828316*N_Shelf	Hypermethylated in N2
HAUS5	chr19:36103554-36103804*N_Shore	Hypermethylated in N2
PPP1R14A	chr19:38746638-38747379*Island	Hypomethylated in N2
FTL	chr19:49468372-49469376*Island	Hypomethylated in N2
MIR220B	chr19:6495192-6496225*Island	Hypermethylated in N2
TUBB4	chr19:6495192-6496225*Island	Hypermethylated in N2
SLC16A8	chr22:38476836-38478839*S_Shore	Hypermethylated in N2
ZFYVE20	chr3:15140035-15140890*Island	Hypermethylated in N2
SH3PXD2B	chr5:171766422-171766826*N_Shore	Hypermethylated in N2
FGFR4	chr5:176520157-176520622*S_Shelf	Hypermethylated in N2
GFPT2	chr5:179779114-179781279*Island	Hypomethylated in N2
DLL1	chr6:170597246-170597499*Island	Hypermethylated in N2
HCG18	chr6:30294169-30295071*Island	Hypomethylated in N2
TRIM39	chr6:30294169-30295071*Island	Hypomethylated in N2
TNXB	chr6:32063533-32065044*S_Shelf	Hypermethylated in N2
B3GALT4	chr6:33244677-33245554*S_Shore	Hypermethylated in N2
WDR46	chr6:33244677-33245554*S_Shore	Hypermethylated in N2
CUTA	chr6:33385678-33386262*N_Shore	Hypermethylated in N2
PHF1	chr6:33385678-33386262*N_Shore	Hypermethylated in N2
ZBTB9	chr6:33422046-33422530*S_Shore	Hypermethylated in N2
PARP12	chr7:139762255-139763245*Island	Hypomethylated in N2
TTYH3	chr7:2671156-2671937*Island	Hypermethylated in N2
SBDSP	chr7:72298512-72298988*Island	Hypomethylated in N2
TYW1B	chr7:72298512-72298988*Island	Hypomethylated in N2
CPSF1	chr8:145622979-145623325*S_Shelf	Hypermethylated in N2
MIR1234	chr8:145622979-145623325*S_Shelf	Hypermethylated in N2

## Sheet: N1xADE
Gene	BOP	Direction of change
RBP7	chr1:10057121-10058108*N_Shore	Hypomethylated in ADE
GPR88	chr1:101004471-101005885*Island	Hypermethylated in ADE
VAV3	chr1:108507251-108507841*Island	Hypermethylated in ADE
VAV3	chr1:108507251-108507841*S_Shore	Hypermethylated in ADE
GSTM4	chr1:110198541-110199127*Island	Hypermethylated in ADE
GSTM2	chr1:110210581-110210956*Island	Hypermethylated in ADE
GSTM2	chr1:110210581-110210956*N_Shore	Hypermethylated in ADE
GSTM1	chr1:110230238-110230614*Island	Hypermethylated in ADE
AHCYL1	chr1:110527248-110528026*N_Shore	Hypomethylated in ADE
SLC6A17	chr1:110692988-110694264*Island	Hypermethylated in ADE
HBXIP	chr1:110949892-110950540*S_Shore	Hypomethylated in ADE
KCNA2	chr1:111148983-111150186*N_Shore	Hypomethylated in ADE
KCNA3	chr1:111216244-111217937*Island	Hypermethylated in ADE
KCNA3	chr1:111216244-111217937*S_Shore	Hypermethylated in ADE
DENND2D	chr1:111746337-111747303*N_Shelf	Hypomethylated in ADE
TNFRSF18	chr1:1141670-1142150*N_Shore	Hypomethylated in ADE
SYT6	chr1:114695136-114696672*Island	Hypermethylated in ADE
SYT6	chr1:114696886-114697185*Island	Hypermethylated in ADE
SYT6	chr1:114696886-114697185*N_Shore	Hypermethylated in ADE
TNFRSF4	chr1:1149055-1149524*Island	Hypomethylated in ADE
TNFRSF4	chr1:1149055-1149524*S_Shore	Hypomethylated in ADE
NGF	chr1:115880167-115881332*Island	Hypermethylated in ADE
C1orf187	chr1:11750701-11752651*Island	Hypermethylated in ADE
MAD2L2	chr1:11750701-11752651*Island	Hypermethylated in ADE
TBX15	chr1:119522385-119522638*Island	Hypermethylated in ADE
TBX15	chr1:119522385-119522638*N_Shore	Hypermethylated in ADE
TBX15	chr1:119526782-119527192*N_Shore	Hypermethylated in ADE
TBX15	chr1:119529819-119530712*Island	Hypermethylated in ADE
TBX15	chr1:119529819-119530712*N_Shore	Hypermethylated in ADE
TBX15	chr1:119529819-119530712*S_Shore	Hypermethylated in ADE
TBX15	chr1:119531991-119532196*Island	Hypermethylated in ADE
TBX15	chr1:119531991-119532196*N_Shore	Hypermethylated in ADE
TBX15	chr1:119531991-119532196*S_Shore	Hypermethylated in ADE
WARS2	chr1:119682874-119683411*S_Shore	Hypomethylated in ADE
HIST2H2BA	chr1:120905971-120906396*N_Shore	Hypermethylated in ADE
TNFRSF8	chr1:12123488-12124148*Island	Hypermethylated in ADE
TAS1R3	chr1:1267435-1268986*Island	Hypomethylated in ADE
PDPN	chr1:13910137-13910868*Island	Hypermethylated in ADE
CD160	chr1:145713966-145714203*S_Shore	Hypomethylated in ADE
C1orf70	chr1:1476093-1476669*N_Shore	Hypermethylated in ADE
KIAA1026	chr1:14924610-14925993*Island	Hypermethylated in ADE
LOC388692	chr1:149286812-149287773*N_Shore	Hypermethylated in ADE
PRPF3	chr1:150293835-150294140*N_Shore	Hypomethylated in ADE
ADAMTSL4	chr1:150529655-150529904*Island	Hypomethylated in ADE
ARNT	chr1:150848994-150849265*S_Shore	Hypomethylated in ADE
PIP5K1A	chr1:151170847-151171532*N_Shore	Hypomethylated in ADE
TUFT1	chr1:151512661-151513199*S_Shore	Hypomethylated in ADE
KPRP	chr1:152732958-152733338*N_Shelf	Hypomethylated in ADE
NPR1	chr1:153662203-153662439*Island	Hypomethylated in ADE
JTB	chr1:153949712-153950525*S_Shore	Hypomethylated in ADE
ATP8B2	chr1:154298205-154298544*Island	Hypermethylated in ADE
AQP10	chr1:154298205-154298544*N_Shore	Hypermethylated in ADE
ATP8B2	chr1:154298205-154298544*N_Shore	Hypermethylated in ADE
KCNN3	chr1:154744586-154744864*Island	Hypomethylated in ADE
DAP3	chr1:155657832-155659125*S_Shore	Hypomethylated in ADE
YY1AP1	chr1:155657832-155659125*S_Shore	Hypomethylated in ADE
GON4L	chr1:155829109-155829431*N_Shore	Hypomethylated in ADE
SYT11	chr1:155829109-155829431*N_Shore	Hypomethylated in ADE
MIB2	chr1:1563674-1564032*N_Shore	Hypomethylated in ADE
BCAN	chr1:156611639-156612447*N_Shore	Hypomethylated in ADE
ISG20L2	chr1:156698111-156698916*N_Shore	Hypomethylated in ADE
C1orf66	chr1:156698111-156698916*N_Shore	Hypomethylated in ADE
INSRR	chr1:156814881-156815792*Island	Hypermethylated in ADE
NTRK1	chr1:156814881-156815792*Island	Hypermethylated in ADE
C1orf92	chr1:156890243-156890806*N_Shore	Hypomethylated in ADE
NA	chr1:156890243-156890806*N_Shore	Hypomethylated in ADE
CD1D	chr1:158150620-158151503*N_Shore	Hypomethylated in ADE
CADM3	chr1:159141202-159141718*N_Shore	Hypomethylated in ADE
NHLH1	chr1:160340604-160340843*N_Shelf	Hypomethylated in ADE
TSTD1	chr1:161008377-161008830*Island	Hypomethylated in ADE
TSTD1	chr1:161008377-161008830*N_Shore	Hypomethylated in ADE
USF1	chr1:161008377-161008830*S_Shore	Hypomethylated in ADE
TSTD1	chr1:161008377-161008830*S_Shore	Hypomethylated in ADE
FCRLB	chr1:161695637-161697298*N_Shelf	Hypomethylated in ADE
OLFML2B	chr1:161953616-161954039*Island	Hypomethylated in ADE
MAEL	chr1:166958220-166958683*Island	Hypomethylated in ADE
SPATA21	chr1:16766998-16767803*N_Shelf	Hypomethylated in ADE
NECAP2	chr1:16766998-16767803*N_Shore	Hypomethylated in ADE
ATP1B1	chr1:169074766-169076411*Island	Hypermethylated in ADE
C1orf114	chr1:169396621-169396869*Island	Hypermethylated in ADE
C1orf114	chr1:169396621-169396869*S_Shore	Hypermethylated in ADE
MST1P2	chr1:16973485-16975045*N_Shore	Hypomethylated in ADE
MFAP2	chr1:17306551-17307363*S_Shore	Hypomethylated in ADE
ASTN1	chr1:177133392-177133846*Island	Hypermethylated in ADE
ASTN1	chr1:177133392-177133846*S_Shore	Hypermethylated in ADE
FAM5B	chr1:177140120-177140323*Island	Hypermethylated in ADE
FAM5B	chr1:177140120-177140323*S_Shore	Hypermethylated in ADE
FAM20B	chr1:178994804-178995917*N_Shore	Hypomethylated in ADE
NA	chr1:178994804-178995917*N_Shore	Hypomethylated in ADE
C1orf125	chr1:179334794-179335338*N_Shore	Hypomethylated in ADE
FAM163A	chr1:179711947-179713951*Island	Hypermethylated in ADE
TOR1AIP2	chr1:179846879-179847106*S_Shore	Hypomethylated in ADE
CACNA1E	chr1:181452706-181453073*Island	Hypermethylated in ADE
ZNF648	chr1:182025604-182026511*S_Shore	Hypomethylated in ADE
NMNAT2	chr1:183386000-183387664*Island	Hypermethylated in ADE
FAM129A	chr1:184942862-184943777*S_Shore	Hypomethylated in ADE
KIAA1751	chr1:1886344-1886870*S_Shelf	Hypomethylated in ADE
PAX7	chr1:18956895-18959829*Island	Hypermethylated in ADE
KIAA1751	chr1:1896414-1896628*N_Shore	Hypomethylated in ADE
KIAA1751	chr1:1910268-1913800*S_Shelf	Hypomethylated in ADE
GABRD	chr1:1961407-1961850*Island	Hypomethylated in ADE
AKR7A3	chr1:19614998-19615660*N_Shore	Hypomethylated in ADE
KCNT2	chr1:196577708-196578011*S_Shore	Hypomethylated in ADE
DENND1B	chr1:197743931-197744788*Island	Hypomethylated in ADE
LHX9	chr1:197890478-197890824*Island	Hypermethylated in ADE
NEK7	chr1:198125896-198126842*N_Shore	Hypomethylated in ADE
NR5A2	chr1:200004474-200004933*S_Shore	Hypermethylated in ADE
NR5A2	chr1:200008392-200009047*N_Shore	Hypermethylated in ADE
NR5A2	chr1:200010625-200010832*Island	Hypermethylated in ADE
PRKCZ	chr1:2005179-2005565*Island	Hypermethylated in ADE
GPR25	chr1:200842196-200843388*Island	Hypermethylated in ADE
NA	chr1:200842196-200843388*Island	Hypermethylated in ADE
IGFN1	chr1:201196030-201196267*Island	Hypomethylated in ADE
PKP1	chr1:201252452-201253648*Island	Hypermethylated in ADE
SYT2	chr1:202611668-202613039*Island	Hypermethylated in ADE
LRRN2	chr1:204654132-204654885*S_Shore	Hypomethylated in ADE
NA	chr1:204654132-204654885*S_Shore	Hypomethylated in ADE
CNTN2	chr1:205038784-205039153*Island	Hypomethylated in ADE
FAIM3	chr1:207082693-207083202*N_Shore	Hypomethylated in ADE
PFKFB2	chr1:207226281-207226842*N_Shore	Hypomethylated in ADE
YOD1	chr1:207226281-207226842*N_Shore	Hypomethylated in ADE
CR1	chr1:207669637-207670015*N_Shore	Hypermethylated in ADE
CR1L	chr1:207818389-207818952*Island	Hypermethylated in ADE
CR1L	chr1:207842805-207843259*Island	Hypermethylated in ADE
CD46	chr1:207925171-207925964*Island	Hypermethylated in ADE
CD34	chr1:208084098-208084513*Island	Hypermethylated in ADE
CD34	chr1:208084098-208084513*S_Shore	Hypomethylated in ADE
FAM43B	chr1:20878894-20880592*Island	Hypermethylated in ADE
SERTAD4	chr1:210405952-210407250*S_Shore	Hypomethylated in ADE
C1orf133	chr1:210405952-210407250*S_Shore	Hypomethylated in ADE
KCNH1	chr1:210857059-210857262*Island	Hypomethylated in ADE
NEK2	chr1:211848641-211849176*S_Shore	Hypomethylated in ADE
ANGEL2	chr1:213188519-213189261*S_Shore	Hypomethylated in ADE
C1orf86	chr1:2136808-2137351*S_Shore	Hypomethylated in ADE
KCNK2	chr1:215256051-215256636*N_Shore	Hypermethylated in ADE
ESRRG	chr1:217307744-217309179*N_Shore	Hypermethylated in ADE
ESRRG	chr1:217310749-217311178*Island	Hypermethylated in ADE
ESRRG	chr1:217310749-217311178*S_Shore	Hypermethylated in ADE
NA	chr1:217310749-217311178*S_Shore	Hypermethylated in ADE
ALPL	chr1:21835548-21836344*Island	Hypermethylated in ADE
SLC30A10	chr1:220101132-220102147*Island	Hypermethylated in ADE
MOSC1	chr1:220960016-220960603*N_Shore	Hypomethylated in ADE
HLX	chr1:221054554-221054888*N_Shore	Hypermethylated in ADE
LDLRAD2	chr1:22140891-22141407*Island	Hypermethylated in ADE
LDLRAD2	chr1:22140891-22141407*N_Shelf	Hypomethylated in ADE
LDLRAD2	chr1:22140891-22141407*N_Shore	Hypermethylated in ADE
CNIH3	chr1:224803637-224805314*Island	Hypermethylated in ADE
CNIH3	chr1:224805408-224805853*Island	Hypermethylated in ADE
NA	chr1:2253723-2254758*N_Shore	Hypomethylated in ADE
MORN1	chr1:2253723-2254758*N_Shore	Hypomethylated in ADE
MORN1	chr1:2259064-2259326*Island	Hypomethylated in ADE
MORN1	chr1:2266007-2266432*Island	Hypomethylated in ADE
MORN1	chr1:2266007-2266432*N_Shore	Hypomethylated in ADE
WNT3A	chr1:228194096-228196512*Island	Hypermethylated in ADE
OBSCN	chr1:228403232-228403528*Island	Hypomethylated in ADE
OBSCN	chr1:228473835-228474043*Island	Hypomethylated in ADE
OBSCN	chr1:228503556-228504762*Island	Hypomethylated in ADE
OBSCN	chr1:228503556-228504762*N_Shore	Hypomethylated in ADE
OBSCN	chr1:228509553-228509763*Island	Hypomethylated in ADE
OBSCN	chr1:228548077-228548330*S_Shore	Hypomethylated in ADE
TRIM17	chr1:228603706-228604567*Island	Hypermethylated in ADE
TRIM17	chr1:228603706-228604567*S_Shore	Hypermethylated in ADE
HIST3H3	chr1:228612580-228613103*S_Shore	Hypomethylated in ADE
EPHA8	chr1:22927145-22927542*Island	Hypomethylated in ADE
EPHA8	chr1:22927145-22927542*N_Shore	Hypomethylated in ADE
EPHA8	chr1:22927145-22927542*S_Shore	Hypomethylated in ADE
ACTA1	chr1:229567206-229570684*Island	Hypermethylated in ADE
C1QC	chr1:22974050-22974303*Island	Hypomethylated in ADE
TRIM67	chr1:231297812-231299777*Island	Hypermethylated in ADE
TRIM67	chr1:231297812-231299777*N_Shore	Hypermethylated in ADE
SLC35F3	chr1:234040298-234041457*Island	Hypermethylated in ADE
SLC35F3	chr1:234349884-234350471*Island	Hypermethylated in ADE
RYR2	chr1:237205126-237206644*Island	Hypermethylated in ADE
FMN2	chr1:240254959-240257063*Island	Hypermethylated in ADE
PLCH2	chr1:2409757-2410049*N_Shelf	Hypomethylated in ADE
GALE	chr1:24126799-24127549*N_Shore	Hypomethylated in ADE
PLD5	chr1:242686916-242687476*Island	Hypermethylated in ADE
PLD5	chr1:242687922-242688682*Island	Hypermethylated in ADE
PLCH2	chr1:2433648-2434065*N_Shelf	Hypomethylated in ADE
PLCH2	chr1:2433648-2434065*N_Shore	Hypomethylated in ADE
GRHL3	chr1:24648202-24648985*Island	Hypomethylated in ADE
SMYD3	chr1:246670148-246670768*S_Shore	Hypomethylated in ADE
OR2C3	chr1:247694035-247694501*S_Shelf	Hypomethylated in ADE
LOC148824	chr1:247694035-247694501*S_Shore	Hypomethylated in ADE
OR2C3	chr1:247694035-247694501*S_Shore	Hypomethylated in ADE
MMEL1	chr1:2527239-2527503*Island	Hypomethylated in ADE
MMEL1	chr1:2559892-2561055*Island	Hypermethylated in ADE
LIN28	chr1:26737246-26738148*Island	Hypermethylated in ADE
LIN28	chr1:26737246-26738148*N_Shore	Hypermethylated in ADE
NA	chr1:26737246-26738148*N_Shore	Hypermethylated in ADE
SNHG12	chr1:28908069-28908799*N_Shore	Hypomethylated in ADE
SNORA16A	chr1:28908069-28908799*N_Shore	Hypomethylated in ADE
SNORA61	chr1:28908069-28908799*N_Shore	Hypomethylated in ADE
SNORA44	chr1:28908069-28908799*N_Shore	Hypomethylated in ADE
SNORD99	chr1:28908069-28908799*N_Shore	Hypomethylated in ADE
OPRD1	chr1:29138501-29139348*N_Shore	Hypomethylated in ADE
ACTRT2	chr1:2938633-2939043*N_Shore	Hypomethylated in ADE
FLJ42875	chr1:2983925-2987962*Island	Hypermethylated in ADE
PRDM16	chr1:2983925-2987962*Island	Hypermethylated in ADE
PRDM16	chr1:2990030-2990718*S_Shore	Hypomethylated in ADE
PRDM16	chr1:2997272-2997473*N_Shore	Hypomethylated in ADE
PRDM16	chr1:3038067-3038343*S_Shore	Hypomethylated in ADE
PRDM16	chr1:3059050-3059268*N_Shore	Hypomethylated in ADE
PRDM16	chr1:3080934-3081292*N_Shelf	Hypomethylated in ADE
PRDM16	chr1:3080934-3081292*N_Shore	Hypomethylated in ADE
PRDM16	chr1:3147845-3148081*N_Shore	Hypomethylated in ADE
PRDM16	chr1:3157509-3158300*N_Shore	Hypomethylated in ADE
PRDM16	chr1:3157509-3158300*S_Shore	Hypomethylated in ADE
PRDM16	chr1:3195376-3196052*N_Shelf	Hypomethylated in ADE
PRDM16	chr1:3195376-3196052*N_Shore	Hypomethylated in ADE
PRDM16	chr1:3203765-3204453*Island	Hypomethylated in ADE
CCDC28B	chr1:32670569-32671885*N_Shore	Hypomethylated in ADE
IQCC	chr1:32670569-32671885*N_Shore	Hypomethylated in ADE
PRDM16	chr1:3275029-3275284*N_Shelf	Hypomethylated in ADE
PRDM16	chr1:3275029-3275284*S_Shore	Hypomethylated in ADE
PRDM16	chr1:3307069-3307285*N_Shelf	Hypomethylated in ADE
PRDM16	chr1:3307069-3307285*N_Shore	Hypomethylated in ADE
PRDM16	chr1:3321269-3322310*Island	Hypomethylated in ADE
PRDM16	chr1:3321269-3322310*N_Shore	Hypomethylated in ADE
PRDM16	chr1:3327991-3329424*N_Shore	Hypomethylated in ADE
PRDM16	chr1:3331040-3331279*N_Shore	Hypomethylated in ADE
HPCA	chr1:33351686-33352397*N_Shore	Hypomethylated in ADE
PRDM16	chr1:3342012-3342806*Island	Hypomethylated in ADE
PRDM16	chr1:3342012-3342806*N_Shore	Hypomethylated in ADE
PRDM16	chr1:3351365-3351632*S_Shore	Hypomethylated in ADE
ARHGEF16	chr1:3394701-3395191*S_Shore	Hypomethylated in ADE
C1orf94	chr1:34642382-34643024*Island	Hypermethylated in ADE
MEGF6	chr1:3499902-3500470*N_Shelf	Hypomethylated in ADE
MEGF6	chr1:3511709-3512118*Island	Hypomethylated in ADE
WDR8	chr1:3556963-3557201*Island	Hypomethylated in ADE
WDR8	chr1:3566445-3569636*Island	Hypermethylated in ADE
TP73	chr1:3566445-3569636*Island	Hypermethylated in ADE
TP73	chr1:3623318-3623521*S_Shore	Hypermethylated in ADE
TEKT2	chr1:36549554-36549965*N_Shore	Hypomethylated in ADE
KIAA0495	chr1:3662963-3664085*N_Shelf	Hypomethylated in ADE
KIAA0495	chr1:3662963-3664085*S_Shore	Hypomethylated in ADE
GRIK3	chr1:37498377-37500624*Island	Hypermethylated in ADE
EPHA10	chr1:38229838-38230888*Island	Hypermethylated in ADE
POU3F1	chr1:38510102-38513642*Island	Hypermethylated in ADE
PABPC4	chr1:40041317-40042667*N_Shore	Hypomethylated in ADE
NT5C1A	chr1:40136988-40138087*Island	Hypermethylated in ADE
RLF	chr1:40626913-40627612*N_Shore	Hypomethylated in ADE
COL9A2	chr1:40781004-40781445*N_Shore	Hypomethylated in ADE
RIMS3	chr1:41119852-41120136*N_Shore	Hypomethylated in ADE
TMEM125	chr1:43738484-43738829*N_Shelf	Hypomethylated in ADE
PTPRF	chr1:44063469-44063757*Island	Hypomethylated in ADE
RNF220	chr1:44871109-44874047*Island	Hypermethylated in ADE
AJAP1	chr1:4713989-4716555*Island	Hypermethylated in ADE
AJAP1	chr1:4771652-4772545*Island	Hypermethylated in ADE
BEND5	chr1:49242371-49242810*Island	Hypermethylated in ADE
AGBL4	chr1:49242371-49242810*Island	Hypermethylated in ADE
ELAVL4	chr1:50513644-50514320*Island	Hypermethylated in ADE
NA	chr1:50884228-50891471*Island	Hypermethylated in ADE
DMRTA2	chr1:50884228-50891471*Island	Hypermethylated in ADE
CDKN2C	chr1:51433762-51435505*Island	Hypermethylated in ADE
GPX7	chr1:53067880-53068608*N_Shore	Hypermethylated in ADE
ZYG11A	chr1:53308294-53309262*Island	Hypermethylated in ADE
PODN	chr1:53527572-53528974*Island	Hypermethylated in ADE
SLC1A7	chr1:53558388-53558642*N_Shore	Hypomethylated in ADE
FLJ40434	chr1:53904140-53905247*S_Shore	Hypomethylated in ADE
DMRTB1	chr1:53925191-53926228*N_Shore	Hypomethylated in ADE
SSBP3	chr1:54870853-54872476*Island	Hypermethylated in ADE
DHCR24	chr1:55352463-55353328*N_Shore	Hypomethylated in ADE
DAB1	chr1:57887963-57890637*Island	Hypermethylated in ADE
DAB1	chr1:58715272-58716095*Island	Hypermethylated in ADE
KCNAB2	chr1:6131635-6131985*Island	Hypomethylated in ADE
KCNAB2	chr1:6131635-6131985*N_Shore	Hypomethylated in ADE
CHD5	chr1:6187743-6188235*S_Shelf	Hypomethylated in ADE
CHD5	chr1:6202118-6202359*S_Shore	Hypomethylated in ADE
CHD5	chr1:6208716-6209039*N_Shelf	Hypomethylated in ADE
L1TD1	chr1:62660555-62660946*N_Shore	Hypomethylated in ADE
NA	chr1:63782394-63790471*Island	Hypermethylated in ADE
FOXD3	chr1:63782394-63790471*Island	Hypermethylated in ADE
ESPN	chr1:6507207-6509186*Island	Hypermethylated in ADE
TNFRSF25	chr1:6525996-6526228*Island	Hypermethylated in ADE
PLEKHG5	chr1:6525996-6526228*Island	Hypermethylated in ADE
PLEKHG5	chr1:6525996-6526228*S_Shore	Hypermethylated in ADE
TNFRSF25	chr1:6525996-6526228*S_Shore	Hypermethylated in ADE
PLEKHG5	chr1:6530536-6531814*Island	Hypomethylated in ADE
WDR78	chr1:67390468-67391109*N_Shore	Hypomethylated in ADE
MIER1	chr1:67390468-67391109*N_Shore	Hypomethylated in ADE
DIRAS3	chr1:68512643-68513005*N_Shore	Hypomethylated in ADE
LRRC7	chr1:70385043-70385270*Island	Hypomethylated in ADE
PIN1L	chr1:70385043-70385270*Island	Hypomethylated in ADE
CAMTA1	chr1:7122519-7122727*S_Shore	Hypomethylated in ADE
PTGER3	chr1:71512224-71513804*Island	Hypermethylated in ADE
LHX8	chr1:75595813-75596162*Island	Hypermethylated in ADE
LHX8	chr1:75595813-75596162*N_Shore	Hypermethylated in ADE
LHX8	chr1:75595813-75596162*S_Shore	Hypermethylated in ADE
LHX8	chr1:75596723-75596947*Island	Hypermethylated in ADE
LHX8	chr1:75600674-75601415*N_Shore	Hypermethylated in ADE
LHX8	chr1:75601998-75602878*Island	Hypermethylated in ADE
CAMTA1	chr1:7723400-7725175*Island	Hypomethylated in ADE
ST6GALNAC5	chr1:77333111-77334534*Island	Hypermethylated in ADE
AK5	chr1:77747314-77748224*Island	Hypermethylated in ADE
GIPC2	chr1:78511577-78512161*N_Shore	Hypomethylated in ADE
PTGFR	chr1:78956624-78957516*Island	Hypermethylated in ADE
PTGFR	chr1:78956624-78957516*N_Shore	Hypermethylated in ADE
SLC45A1	chr1:8384387-8384719*Island	Hypomethylated in ADE
COL24A1	chr1:86621278-86622871*Island	Hypermethylated in ADE
SAMD11	chr1:869332-871872*N_Shelf	Hypomethylated in ADE
SAMD11	chr1:869332-871872*S_Shore	Hypomethylated in ADE
LOC339524	chr1:87597543-87598515*N_Shore	Hypomethylated in ADE
PLEKHN1	chr1:906296-906538*S_Shore	Hypomethylated in ADE
SLC2A5	chr1:9099280-9100513*Island	Hypermethylated in ADE
BARHL2	chr1:91182509-91182857*Island	Hypermethylated in ADE
C1orf170	chr1:919726-919927*N_Shelf	Hypomethylated in ADE
BRDT	chr1:92414718-92414986*S_Shore	Hypomethylated in ADE
SLC25A33	chr1:9599350-9600444*N_Shore	Hypomethylated in ADE
PIK3CD	chr1:9711780-9713001*Island	Hypermethylated in ADE
C1orf200	chr1:9711780-9713001*Island	Hypermethylated in ADE
C1orf200	chr1:9711780-9713001*S_Shore	Hypomethylated in ADE
PIK3CD	chr1:9711780-9713001*S_Shore	Hypomethylated in ADE
MIR137	chr1:98510966-98511710*S_Shore	Hypermethylated in ADE
LPPR5	chr1:99469932-99470968*Island	Hypermethylated in ADE
LPPR5	chr1:99469932-99470968*N_Shore	Hypermethylated in ADE
CTNNBIP1	chr1:9969845-9970063*N_Shore	Hypomethylated in ADE
HPSE2	chr10:100993820-100994188*N_Shore	Hypermethylated in ADE
HPSE2	chr10:100993820-100994188*S_Shore	Hypermethylated in ADE
CNNM1	chr10:101089010-101090655*Island	Hypermethylated in ADE
CNNM1	chr10:101089010-101090655*N_Shore	Hypermethylated in ADE
NKX2-3	chr10:101294443-101297263*N_Shore	Hypermethylated in ADE
PAX2	chr10:102503913-102506146*Island	Hypermethylated in ADE
PAX2	chr10:102507482-102509646*Island	Hypermethylated in ADE
PAX2	chr10:102507482-102509646*S_Shore	Hypermethylated in ADE
KAZALD1	chr10:102820488-102822874*Island	Hypomethylated in ADE
TLX1	chr10:102893660-102895059*Island	Hypermethylated in ADE
FLJ41350	chr10:102984182-102990063*Island	Hypermethylated in ADE
LBX1	chr10:102984182-102990063*Island	Hypermethylated in ADE
NA	chr10:102984182-102990063*Island	Hypermethylated in ADE
FGF8	chr10:103535636-103536505*Island	Hypermethylated in ADE
PITX3	chr10:104000254-104001741*Island	Hypermethylated in ADE
PSD	chr10:104170168-104170872*Island	Hypermethylated in ADE
PSD	chr10:104178528-104179548*Island	Hypermethylated in ADE
FBXL15	chr10:104178528-104179548*Island	Hypermethylated in ADE
TMEM180	chr10:104220983-104221287*N_Shore	Hypomethylated in ADE
INA	chr10:105036628-105038084*Island	Hypermethylated in ADE
CALHM1	chr10:105217966-105218287*S_Shore	Hypomethylated in ADE
C10orf79	chr10:105991899-105992248*S_Shore	Hypomethylated in ADE
GSTO2	chr10:106028542-106029047*N_Shore	Hypomethylated in ADE
SORCS3	chr10:106399567-106402812*Island	Hypermethylated in ADE
SORCS1	chr10:108923780-108924805*Island	Hypermethylated in ADE
DUSP5	chr10:112257163-112258684*N_Shore	Hypomethylated in ADE
GFRA1	chr10:118030732-118034230*Island	Hypermethylated in ADE
VAX1	chr10:118892161-118892639*N_Shore	Hypermethylated in ADE
VAX1	chr10:118893527-118894432*N_Shore	Hypermethylated in ADE
PRLHR	chr10:120353692-120355821*Island	Hypermethylated in ADE
UPF2	chr10:12084236-12085431*S_Shore	Hypomethylated in ADE
PPAPDC1A	chr10:122216259-122217377*Island	Hypermethylated in ADE
ADARB2	chr10:1230813-1231214*S_Shelf	Hypomethylated in ADE
HMX2	chr10:124907283-124911035*Island	Hypermethylated in ADE
NA	chr10:124907283-124911035*Island	Hypermethylated in ADE
GPR26	chr10:125425495-125426642*Island	Hypermethylated in ADE
CPXM2	chr10:125650820-125651373*S_Shore	Hypermethylated in ADE
CHST15	chr10:125804001-125804379*S_Shelf	Hypomethylated in ADE
CHST15	chr10:125804001-125804379*S_Shore	Hypomethylated in ADE
MMP21	chr10:127462230-127462987*N_Shore	Hypomethylated in ADE
MMP21	chr10:127462230-127462987*S_Shore	Hypomethylated in ADE
UROS	chr10:127511329-127512197*S_Shore	Hypomethylated in ADE
BCCIP	chr10:127511329-127512197*S_Shore	Hypomethylated in ADE
DOCK1	chr10:128993505-128995167*Island	Hypermethylated in ADE
FAM196A	chr10:128993505-128995167*Island	Hypermethylated in ADE
FOXI2	chr10:129534410-129537366*Island	Hypermethylated in ADE
EBF3	chr10:131638564-131638840*S_Shelf	Hypomethylated in ADE
EBF3	chr10:131666016-131666315*N_Shore	Hypomethylated in ADE
EBF3	chr10:131666016-131666315*S_Shore	Hypomethylated in ADE
EBF3	chr10:131686365-131686595*N_Shelf	Hypomethylated in ADE
EBF3	chr10:131686365-131686595*N_Shore	Hypomethylated in ADE
EBF3	chr10:131686365-131686595*S_Shelf	Hypomethylated in ADE
EBF3	chr10:131756690-131758787*Island	Hypermethylated in ADE
TCERG1L	chr10:133109193-133111052*Island	Hypermethylated in ADE
BNIP3	chr10:133794898-133796598*Island	Hypermethylated in ADE
JAKMIP3	chr10:133948325-133948677*N_Shore	Hypomethylated in ADE
JAKMIP3	chr10:133951698-133952012*Island	Hypomethylated in ADE
JAKMIP3	chr10:133951698-133952012*N_Shore	Hypomethylated in ADE
DPYSL4	chr10:133998912-134001500*Island	Hypermethylated in ADE
DPYSL4	chr10:133998912-134001500*S_Shelf	Hypomethylated in ADE
DPYSL4	chr10:134016043-134016344*N_Shore	Hypomethylated in ADE
DPYSL4	chr10:134019500-134019776*N_Shore	Hypomethylated in ADE
STK32C	chr10:134040198-134040418*Island	Hypomethylated in ADE
STK32C	chr10:134041499-134041784*S_Shore	Hypomethylated in ADE
STK32C	chr10:134095487-134095820*N_Shore	Hypomethylated in ADE
STK32C	chr10:134095487-134095820*S_Shore	Hypomethylated in ADE
C10orf93	chr10:134755663-134756852*Island	Hypermethylated in ADE
C10orf93	chr10:134755663-134756852*N_Shore	Hypomethylated in ADE
GPR123	chr10:134901198-134902619*Island	Hypermethylated in ADE
GPR123	chr10:134911976-134912483*N_Shore	Hypomethylated in ADE
GPR123	chr10:134925815-134926878*S_Shelf	Hypomethylated in ADE
GPR123	chr10:134925815-134926878*S_Shore	Hypomethylated in ADE
KNDC1	chr10:134977930-134978148*Island	Hypomethylated in ADE
KNDC1	chr10:134980302-134981059*S_Shelf	Hypomethylated in ADE
KNDC1	chr10:134996318-134996548*S_Shore	Hypomethylated in ADE
KNDC1	chr10:135014703-135015402*N_Shelf	Hypomethylated in ADE
KNDC1	chr10:135014703-135015402*N_Shore	Hypomethylated in ADE
KNDC1	chr10:135016379-135017476*Island	Hypomethylated in ADE
KNDC1	chr10:135018677-135019084*Island	Hypomethylated in ADE
KNDC1	chr10:135018677-135019084*N_Shore	Hypomethylated in ADE
KNDC1	chr10:135020618-135020932*Island	Hypomethylated in ADE
ADAM8	chr10:135083739-135083962*S_Shore	Hypomethylated in ADE
TUBGCP2	chr10:135121991-135122669*N_Shelf	Hypomethylated in ADE
ZNF511	chr10:135121991-135122669*N_Shore	Hypomethylated in ADE
TUBGCP2	chr10:135121991-135122669*N_Shore	Hypomethylated in ADE
CYP2E1	chr10:135341255-135342561*N_Shore	Hypomethylated in ADE
FRMD4A	chr10:13933482-13934184*Island	Hypermethylated in ADE
ITGA8	chr10:15761423-15762101*Island	Hypermethylated in ADE
ITGA8	chr10:15761423-15762101*N_Shore	Hypermethylated in ADE
ADARB2	chr10:1595542-1595792*Island	Hypomethylated in ADE
C1QL3	chr10:16561604-16563822*Island	Hypermethylated in ADE
ADARB2	chr10:1778784-1780018*Island	Hypermethylated in ADE
SPAG6	chr10:22634000-22634862*Island	Hypermethylated in ADE
PTF1A	chr10:23480697-23482455*Island	Hypermethylated in ADE
NA	chr10:23480697-23482455*N_Shore	Hypermethylated in ADE
PTF1A	chr10:23480697-23482455*N_Shore	Hypermethylated in ADE
KIAA1217	chr10:23983366-23984978*Island	Hypermethylated in ADE
GPR158	chr10:25463756-25465639*Island	Hypermethylated in ADE
LOC100128811	chr10:25463756-25465639*Island	Hypermethylated in ADE
GAD2	chr10:26504383-26507434*Island	Hypermethylated in ADE
APBB1IP	chr10:26727061-26727992*Island	Hypermethylated in ADE
PTCHD3	chr10:27702368-27703378*S_Shore	Hypomethylated in ADE
MKX	chr10:28030182-28035211*Island	Hypermethylated in ADE
MKX	chr10:28030182-28035211*S_Shore	Hypermethylated in ADE
ARMC4	chr10:28287447-28288057*Island	Hypermethylated in ADE
FZD8	chr10:35928501-35931893*Island	Hypermethylated in ADE
NA	chr10:35928501-35931893*Island	Hypermethylated in ADE
DIP2C	chr10:387294-387544*N_Shelf	Hypomethylated in ADE
LOC441666	chr10:42862953-42863216*Island	Hypermethylated in ADE
LOC84856	chr10:42971195-42971834*N_Shore	Hypomethylated in ADE
RASGEF1A	chr10:43697777-43698177*Island	Hypermethylated in ADE
RASGEF1A	chr10:43697777-43698177*S_Shelf	Hypomethylated in ADE
SYT15	chr10:46969991-46971557*Island	Hypermethylated in ADE
RBP3	chr10:48389019-48389375*S_Shore	Hypomethylated in ADE
ARHGAP22	chr10:49812852-49813352*N_Shore	Hypomethylated in ADE
C10orf72	chr10:50323184-50323735*Island	Hypermethylated in ADE
FAM170B	chr10:50339890-50340178*S_Shore	Hypomethylated in ADE
C10orf71	chr10:50534274-50534704*N_Shelf	Hypomethylated in ADE
SLC18A3	chr10:50817095-50817309*Island	Hypermethylated in ADE
CHAT	chr10:50817095-50817309*Island	Hypermethylated in ADE
CHAT	chr10:50817095-50817309*N_Shore	Hypermethylated in ADE
SLC18A3	chr10:50817095-50817309*N_Shore	Hypermethylated in ADE
SLC18A3	chr10:50817601-50820356*Island	Hypermethylated in ADE
CHAT	chr10:50817601-50820356*Island	Hypermethylated in ADE
C10orf53	chr10:50887565-50887862*Island	Hypermethylated in ADE
DIP2C	chr10:518192-518471*Island	Hypomethylated in ADE
DIP2C	chr10:525719-526041*N_Shelf	Hypomethylated in ADE
CALML5	chr10:5540785-5541515*S_Shore	Hypomethylated in ADE
RBM17	chr10:6130786-6131774*N_Shore	Hypomethylated in ADE
ZNF365	chr10:64133789-64134420*Island	Hypermethylated in ADE
NRBF2	chr10:64892879-64893336*N_Shore	Hypomethylated in ADE
DNA2	chr10:70231396-70231797*S_Shore	Hypomethylated in ADE
DDX21	chr10:70715938-70716494*S_Shore	Hypomethylated in ADE
NEUROG3	chr10:71331926-71333392*Island	Hypermethylated in ADE
NODAL	chr10:72200065-72201368*S_Shore	Hypomethylated in ADE
NA	chr10:72200065-72201368*S_Shore	Hypomethylated in ADE
PRF1	chr10:72360255-72360605*N_Shore	Hypomethylated in ADE
SFMBT2	chr10:7449376-7455339*Island	Hypermethylated in ADE
NA	chr10:7449376-7455339*Island	Hypermethylated in ADE
NA	chr10:77155128-77169600*Island	Hypomethylated in ADE
C10orf41	chr10:77155128-77169600*Island	Hypomethylated in ADE
ZNF503	chr10:77155128-77169600*Island	Hypomethylated in ADE
FLJ45983	chr10:8091374-8098329*Island	Hypermethylated in ADE
GATA3	chr10:8091374-8098329*Island	Hypermethylated in ADE
NA	chr10:8091374-8098329*Island	Hypermethylated in ADE
PLAC9	chr10:81892222-81892640*N_Shore	Hypomethylated in ADE
DYDC1	chr10:82116202-82117120*Island	Hypermethylated in ADE
DYDC2	chr10:82116202-82117120*Island	Hypermethylated in ADE
NRG3	chr10:83633820-83635729*S_Shore	Hypermethylated in ADE
GRID1	chr10:88022640-88023279*S_Shore	Hypomethylated in ADE
MIR346	chr10:88022640-88023279*S_Shore	Hypomethylated in ADE
HTR7	chr10:92616820-92618034*Island	Hypermethylated in ADE
CYP26C1	chr10:94820026-94823252*Island	Hypermethylated in ADE
CYP26A1	chr10:94833272-94835256*Island	Hypermethylated in ADE
CEP55	chr10:95256133-95256562*S_Shore	Hypomethylated in ADE
SLIT1	chr10:98945062-98946239*Island	Hypermethylated in ADE
RRP12	chr10:99160814-99161116*N_Shore	Hypomethylated in ADE
CRTAC1	chr10:99789614-99791320*Island	Hypermethylated in ADE
TRPC6	chr11:101453357-101454684*Island	Hypermethylated in ADE
TRPC6	chr11:101453357-101454684*S_Shore	Hypermethylated in ADE
MUC6	chr11:1029083-1029390*Island	Hypomethylated in ADE
MUC6	chr11:1029083-1029390*S_Shore	Hypomethylated in ADE
MUC6	chr11:1036420-1036827*Island	Hypomethylated in ADE
PDGFD	chr11:103907405-103907990*S_Shore	Hypomethylated in ADE
DDI1	chr11:103907405-103907990*S_Shore	Hypomethylated in ADE
GRIA4	chr11:105481126-105481422*Island	Hypermethylated in ADE
GRIA4	chr11:105481126-105481422*N_Shore	Hypermethylated in ADE
GRIA4	chr11:105481126-105481422*S_Shore	Hypermethylated in ADE
C11orf87	chr11:109293519-109294983*Island	Hypermethylated in ADE
C11orf87	chr11:109293519-109294983*N_Shore	Hypermethylated in ADE
ARHGAP20	chr11:110581839-110583883*Island	Hypermethylated in ADE
BTG4	chr11:111383168-111383892*Island	Hypermethylated in ADE
MIR34B	chr11:111383168-111383892*Island	Hypermethylated in ADE
MIR34C	chr11:111383168-111383892*Island	Hypermethylated in ADE
LAYN	chr11:111410932-111412199*Island	Hypermethylated in ADE
NCAM1	chr11:112832524-112834490*Island	Hypermethylated in ADE
GALNTL4	chr11:11642121-11643819*N_Shore	Hypomethylated in ADE
APOA5	chr11:116661034-116661410*S_Shore	Hypomethylated in ADE
APOA4	chr11:116691949-116692360*S_Shore	Hypomethylated in ADE
APOA1	chr11:116706481-116706910*S_Shelf	Hypomethylated in ADE
FXYD6	chr11:117747102-117747717*S_Shore	Hypomethylated in ADE
PHLDB1	chr11:118478235-118481896*N_Shore	Hypomethylated in ADE
FOXR1	chr11:118842379-118842933*N_Shore	Hypomethylated in ADE
SLC37A4	chr11:118900986-118901749*N_Shore	Hypomethylated in ADE
MCAM	chr11:119181396-119181670*Island	Hypomethylated in ADE
MFRP	chr11:119210290-119211658*S_Shelf	Hypomethylated in ADE
C1QTNF5	chr11:119210290-119211658*S_Shelf	Hypomethylated in ADE
THY1	chr11:119293320-119293943*Island	Hypermethylated in ADE
SORL1	chr11:121322538-121323302*S_Shore	Hypomethylated in ADE
BSX	chr11:122847494-122848608*S_Shore	Hypermethylated in ADE
BSX	chr11:122852411-122852699*Island	Hypermethylated in ADE
BSX	chr11:122852411-122852699*N_Shore	Hypermethylated in ADE
HEPACAM	chr11:124790814-124791354*N_Shore	Hypomethylated in ADE
HEPN1	chr11:124790814-124791354*N_Shore	Hypomethylated in ADE
DDX25	chr11:125774292-125774584*N_Shore	Hypermethylated in ADE
PUS3	chr11:125774292-125774584*N_Shore	Hypermethylated in ADE
FLI1	chr11:128562671-128565011*Island	Hypermethylated in ADE
FLI1	chr11:128562671-128565011*S_Shore	Hypomethylated in ADE
FLI1	chr11:128680332-128680543*Island	Hypomethylated in ADE
ADAMTS8	chr11:130297401-130298517*Island	Hypermethylated in ADE
ADAMTS8	chr11:130297401-130298517*S_Shore	Hypomethylated in ADE
NTM	chr11:131560937-131561613*Island	Hypermethylated in ADE
NTM	chr11:131780328-131781532*Island	Hypermethylated in ADE
NTM	chr11:131780328-131781532*N_Shore	Hypomethylated in ADE
OPCML	chr11:132934059-132934291*S_Shore	Hypermethylated in ADE
ARNTL	chr11:13298796-13300735*Island	Hypermethylated in ADE
IGSF9B	chr11:133825337-133827457*Island	Hypermethylated in ADE
IGSF9B	chr11:133825337-133827457*N_Shore	Hypermethylated in ADE
JAM3	chr11:133938850-133939681*Island	Hypermethylated in ADE
GLB1L3	chr11:134145559-134147180*Island	Hypermethylated in ADE
GLB1L3	chr11:134145559-134147180*S_Shore	Hypermethylated in ADE
B3GAT1	chr11:134281380-134282919*Island	Hypermethylated in ADE
BRSK2	chr11:1410119-1412346*S_Shore	Hypomethylated in ADE
BRSK2	chr11:1464295-1464899*N_Shore	Hypomethylated in ADE
CALCB	chr11:15094957-15095872*S_Shelf	Hypomethylated in ADE
INSC	chr11:15136058-15136545*Island	Hypermethylated in ADE
HCCA2	chr11:1673834-1674224*Island	Hypomethylated in ADE
LOC402778	chr11:1768979-1770712*Island	Hypermethylated in ADE
HCCA2	chr11:1768979-1770712*Island	Hypermethylated in ADE
MYOD1	chr11:17740789-17743779*Island	Hypermethylated in ADE
NA	chr11:17740789-17743779*Island	Hypermethylated in ADE
KCNC1	chr11:17756056-17758286*Island	Hypermethylated in ADE
KCNC1	chr11:17756056-17758286*S_Shelf	Hypomethylated in ADE
KCNC1	chr11:17801026-17801277*S_Shelf	Hypomethylated in ADE
LOC494141	chr11:18230619-18230906*Island	Hypermethylated in ADE
LDHA	chr11:18415922-18416680*N_Shore	Hypomethylated in ADE
PTPN5	chr11:18812572-18814079*Island	Hypermethylated in ADE
LSP1	chr11:1892037-1892556*N_Shelf	Hypomethylated in ADE
TNNT3	chr11:1950353-1950658*Island	Hypomethylated in ADE
H19	chr11:2017459-2018253*Island	Hypomethylated in ADE
MIR675	chr11:2017459-2018253*Island	Hypomethylated in ADE
DBX1	chr11:20181200-20182325*Island	Hypermethylated in ADE
DBX1	chr11:20181200-20182325*N_Shore	Hypermethylated in ADE
DBX1	chr11:20184570-20185497*N_Shore	Hypermethylated in ADE
NA	chr11:20184570-20185497*N_Shore	Hypermethylated in ADE
H19	chr11:2019565-2019863*S_Shore	Hypomethylated in ADE
NA	chr11:2019565-2019863*S_Shore	Hypomethylated in ADE
SLC6A5	chr11:20618197-20619920*S_Shore	Hypermethylated in ADE
SLC6A5	chr11:20622720-20623399*Island	Hypermethylated in ADE
SLC6A5	chr11:20622720-20623399*N_Shore	Hypermethylated in ADE
NELL1	chr11:20690579-20691845*Island	Hypermethylated in ADE
NELL1	chr11:20690579-20691845*S_Shore	Hypermethylated in ADE
IGF2	chr11:2154033-2154387*S_Shore	Hypomethylated in ADE
INS-IGF2	chr11:2154033-2154387*S_Shore	Hypomethylated in ADE
MIR483	chr11:2154033-2154387*S_Shore	Hypomethylated in ADE
INS-IGF2	chr11:2158951-2162484*Island	Hypermethylated in ADE
IGF2	chr11:2158951-2162484*Island	Hypermethylated in ADE
IGF2AS	chr11:2158951-2162484*Island	Hypermethylated in ADE
INS-IGF2	chr11:2165135-2165672*N_Shore	Hypomethylated in ADE
IGF2AS	chr11:2165135-2165672*N_Shore	Hypomethylated in ADE
IGF2	chr11:2165135-2165672*N_Shore	Hypomethylated in ADE
INS	chr11:2187488-2188245*N_Shelf	Hypomethylated in ADE
INS-IGF2	chr11:2187488-2188245*N_Shelf	Hypomethylated in ADE
TH	chr11:2187488-2188245*N_Shelf	Hypomethylated in ADE
TH	chr11:2187488-2188245*S_Shelf	Hypomethylated in ADE
TH	chr11:2187488-2188245*S_Shore	Hypomethylated in ADE
CD81	chr11:2398223-2399598*N_Shore	Hypomethylated in ADE
TSSC4	chr11:2421040-2422474*S_Shore	Hypomethylated in ADE
TRPM5	chr11:2442070-2442402*S_Shelf	Hypomethylated in ADE
LUZP2	chr11:24518224-24518738*Island	Hypermethylated in ADE
BDNF	chr11:27743472-27744564*S_Shore	Hypermethylated in ADE
KCNQ1DN	chr11:2890388-2891337*Island	Hypermethylated in ADE
SLC22A18AS	chr11:2923301-2923817*N_Shelf	Hypomethylated in ADE
SLC22A18	chr11:2923301-2923817*N_Shelf	Hypomethylated in ADE
KCNA4	chr11:30038934-30039148*Island	Hypermethylated in ADE
MPPED2	chr11:30606004-30608128*Island	Hypermethylated in ADE
PAX6	chr11:31820060-31821416*Island	Hypermethylated in ADE
PAX6	chr11:31820060-31821416*S_Shore	Hypermethylated in ADE
PAX6	chr11:31825743-31826967*Island	Hypermethylated in ADE
PAX6	chr11:31831620-31839038*Island	Hypermethylated in ADE
C11orf36	chr11:3239217-3239988*S_Shelf	Hypomethylated in ADE
C11orf36	chr11:3239217-3239988*S_Shore	Hypomethylated in ADE
MRGPRG	chr11:3239217-3239988*S_Shore	Hypomethylated in ADE
WT1	chr11:32448261-32449744*Island	Hypermethylated in ADE
WT1	chr11:32448261-32449744*S_Shore	Hypermethylated in ADE
WT1	chr11:32452144-32452708*Island	Hypermethylated in ADE
WT1	chr11:32452144-32452708*N_Shore	Hypermethylated in ADE
WIT1	chr11:32454874-32457311*Island	Hypermethylated in ADE
WT1	chr11:32454874-32457311*Island	Hypermethylated in ADE
WT1	chr11:32459422-32459878*N_Shore	Hypermethylated in ADE
WIT1	chr11:32459422-32459878*N_Shore	Hypermethylated in ADE
WIT1	chr11:32460586-32461004*Island	Hypermethylated in ADE
PAMR1	chr11:35547139-35547396*S_Shore	Hypermethylated in ADE
ART1	chr11:3663052-3663802*S_Shelf	Hypomethylated in ADE
SIGIRR	chr11:406491-407871*N_Shore	Hypermethylated in ADE
PKP3	chr11:406491-407871*N_Shore	Hypermethylated in ADE
SIGIRR	chr11:416419-417650*Island	Hypomethylated in ADE
MIR129-2	chr11:43602545-43603215*Island	Hypermethylated in ADE
NA	chr11:43602545-43603215*Island	Hypermethylated in ADE
ALX4	chr11:44330542-44331761*Island	Hypermethylated in ADE
ALX4	chr11:44330542-44331761*S_Shore	Hypermethylated in ADE
ALX4	chr11:44332314-44332757*Island	Hypermethylated in ADE
ALX4	chr11:44332314-44332757*N_Shore	Hypermethylated in ADE
CHST1	chr11:45671197-45672412*S_Shore	Hypomethylated in ADE
CHRM4	chr11:46406904-46407441*S_Shore	Hypomethylated in ADE
MYBPC3	chr11:47359953-47360216*N_Shore	Hypomethylated in ADE
SPI1	chr11:47399788-47400006*S_Shore	Hypomethylated in ADE
CUGBP1	chr11:47573911-47574899*S_Shore	Hypomethylated in ADE
C1QTNF4	chr11:47615710-47616055*S_Shore	Hypomethylated in ADE
RNH1	chr11:506353-508009*N_Shore	Hypermethylated in ADE
CLP1	chr11:57424937-57425262*N_Shore	Hypomethylated in ADE
TMEM216	chr11:61159836-61160285*N_Shore	Hypomethylated in ADE
SYT7	chr11:61335112-61335340*N_Shore	Hypomethylated in ADE
FADS2	chr11:61594996-61596710*Island	Hypermethylated in ADE
GNG3	chr11:62473453-62474156*S_Shore	Hypomethylated in ADE
BSCL2	chr11:62473453-62474156*S_Shore	Hypomethylated in ADE
CCKBR	chr11:6281076-6281307*Island	Hypermethylated in ADE
CCKBR	chr11:6281076-6281307*N_Shore	Hypermethylated in ADE
HRASLS5	chr11:63258378-63258804*S_Shore	Hypomethylated in ADE
FKBP2	chr11:64008283-64009487*N_Shore	Hypomethylated in ADE
ESRRA	chr11:64084646-64086057*N_Shelf	Hypermethylated in ADE
CCDC88B	chr11:64109822-64110228*N_Shelf	Hypomethylated in ADE
RASGRP2	chr11:64509433-64513826*Island	Hypermethylated in ADE
RASGRP2	chr11:64509433-64513826*N_Shore	Hypomethylated in ADE
MEN1	chr11:64577277-64578349*S_Shore	Hypomethylated in ADE
MIR194-2	chr11:64662462-64662880*N_Shelf	Hypomethylated in ADE
MIR192	chr11:64662462-64662880*N_Shelf	Hypomethylated in ADE
CDCA5	chr11:64851302-64851828*Island	Hypermethylated in ADE
ZFPL1	chr11:64851302-64851828*Island	Hypermethylated in ADE
LTBP3	chr11:65325081-65326209*Island	Hypermethylated in ADE
KCNK7	chr11:65366864-65367254*N_Shelf	Hypomethylated in ADE
PCNXL3	chr11:65402735-65403182*Island	Hypomethylated in ADE
RELA	chr11:65430142-65431079*Island	Hypermethylated in ADE
SNX32	chr11:65601069-65601551*N_Shore	Hypermethylated in ADE
CST6	chr11:65779311-65779767*N_Shore	Hypomethylated in ADE
NPAS4	chr11:66188130-66189397*Island	Hypermethylated in ADE
PC	chr11:66623620-66626614*Island	Hypomethylated in ADE
LRFN4	chr11:66623620-66626614*Island	Hypomethylated in ADE
ATPGD1	chr11:67182965-67183393*S_Shore	Hypomethylated in ADE
CDK2AP2	chr11:67275067-67276431*N_Shore	Hypomethylated in ADE
PITPNM1	chr11:67275067-67276431*N_Shore	Hypomethylated in ADE
ALDH3B2	chr11:67432755-67433051*Island	Hypomethylated in ADE
LRP5	chr11:68178918-68179162*Island	Hypomethylated in ADE
TPCN2	chr11:68816341-68816951*N_Shore	Hypomethylated in ADE
FGF4	chr11:69588826-69590546*Island	Hypermethylated in ADE
FGF3	chr11:69632033-69634710*Island	Hypermethylated in ADE
PHOX2A	chr11:71954816-71955659*Island	Hypermethylated in ADE
SYT9	chr11:7272757-7274235*Island	Hypermethylated in ADE
SYT9	chr11:7272757-7274235*S_Shore	Hypomethylated in ADE
POLD3	chr11:74303529-74304040*N_Shore	Hypomethylated in ADE
PPFIBP2	chr11:7534554-7535727*Island	Hypermethylated in ADE
CEND1	chr11:789871-790133*N_Shore	Hypomethylated in ADE
ODZ4	chr11:79148358-79152200*Island	Hypermethylated in ADE
EIF3F	chr11:8009047-8009251*N_Shore	Hypomethylated in ADE
TUB	chr11:8102358-8102913*Island	Hypermethylated in ADE
LMO1	chr11:8284102-8285032*Island	Hypermethylated in ADE
POLR2L	chr11:842293-843396*N_Shore	Hypomethylated in ADE
TSPAN4	chr11:842293-843396*N_Shore	Hypomethylated in ADE
CCDC81	chr11:86085693-86086006*Island	Hypermethylated in ADE
GRM5	chr11:88241710-88242562*Island	Hypermethylated in ADE
NOX4	chr11:89224416-89224718*S_Shore	Hypomethylated in ADE
IPO7	chr11:9406108-9406702*N_Shore	Hypomethylated in ADE
GPR83	chr11:94134226-94134848*Island	Hypermethylated in ADE
AMOTL1	chr11:94501366-94502696*Island	Hypermethylated in ADE
CNTN5	chr11:98891543-98891821*N_Shore	Hypermethylated in ADE
ASCL1	chr12:103351579-103352695*Island	Hypermethylated in ADE
CHST11	chr12:104850253-104852395*Island	Hypermethylated in ADE
RFX4	chr12:106977388-106977713*N_Shore	Hypermethylated in ADE
RFX4	chr12:106979429-106981086*N_Shore	Hypermethylated in ADE
ASCL4	chr12:108168986-108169570*N_Shore	Hypomethylated in ADE
WSCD2	chr12:108522950-108523852*S_Shore	Hypomethylated in ADE
PPP1CC	chr12:111180006-111181028*S_Shore	Hypomethylated in ADE
CUX2	chr12:111471960-111473546*Island	Hypermethylated in ADE
CUX2	chr12:111474953-111475242*N_Shore	Hypermethylated in ADE
DTX1	chr12:113494389-113495534*Island	Hypermethylated in ADE
RASAL1	chr12:113572977-113573758*S_Shore	Hypomethylated in ADE
LHX5	chr12:113900750-113906442*Island	Hypermethylated in ADE
LHX5	chr12:113908887-113910681*Island	Hypermethylated in ADE
TBX5	chr12:114838312-114838889*Island	Hypermethylated in ADE
TBX5	chr12:114843022-114843610*Island	Hypermethylated in ADE
TBX5	chr12:114843022-114843610*N_Shore	Hypermethylated in ADE
TBX5	chr12:114845861-114847650*Island	Hypermethylated in ADE
FBXO21	chr12:117627650-117628488*N_Shore	Hypermethylated in ADE
NOS1	chr12:117798076-117799448*Island	Hypermethylated in ADE
NOS1	chr12:117798076-117799448*N_Shore	Hypermethylated in ADE
NOS1	chr12:117798076-117799448*S_Shore	Hypomethylated in ADE
NA	chr12:117798076-117799448*S_Shore	Hypomethylated in ADE
SRRM4	chr12:119418591-119418834*Island	Hypermethylated in ADE
SRRM4	chr12:119418591-119418834*N_Shore	Hypermethylated in ADE
NA	chr12:119418591-119418834*N_Shore	Hypermethylated in ADE
SRRM4	chr12:119419105-119419810*Island	Hypermethylated in ADE
TMEM233	chr12:120031494-120033212*Island	Hypermethylated in ADE
KDM2B	chr12:122016170-122017693*Island	Hypermethylated in ADE
EIF2B1	chr12:124118097-124118479*S_Shore	Hypomethylated in ADE
GTF2H3	chr12:124118097-124118479*S_Shore	Hypomethylated in ADE
FAM101A	chr12:124780105-124780306*S_Shore	Hypomethylated in ADE
NCOR2	chr12:124941314-124941584*N_Shelf	Hypomethylated in ADE
TMEM132D	chr12:130387609-130389139*Island	Hypermethylated in ADE
FZD10	chr12:130645327-130648988*Island	Hypermethylated in ADE
NA	chr12:130645327-130648988*Island	Hypermethylated in ADE
HEBP1	chr12:13154088-13154866*Island	Hypermethylated in ADE
HTR7P	chr12:13154088-13154866*Island	Hypermethylated in ADE
GPR133	chr12:131572501-131572945*N_Shelf	Hypomethylated in ADE
MMP17	chr12:132324953-132325406*S_Shore	Hypomethylated in ADE
MMP17	chr12:132329177-132330089*Island	Hypomethylated in ADE
MMP17	chr12:132329177-132330089*N_Shore	Hypomethylated in ADE
EP400	chr12:132434352-132435241*N_Shore	Hypomethylated in ADE
GALNT9	chr12:132682572-132682895*Island	Hypomethylated in ADE
GALNT9	chr12:132688108-132688391*N_Shore	Hypomethylated in ADE
GALNT9	chr12:132689880-132690197*Island	Hypermethylated in ADE
GALNT9	chr12:132689880-132690197*S_Shore	Hypomethylated in ADE
GALNT9	chr12:132696661-132697724*N_Shore	Hypomethylated in ADE
GALNT9	chr12:132696661-132697724*S_Shore	Hypomethylated in ADE
GALNT9	chr12:132827375-132827725*N_Shore	Hypomethylated in ADE
GALNT9	chr12:132837411-132837680*Island	Hypomethylated in ADE
GALNT9	chr12:132855170-132855382*Island	Hypermethylated in ADE
LOC100130238	chr12:132855170-132855382*Island	Hypermethylated in ADE
GALNT9	chr12:132862586-132862956*Island	Hypermethylated in ADE
GALNT9	chr12:132880703-132882253*Island	Hypomethylated in ADE
GALNT9	chr12:132896299-132896569*S_Shore	Hypomethylated in ADE
FBRSL1	chr12:133102168-133102604*N_Shore	Hypomethylated in ADE
FBRSL1	chr12:133125659-133126011*N_Shelf	Hypomethylated in ADE
RERG	chr12:15373986-15374514*Island	Hypermethylated in ADE
DERA	chr12:16064080-16064534*N_Shore	Hypomethylated in ADE
PYROXD1	chr12:21590469-21590785*N_Shore	Hypomethylated in ADE
ETNK1	chr12:22777988-22778301*N_Shore	Hypomethylated in ADE
SOX5	chr12:24714956-24716243*Island	Hypermethylated in ADE
BCAT1	chr12:25055599-25056246*N_Shore	Hypermethylated in ADE
TMTC1	chr12:29935995-29937433*Island	Hypermethylated in ADE
FAM60A	chr12:31476717-31479466*N_Shore	Hypomethylated in ADE
FLJ13224	chr12:31476717-31479466*N_Shore	Hypomethylated in ADE
PRMT8	chr12:3599966-3603008*Island	Hypermethylated in ADE
CNTN1	chr12:41086522-41087102*Island	Hypermethylated in ADE
PDZRN4	chr12:41582155-41582975*Island	Hypermethylated in ADE
PDZRN4	chr12:41582155-41582975*N_Shore	Hypermethylated in ADE
PDZRN4	chr12:41582155-41582975*S_Shore	Hypermethylated in ADE
ADAMTS20	chr12:43944719-43946285*Island	Hypermethylated in ADE
NELL2	chr12:45269830-45270835*S_Shore	Hypomethylated in ADE
DBX2	chr12:45444202-45445386*Island	Hypermethylated in ADE
DBX2	chr12:45444202-45445386*N_Shore	Hypermethylated in ADE
FGF6	chr12:4554405-4554624*S_Shore	Hypomethylated in ADE
ZNF641	chr12:48744318-48745099*Island	Hypermethylated in ADE
KCNA6	chr12:4918273-4919657*Island	Hypermethylated in ADE
DHH	chr12:49487963-49488202*S_Shore	Hypomethylated in ADE
KCNA1	chr12:5018585-5021171*Island	Hypermethylated in ADE
AQP5	chr12:50354839-50356163*Island	Hypermethylated in ADE
LARP4	chr12:50794549-50794920*N_Shore	Hypomethylated in ADE
KCNA5	chr12:5153012-5154346*Island	Hypermethylated in ADE
KRT7	chr12:52626793-52627577*Island	Hypermethylated in ADE
KRT7	chr12:52639195-52639416*N_Shore	Hypomethylated in ADE
KRT18	chr12:53342805-53343162*S_Shore	Hypomethylated in ADE
HOXC13	chr12:54332805-54333731*N_Shore	Hypermethylated in ADE
HOXC12	chr12:54348695-54349378*Island	Hypermethylated in ADE
HOXC11	chr12:54366815-54369103*Island	Hypermethylated in ADE
HOXC10	chr12:54378696-54380102*Island	Hypermethylated in ADE
HOXC9	chr12:54393374-54394648*Island	Hypermethylated in ADE
HOXC5	chr12:54427025-54428709*Island	Hypermethylated in ADE
HOXC4	chr12:54427025-54428709*Island	Hypermethylated in ADE
FLJ12825	chr12:54500127-54501158*Island	Hypermethylated in ADE
LOC400043	chr12:54519768-54520457*Island	Hypermethylated in ADE
WIBG	chr12:56320739-56321628*S_Shore	Hypomethylated in ADE
DGKA	chr12:56325774-56326223*N_Shore	Hypomethylated in ADE
DCTN2	chr12:57940563-57940981*S_Shore	Hypomethylated in ADE
KIF5A	chr12:57943662-57943926*N_Shore	Hypomethylated in ADE
DCTN2	chr12:57943662-57943926*N_Shore	Hypomethylated in ADE
GEFT	chr12:58003880-58004249*Island	Hypermethylated in ADE
B4GALNT1	chr12:58025661-58027056*N_Shore	Hypomethylated in ADE
FAM19A2	chr12:62584768-62586268*Island	Hypermethylated in ADE
DPY19L2	chr12:64061836-64062774*Island	Hypermethylated in ADE
C12orf56	chr12:64784010-64784664*Island	Hypermethylated in ADE
WIF1	chr12:65514878-65515863*Island	Hypermethylated in ADE
VAMP1	chr12:6579555-6580429*Island	Hypermethylated in ADE
IRAK3	chr12:66582695-66583345*Island	Hypermethylated in ADE
GPR162	chr12:6933276-6933605*N_Shelf	Hypomethylated in ADE
CD4	chr12:6933276-6933605*N_Shelf	Hypomethylated in ADE
CDCA3	chr12:6961005-6961873*N_Shore	Hypomethylated in ADE
USP5	chr12:6961005-6961873*N_Shore	Hypomethylated in ADE
PTPN6	chr12:7053149-7053927*S_Shore	Hypomethylated in ADE
C12orf57	chr12:7053149-7053927*S_Shore	Hypomethylated in ADE
LOC283392	chr12:72665683-72667551*Island	Hypermethylated in ADE
TRHDE	chr12:72665683-72667551*Island	Hypermethylated in ADE
KCNC2	chr12:75601081-75601752*S_Shore	Hypermethylated in ADE
KCNC2	chr12:75602991-75603344*Island	Hypermethylated in ADE
KCNC2	chr12:75602991-75603344*N_Shore	Hypermethylated in ADE
MYF6	chr12:81102034-81102716*Island	Hypermethylated in ADE
MYF6	chr12:81102034-81102716*N_Shore	Hypomethylated in ADE
PPFIA2	chr12:82152320-82152674*Island	Hypermethylated in ADE
PPFIA2	chr12:82152320-82152674*S_Shore	Hypermethylated in ADE
FAM90A1	chr12:8373952-8374189*S_Shelf	Hypomethylated in ADE
SLC6A15	chr12:85305200-85305422*S_Shore	Hypermethylated in ADE
SLC6A15	chr12:85306282-85306829*Island	Hypermethylated in ADE
ALX1	chr12:85673878-85674700*N_Shore	Hypermethylated in ADE
NA	chr12:85673878-85674700*N_Shore	Hypermethylated in ADE
USP44	chr12:95941906-95942979*Island	Hypermethylated in ADE
ELK3	chr12:96587839-96588090*N_Shore	Hypomethylated in ADE
NEDD1	chr12:97300802-97301287*N_Shore	Hypomethylated in ADE
NALCN	chr13:102068116-102069258*Island	Hypermethylated in ADE
ITGBL1	chr13:102106165-102106488*N_Shore	Hypomethylated in ADE
FGF14	chr13:102568425-102569495*Island	Hypermethylated in ADE
FGF14	chr13:102568425-102569495*S_Shelf	Hypermethylated in ADE
FGF14	chr13:102568425-102569495*S_Shore	Hypermethylated in ADE
FGF14	chr13:103046680-103047226*Island	Hypermethylated in ADE
FGF14	chr13:103046680-103047226*S_Shore	Hypomethylated in ADE
FGF14	chr13:103052361-103052944*Island	Hypermethylated in ADE
FAM155A	chr13:108518334-108518633*Island	Hypermethylated in ADE
FAM155A	chr13:108519292-108521063*Island	Hypermethylated in ADE
NA	chr13:108519292-108521063*Island	Hypermethylated in ADE
IRS2	chr13:110434466-110440180*N_Shelf	Hypomethylated in ADE
COL4A2	chr13:110958891-110960590*Island	Hypermethylated in ADE
COL4A1	chr13:110958891-110960590*Island	Hypermethylated in ADE
COL4A2	chr13:111090637-111090860*Island	Hypomethylated in ADE
COL4A2	chr13:111090637-111090860*S_Shore	Hypomethylated in ADE
C13orf16	chr13:111978588-111979099*N_Shore	Hypomethylated in ADE
C13orf35	chr13:113303306-113303540*N_Shore	Hypomethylated in ADE
MCF2L	chr13:113648343-113649601*Island	Hypomethylated in ADE
F7	chr13:113761566-113765534*Island	Hypermethylated in ADE
F10	chr13:113772727-113773012*S_Shelf	Hypomethylated in ADE
F10	chr13:113803217-113803479*N_Shore	Hypomethylated in ADE
ATP4B	chr13:114302311-114302519*S_Shelf	Hypomethylated in ADE
RASA3	chr13:114813942-114814457*N_Shore	Hypomethylated in ADE
RASA3	chr13:114813942-114814457*S_Shore	Hypomethylated in ADE
TNFRSF19	chr13:24152899-24154140*N_Shore	Hypomethylated in ADE
PCOTH	chr13:24463119-24463677*S_Shore	Hypomethylated in ADE
C1QTNF9B	chr13:24463119-24463677*S_Shore	Hypomethylated in ADE
MIPEP	chr13:24463119-24463677*S_Shore	Hypomethylated in ADE
SPATA13	chr13:24734771-24735538*N_Shore	Hypomethylated in ADE
PARP4	chr13:25086522-25087067*N_Shore	Hypomethylated in ADE
FAM123A	chr13:25743998-25746127*Island	Hypermethylated in ADE
NUPL1	chr13:25874994-25876200*Island	Hypermethylated in ADE
ATP8A2	chr13:25945993-25946953*Island	Hypermethylated in ADE
ATP8A2	chr13:26042693-26043486*Island	Hypermethylated in ADE
SHISA2	chr13:26624725-26626265*Island	Hypermethylated in ADE
SHISA2	chr13:26624725-26626265*N_Shore	Hypermethylated in ADE
WASF3	chr13:27131568-27132677*Island	Hypermethylated in ADE
GPR12	chr13:27334226-27335205*Island	Hypermethylated in ADE
GSX1	chr13:28366549-28368505*Island	Hypermethylated in ADE
NA	chr13:28366549-28368505*Island	Hypermethylated in ADE
GSX1	chr13:28366549-28368505*N_Shore	Hypermethylated in ADE
PDX1	chr13:28498226-28499046*Island	Hypermethylated in ADE
PDX1	chr13:28498226-28499046*N_Shore	Hypermethylated in ADE
FLT3	chr13:28674227-28675170*N_Shore	Hypermethylated in ADE
FLT1	chr13:29067788-29069977*Island	Hypermethylated in ADE
MTUS2	chr13:30077245-30077490*S_Shore	Hypomethylated in ADE
B3GALTL	chr13:31773919-31775034*Island	Hypermethylated in ADE
C13orf38	chr13:36871667-36872059*Island	Hypermethylated in ADE
C13orf38	chr13:36871667-36872059*S_Shore	Hypermethylated in ADE
SPG20	chr13:36919737-36921004*Island	Hypermethylated in ADE
CCNA1	chr13:37005581-37006453*Island	Hypermethylated in ADE
CCNA1	chr13:37005581-37006453*N_Shore	Hypermethylated in ADE
CCNA1	chr13:37005581-37006453*S_Shore	Hypermethylated in ADE
C13orf36	chr13:37247949-37248463*Island	Hypermethylated in ADE
TRPC4	chr13:38443682-38444228*Island	Hypermethylated in ADE
FREM2	chr13:39261236-39262299*Island	Hypermethylated in ADE
TNFSF11	chr13:43148277-43149282*Island	Hypermethylated in ADE
TNFSF11	chr13:43148277-43149282*N_Shore	Hypermethylated in ADE
SPERT	chr13:46287282-46288214*Island	Hypomethylated in ADE
LRCH1	chr13:47126970-47128706*N_Shore	Hypomethylated in ADE
RB1	chr13:48877459-48878501*N_Shore	Hypomethylated in ADE
MLNR	chr13:49794125-49795542*Island	Hypermethylated in ADE
DLEU7	chr13:51417371-51418149*Island	Hypermethylated in ADE
NEK3	chr13:52733378-52733861*S_Shore	Hypomethylated in ADE
LECT1	chr13:53313127-53314045*Island	Hypermethylated in ADE
PCDH8	chr13:53424941-53425995*N_Shore	Hypermethylated in ADE
NA	chr13:53424941-53425995*N_Shore	Hypermethylated in ADE
PCDH17	chr13:58206526-58208930*Island	Hypermethylated in ADE
PCDH17	chr13:58206526-58208930*N_Shore	Hypermethylated in ADE
PCDH9	chr13:67804593-67805459*N_Shore	Hypermethylated in ADE
KLHL1	chr13:70681732-70682219*Island	Hypermethylated in ADE
ATXN8OS	chr13:70681732-70682219*Island	Hypermethylated in ADE
EDNRB	chr13:78492425-78493382*Island	Hypermethylated in ADE
EDNRB	chr13:78492425-78493382*S_Shore	Hypermethylated in ADE
SLITRK1	chr13:84453664-84453897*S_Shelf	Hypermethylated in ADE
SLITRK1	chr13:84453664-84453897*S_Shore	Hypermethylated in ADE
SLITRK5	chr13:88326600-88326919*Island	Hypermethylated in ADE
SLITRK5	chr13:88326600-88326919*N_Shore	Hypermethylated in ADE
GPC6	chr13:93879245-93880877*Island	Hypermethylated in ADE
SOX21	chr13:95363152-95366051*Island	Hypermethylated in ADE
NA	chr13:95363152-95366051*Island	Hypermethylated in ADE
CLDN10	chr13:96086047-96086276*N_Shore	Hypomethylated in ADE
CLDN10	chr13:96204691-96205496*Island	Hypermethylated in ADE
STK24	chr13:99127039-99127344*Island	Hypomethylated in ADE
HHIPL1	chr14:100118877-100119188*Island	Hypomethylated in ADE
EVL	chr14:100610406-100610691*N_Shore	Hypomethylated in ADE
DLK1	chr14:101192851-101193499*Island	Hypermethylated in ADE
DLK1	chr14:101192851-101193499*N_Shore	Hypomethylated in ADE
DLK1	chr14:101200617-101200929*N_Shelf	Hypomethylated in ADE
DLK1	chr14:101200617-101200929*N_Shore	Hypomethylated in ADE
MIR412	chr14:101531643-101532384*Island	Hypomethylated in ADE
MIR656	chr14:101531643-101532384*Island	Hypomethylated in ADE
MIR369	chr14:101531643-101532384*Island	Hypomethylated in ADE
MIR410	chr14:101531643-101532384*Island	Hypomethylated in ADE
MIR409	chr14:101531643-101532384*Island	Hypomethylated in ADE
MIR377	chr14:101531643-101532384*N_Shelf	Hypomethylated in ADE
NA	chr14:101531643-101532384*N_Shelf	Hypomethylated in ADE
MIR412	chr14:101531643-101532384*N_Shore	Hypomethylated in ADE
MIR369	chr14:101531643-101532384*N_Shore	Hypomethylated in ADE
MIR410	chr14:101531643-101532384*N_Shore	Hypomethylated in ADE
MIR409	chr14:101531643-101532384*N_Shore	Hypomethylated in ADE
MIR541	chr14:101531643-101532384*N_Shore	Hypomethylated in ADE
MIR656	chr14:101531643-101532384*N_Shore	Hypomethylated in ADE
TMEM179	chr14:105070518-105071463*Island	Hypermethylated in ADE
ADSSL1	chr14:105189927-105190864*Island	Hypomethylated in ADE
NUDT14	chr14:105647469-105647827*S_Shore	Hypomethylated in ADE
NA	chr14:105647469-105647827*S_Shore	Hypomethylated in ADE
CRIP2	chr14:105944421-105945700*Island	Hypomethylated in ADE
CDH24	chr14:23526481-23527360*N_Shore	Hypomethylated in ADE
SLC22A17	chr14:23821087-23822106*Island	Hypermethylated in ADE
EFS	chr14:23834435-23835947*Island	Hypermethylated in ADE
MYH7	chr14:23889144-23889408*N_Shore	Hypomethylated in ADE
MIR208B	chr14:23889144-23889408*N_Shore	Hypomethylated in ADE
FOXG1	chr14:29236835-29237832*Island	Hypermethylated in ADE
FOXG1	chr14:29236835-29237832*N_Shore	Hypermethylated in ADE
C14orf23	chr14:29243403-29243763*Island	Hypermethylated in ADE
C14orf23	chr14:29243403-29243763*N_Shore	Hypermethylated in ADE
C14orf23	chr14:29243403-29243763*S_Shore	Hypermethylated in ADE
C14orf23	chr14:29247324-29247624*Island	Hypermethylated in ADE
C14orf23	chr14:29254365-29255069*Island	Hypermethylated in ADE
SFTA3	chr14:36973169-36973740*Island	Hypermethylated in ADE
SFTA3	chr14:36983440-36983738*Island	Hypermethylated in ADE
SFTA3	chr14:36983440-36983738*N_Shore	Hypermethylated in ADE
NKX2-1	chr14:36986362-36990576*Island	Hypermethylated in ADE
NKX2-8	chr14:37049333-37051726*Island	Hypermethylated in ADE
PAX9	chr14:37126786-37128274*S_Shore	Hypermethylated in ADE
PAX9	chr14:37131181-37132785*Island	Hypermethylated in ADE
PAX9	chr14:37135513-37136348*Island	Hypermethylated in ADE
PAX9	chr14:37135513-37136348*N_Shore	Hypermethylated in ADE
CLEC14A	chr14:38724254-38725537*Island	Hypermethylated in ADE
CLEC14A	chr14:38724254-38725537*S_Shore	Hypomethylated in ADE
LRFN5	chr14:42075858-42076329*S_Shelf	Hypermethylated in ADE
LRFN5	chr14:42075858-42076329*S_Shore	Hypermethylated in ADE
MDGA2	chr14:48143433-48145589*Island	Hypermethylated in ADE
NA	chr14:48143433-48145589*Island	Hypermethylated in ADE
PPIL5	chr14:50065184-50066027*N_Shore	Hypomethylated in ADE
TRIM9	chr14:51560116-51562487*Island	Hypermethylated in ADE
OTX2	chr14:57274607-57276840*Island	Hypermethylated in ADE
OTX2OS1	chr14:57278709-57279116*Island	Hypermethylated in ADE
OTX2OS1	chr14:57283967-57284558*Island	Hypermethylated in ADE
OTX2OS1	chr14:57283967-57284558*N_Shore	Hypermethylated in ADE
PPM1A	chr14:60715365-60716759*N_Shelf	Hypomethylated in ADE
C14orf39	chr14:60951976-60952946*Island	Hypermethylated in ADE
SIX6	chr14:60975732-60978180*Island	Hypermethylated in ADE
SYT16	chr14:62523575-62523786*Island	Hypomethylated in ADE
FLJ43390	chr14:62583679-62584279*Island	Hypermethylated in ADE
FLJ43390	chr14:62583679-62584279*S_Shore	Hypermethylated in ADE
KCNH5	chr14:63512022-63512996*Island	Hypermethylated in ADE
HSPA2	chr14:65006874-65009197*Island	Hypermethylated in ADE
HSPA2	chr14:65006874-65009197*N_Shore	Hypomethylated in ADE
PLEKHG3	chr14:65170876-65172007*N_Shore	Hypomethylated in ADE
NA	chr14:65170876-65172007*N_Shore	Hypomethylated in ADE
SLC8A3	chr14:70655095-70656077*N_Shore	Hypermethylated in ADE
PNMA1	chr14:74180518-74181264*N_Shore	Hypermethylated in ADE
VSX2	chr14:74706188-74708192*Island	Hypermethylated in ADE
TMEM90A	chr14:74892466-74893184*Island	Hypermethylated in ADE
TMEM90A	chr14:74892466-74893184*N_Shore	Hypomethylated in ADE
LTBP2	chr14:75077317-75079596*Island	Hypermethylated in ADE
RPS6KL1	chr14:75389712-75390133*N_Shore	Hypomethylated in ADE
C14orf118	chr14:76618138-76618452*N_Shore	Hypomethylated in ADE
ESRRB	chr14:76842506-76843846*Island	Hypermethylated in ADE
ZDHHC22	chr14:77605885-77608304*Island	Hypermethylated in ADE
TMEM63C	chr14:77648108-77648328*N_Shore	Hypomethylated in ADE
NGB	chr14:77736733-77737772*Island	Hypermethylated in ADE
NGB	chr14:77736733-77737772*S_Shore	Hypomethylated in ADE
FLRT2	chr14:85996494-85996958*N_Shore	Hypermethylated in ADE
FLRT2	chr14:85997468-85998637*Island	Hypermethylated in ADE
FLRT2	chr14:85999532-86000478*Island	Hypermethylated in ADE
ZC3H14	chr14:89029178-89029938*N_Shore	Hypomethylated in ADE
SLC24A4	chr14:92789494-92790712*Island	Hypermethylated in ADE
CHGA	chr14:93389245-93389899*N_Shore	Hypomethylated in ADE
COX8C	chr14:93813483-93814111*Island	Hypomethylated in ADE
KIAA1409	chr14:93813483-93814111*Island	Hypomethylated in ADE
PRIMA1	chr14:94253952-94255733*Island	Hypermethylated in ADE
ADAMTS17	chr15:100533145-100533372*Island	Hypomethylated in ADE
ALDH1A3	chr15:101419261-101421133*Island	Hypermethylated in ADE
TARSL2	chr15:102264097-102264750*S_Shore	Hypomethylated in ADE
ATP10A	chr15:26107503-26108818*Island	Hypermethylated in ADE
ATP10A	chr15:26107503-26108818*S_Shore	Hypomethylated in ADE
GABRB3	chr15:27016892-27018943*Island	Hypermethylated in ADE
GABRA5	chr15:27112030-27113479*Island	Hypermethylated in ADE
GABRA5	chr15:27112030-27113479*N_Shore	Hypermethylated in ADE
GABRG3	chr15:27215951-27216856*Island	Hypermethylated in ADE
OCA2	chr15:28050250-28050789*N_Shore	Hypomethylated in ADE
OCA2	chr15:28339774-28342442*Island	Hypermethylated in ADE
APBA2	chr15:29407695-29408229*S_Shore	Hypomethylated in ADE
RYR3	chr15:33602816-33604003*Island	Hypermethylated in ADE
GOLGA8B	chr15:34874861-34876425*Island	Hypermethylated in ADE
GJD2	chr15:35046443-35047480*Island	Hypermethylated in ADE
LOC145845	chr15:37172473-37173018*Island	Hypermethylated in ADE
MEIS2	chr15:37390175-37390380*Island	Hypermethylated in ADE
EIF2AK4	chr15:40226210-40226631*N_Shore	Hypomethylated in ADE
BMF	chr15:40401053-40401298*N_Shelf	Hypomethylated in ADE
NDUFAF1	chr15:41694493-41694756*S_Shore	Hypomethylated in ADE
RPAP1	chr15:41836145-41836612*S_Shore	Hypomethylated in ADE
WDR76	chr15:44119074-44119277*N_Shore	Hypomethylated in ADE
MFAP1	chr15:44119074-44119277*N_Shore	Hypomethylated in ADE
FBN1	chr15:48936810-48938577*Island	Hypermethylated in ADE
TMOD3	chr15:52121816-52122452*N_Shore	Hypomethylated in ADE
ONECUT1	chr15:53076187-53077926*Island	Hypermethylated in ADE
ONECUT1	chr15:53079220-53079579*N_Shore	Hypermethylated in ADE
ONECUT1	chr15:53080458-53083699*Island	Hypermethylated in ADE
PYGO1	chr15:55879792-55881228*Island	Hypermethylated in ADE
PYGO1	chr15:55879792-55881228*S_Shore	Hypermethylated in ADE
PRTG	chr15:56034562-56035712*Island	Hypermethylated in ADE
GCOM1	chr15:57883998-57884358*N_Shore	Hypomethylated in ADE
RORA	chr15:61520423-61521716*Island	Hypermethylated in ADE
C2CD4A	chr15:62359827-62360995*N_Shore	Hypomethylated in ADE
RBPMS2	chr15:65066916-65068352*Island	Hypermethylated in ADE
MTFMT	chr15:65321431-65321996*S_Shore	Hypomethylated in ADE
LOC390594	chr15:65369126-65370453*N_Shore	Hypomethylated in ADE
MEGF11	chr15:66544432-66546134*S_Shore	Hypermethylated in ADE
LBXCOR1	chr15:68115485-68122575*Island	Hypermethylated in ADE
NA	chr15:68115485-68122575*Island	Hypermethylated in ADE
NR2E3	chr15:72104191-72104418*N_Shore	Hypomethylated in ADE
MYO9A	chr15:72409862-72411002*S_Shore	Hypomethylated in ADE
SENP8	chr15:72409862-72411002*S_Shore	Hypomethylated in ADE
BRUNOL6	chr15:72581710-72582317*Island	Hypomethylated in ADE
HCN4	chr15:73659860-73662015*Island	Hypermethylated in ADE
C15orf60	chr15:73735322-73735609*Island	Hypomethylated in ADE
LOC283731	chr15:74419870-74423044*Island	Hypermethylated in ADE
ISLR2	chr15:74419870-74423044*Island	Hypermethylated in ADE
ISLR2	chr15:74425091-74428821*Island	Hypermethylated in ADE
CYP11A1	chr15:74658038-74658574*S_Shore	Hypomethylated in ADE
ADAMTS7	chr15:79056311-79056547*N_Shore	Hypomethylated in ADE
MORF4L1	chr15:79165102-79166057*N_Shore	Hypomethylated in ADE
RASGRF1	chr15:79381804-79384209*Island	Hypermethylated in ADE
ANKRD34C	chr15:79576059-79576270*Island	Hypermethylated in ADE
ANKRD34C	chr15:79576059-79576270*N_Shore	Hypermethylated in ADE
KIAA1024	chr15:79724099-79725643*Island	Hypermethylated in ADE
FAM154B	chr15:82554785-82555476*Island	Hypermethylated in ADE
EFTUD1	chr15:82554785-82555476*Island	Hypermethylated in ADE
AP3B2	chr15:83348839-83349865*Island	Hypermethylated in ADE
TM6SF1	chr15:83775861-83776922*Island	Hypermethylated in ADE
HDGFRP3	chr15:83875648-83877079*Island	Hypermethylated in ADE
BNC1	chr15:83951980-83953930*Island	Hypermethylated in ADE
ADAMTSL3	chr15:84322322-84323771*Island	Hypermethylated in ADE
UBE2QP1	chr15:85113435-85114361*Island	Hypermethylated in ADE
WDR73	chr15:85197232-85197695*S_Shore	Hypomethylated in ADE
NMB	chr15:85197232-85197695*S_Shore	Hypomethylated in ADE
ALPK3	chr15:85360192-85360574*N_Shore	Hypomethylated in ADE
NTRK3	chr15:88799522-88801017*Island	Hypermethylated in ADE
NTRK3	chr15:88799522-88801017*N_Shore	Hypermethylated in ADE
ACAN	chr15:89346043-89347203*Island	Hypermethylated in ADE
HAPLN3	chr15:89424629-89424870*N_Shelf	Hypomethylated in ADE
NA	chr15:89910521-89912177*Island	Hypermethylated in ADE
MIR9-3	chr15:89910521-89912177*Island	Hypermethylated in ADE
LOC254559	chr15:89920793-89922768*Island	Hypermethylated in ADE
KIF7	chr15:90191478-90192617*N_Shore	Hypomethylated in ADE
ZNF710	chr15:90545272-90545911*S_Shelf	Hypomethylated in ADE
FURIN	chr15:91414311-91415427*N_Shelf	Hypomethylated in ADE
RGMA	chr15:93631428-93633173*N_Shore	Hypomethylated in ADE
LMF1	chr16:1020219-1021303*S_Shore	Hypomethylated in ADE
NA	chr16:1020219-1021303*S_Shore	Hypomethylated in ADE
GRIN2A	chr16:10273943-10277424*Island	Hypermethylated in ADE
GRIN2A	chr16:10273943-10277424*N_Shore	Hypomethylated in ADE
FAM18A	chr16:10912159-10912719*S_Shore	Hypomethylated in ADE
DEXI	chr16:11035496-11036696*Island	Hypermethylated in ADE
CACNA1H	chr16:1217128-1217336*N_Shelf	Hypomethylated in ADE
CACNA1H	chr16:1221808-1222208*N_Shore	Hypomethylated in ADE
CACNA1H	chr16:1227260-1227476*Island	Hypomethylated in ADE
CACNA1H	chr16:1227260-1227476*N_Shore	Hypomethylated in ADE
CACNA1H	chr16:1230112-1230317*S_Shore	Hypomethylated in ADE
CACNA1H	chr16:1244669-1245067*N_Shore	Hypomethylated in ADE
CACNA1H	chr16:1244669-1245067*S_Shore	Hypomethylated in ADE
CACNA1H	chr16:1267865-1268605*S_Shelf	Hypomethylated in ADE
TPSG1	chr16:1267865-1268605*S_Shelf	Hypomethylated in ADE
TPSD1	chr16:1308004-1308308*N_Shelf	Hypomethylated in ADE
C16orf91	chr16:1478221-1478812*N_Shore	Hypomethylated in ADE
C16orf91	chr16:1480844-1481045*N_Shore	Hypomethylated in ADE
CCDC154	chr16:1482551-1483201*S_Shore	Hypomethylated in ADE
CCDC154	chr16:1487017-1487260*N_Shore	Hypomethylated in ADE
CCDC154	chr16:1487017-1487260*S_Shore	Hypomethylated in ADE
C16orf38	chr16:1537699-1537927*S_Shore	Hypomethylated in ADE
C16orf63	chr16:15982245-15982672*S_Shore	Hypomethylated in ADE
TMEM204	chr16:1598952-1599157*Island	Hypomethylated in ADE
IFT140	chr16:1598952-1599157*Island	Hypomethylated in ADE
CP110	chr16:19535074-19535635*N_Shore	Hypomethylated in ADE
GDE1	chr16:19535074-19535635*N_Shore	Hypomethylated in ADE
GPRC5B	chr16:19894965-19897156*Island	Hypermethylated in ADE
RPS2	chr16:2014164-2015451*N_Shore	Hypomethylated in ADE
SNORA10	chr16:2014164-2015451*N_Shore	Hypomethylated in ADE
SNORA64	chr16:2014164-2015451*N_Shore	Hypomethylated in ADE
SNHG9	chr16:2014164-2015451*N_Shore	Hypomethylated in ADE
SNORA78	chr16:2014164-2015451*N_Shore	Hypomethylated in ADE
TBL3	chr16:2028199-2028447*N_Shore	Hypomethylated in ADE
NOXO1	chr16:2028987-2030710*S_Shore	Hypomethylated in ADE
HBZ	chr16:203753-204866*N_Shore	Hypomethylated in ADE
TSC2	chr16:2134259-2134632*N_Shore	Hypermethylated in ADE
HBM	chr16:214343-216720*Island	Hypermethylated in ADE
HS3ST2	chr16:22824616-22826459*Island	Hypermethylated in ADE
ABCA3	chr16:2334108-2334347*Island	Hypomethylated in ADE
PRKCB	chr16:23846941-23848102*Island	Hypermethylated in ADE
CACNG3	chr16:24267040-24267527*Island	Hypermethylated in ADE
HS3ST4	chr16:25702955-25704631*Island	Hypermethylated in ADE
PRSS27	chr16:2765619-2765855*N_Shelf	Hypomethylated in ADE
PRSS27	chr16:2770137-2770500*Island	Hypomethylated in ADE
GSG1L	chr16:28073817-28075296*Island	Hypermethylated in ADE
C16orf92	chr16:30032784-30033131*S_Shore	Hypomethylated in ADE
CTF1	chr16:30905549-30905783*S_Shore	Hypomethylated in ADE
BCL7C	chr16:30905549-30905783*S_Shore	Hypomethylated in ADE
PYCARD	chr16:31213566-31214287*S_Shore	Hypomethylated in ADE
PYDC1	chr16:31225956-31228264*Island	Hypermethylated in ADE
TRIM72	chr16:31225956-31228264*Island	Hypermethylated in ADE
TRIM72	chr16:31235525-31236104*Island	Hypermethylated in ADE
COX6A2	chr16:31438891-31439682*S_Shore	Hypomethylated in ADE
CSDAP1	chr16:31580070-31580317*Island	Hypermethylated in ADE
ZNF720	chr16:31724651-31725071*N_Shore	Hypomethylated in ADE
MEFV	chr16:3304351-3304696*S_Shelf	Hypomethylated in ADE
ZNF75A	chr16:3355020-3356012*Island	Hypermethylated in ADE
NLRC3	chr16:3613100-3613546*Island	Hypomethylated in ADE
ADCY9	chr16:4016194-4017043*Island	Hypomethylated in ADE
ADCY9	chr16:4164808-4166258*Island	Hypermethylated in ADE
LOC100134368	chr16:431189-432810*S_Shore	Hypomethylated in ADE
TMEM8A	chr16:431189-432810*S_Shore	Hypomethylated in ADE
GLIS2	chr16:4377508-4378162*S_Shelf	Hypomethylated in ADE
GPT2	chr16:46917849-46918957*S_Shore	Hypomethylated in ADE
CBLN1	chr16:49314037-49316543*Island	Hypermethylated in ADE
NA	chr16:51183699-51188763*Island	Hypermethylated in ADE
SALL1	chr16:51183699-51188763*Island	Hypermethylated in ADE
IRX5	chr16:54962422-54967805*Island	Hypermethylated in ADE
NA	chr16:54962422-54967805*Island	Hypermethylated in ADE
IRX6	chr16:55357521-55359040*Island	Hypermethylated in ADE
IRX6	chr16:55362737-55363287*N_Shore	Hypermethylated in ADE
SLC6A2	chr16:55689598-55690895*Island	Hypermethylated in ADE
GNAO1	chr16:56224731-56224980*S_Shelf	Hypermethylated in ADE
DKFZP434H168	chr16:56224731-56224980*S_Shelf	Hypermethylated in ADE
GNAO1	chr16:56225255-56226351*Island	Hypermethylated in ADE
LOC283856	chr16:56225255-56226351*Island	Hypermethylated in ADE
NDRG4	chr16:58497033-58498595*Island	Hypermethylated in ADE
NDRG4	chr16:58497033-58498595*S_Shore	Hypermethylated in ADE
A2BP1	chr16:6068914-6070401*Island	Hypermethylated in ADE
C16orf11	chr16:614792-615095*Island	Hypomethylated in ADE
C16orf11	chr16:614792-615095*N_Shore	Hypomethylated in ADE
CDH8	chr16:62069121-62070634*Island	Hypermethylated in ADE
CDH8	chr16:62069121-62070634*N_Shore	Hypermethylated in ADE
TK2	chr16:66586268-66586719*N_Shore	Hypomethylated in ADE
CKLF	chr16:66586268-66586719*N_Shore	Hypomethylated in ADE
ATP6V0D1	chr16:67514398-67515345*S_Shore	Hypomethylated in ADE
AGRP	chr16:67514398-67515345*S_Shore	Hypomethylated in ADE
RAB40C	chr16:677367-678128*Island	Hypomethylated in ADE
HYDIN	chr16:71264360-71264659*Island	Hypermethylated in ADE
A2BP1	chr16:7354333-7354608*N_Shore	Hypermethylated in ADE
WDR59	chr16:75018396-75019245*S_Shore	Hypomethylated in ADE
BCAR1	chr16:75298976-75300186*S_Shore	Hypomethylated in ADE
VAT1L	chr16:77822375-77823134*Island	Hypermethylated in ADE
GCSH	chr16:81129361-81130218*Island	Hypermethylated in ADE
LOC100329108	chr16:81129361-81130218*Island	Hypermethylated in ADE
CDH13	chr16:82660651-82661813*Island	Hypermethylated in ADE
CDH13	chr16:82660651-82661813*N_Shore	Hypermethylated in ADE
HSBP1	chr16:83841412-83841988*N_Shore	Hypomethylated in ADE
KLHL36	chr16:84681760-84682732*N_Shore	Hypomethylated in ADE
GNG13	chr16:850227-850806*S_Shore	Hypomethylated in ADE
KIAA0182	chr16:85658742-85658998*N_Shelf	Hypomethylated in ADE
KIAA0182	chr16:85670134-85670349*Island	Hypomethylated in ADE
KIAA0182	chr16:85670134-85670349*N_Shore	Hypomethylated in ADE
KIAA0182	chr16:85670134-85670349*S_Shore	Hypomethylated in ADE
KIAA0182	chr16:85676291-85676592*Island	Hypomethylated in ADE
KIAA0182	chr16:85684107-85684491*S_Shore	Hypomethylated in ADE
FOXF1	chr16:86541430-86545228*Island	Hypermethylated in ADE
NA	chr16:86541430-86545228*Island	Hypermethylated in ADE
FOXF1	chr16:86549069-86550512*N_Shore	Hypermethylated in ADE
NA	chr16:86549069-86550512*N_Shore	Hypermethylated in ADE
FOXC2	chr16:86599355-86602649*Island	Hypermethylated in ADE
FOXL1	chr16:86612188-86613821*Island	Hypermethylated in ADE
ZCCHC14	chr16:87441387-87441671*Island	Hypomethylated in ADE
JPH3	chr16:87636506-87637284*Island	Hypermethylated in ADE
JPH3	chr16:87648086-87648688*N_Shelf	Hypomethylated in ADE
JPH3	chr16:87677885-87678660*S_Shelf	Hypomethylated in ADE
CA5A	chr16:87948518-87948765*N_Shelf	Hypomethylated in ADE
CA5A	chr16:87948518-87948765*N_Shore	Hypomethylated in ADE
BANP	chr16:88052061-88052392*N_Shore	Hypomethylated in ADE
ZNF469	chr16:88496201-88497763*N_Shelf	Hypomethylated in ADE
ZNF469	chr16:88498100-88498825*Island	Hypomethylated in ADE
GALNS	chr16:88877712-88878936*S_Shore	Hypomethylated in ADE
APRT	chr16:88877712-88878936*S_Shore	Hypomethylated in ADE
GALNS	chr16:88883056-88883461*Island	Hypomethylated in ADE
PABPN1L	chr16:88937055-88937387*N_Shelf	Hypomethylated in ADE
CBFA2T3	chr16:88958260-88958558*Island	Hypomethylated in ADE
CBFA2T3	chr16:88999662-89000346*S_Shore	Hypomethylated in ADE
CBFA2T3	chr16:89006334-89008600*N_Shore	Hypomethylated in ADE
CBFA2T3	chr16:89006334-89008600*S_Shore	Hypomethylated in ADE
CBFA2T3	chr16:89033529-89033786*S_Shelf	Hypomethylated in ADE
ACSF3	chr16:89219333-89219651*S_Shore	Hypomethylated in ADE
CDH15	chr16:89245619-89245960*N_Shelf	Hypomethylated in ADE
ANKRD11	chr16:89438503-89438850*S_Shore	Hypomethylated in ADE
LMF1	chr16:979422-979663*S_Shelf	Hypomethylated in ADE
GAS7	chr17:10101034-10102440*Island	Hypermethylated in ADE
ABR	chr17:1082376-1083833*Island	Hypermethylated in ADE
ABR	chr17:1082376-1083833*S_Shore	Hypomethylated in ADE
HS3ST3A1	chr17:13503829-13505559*Island	Hypermethylated in ADE
HS3ST3A1	chr17:13503829-13505559*S_Shore	Hypermethylated in ADE
SLC43A2	chr17:1478584-1479214*Island	Hypomethylated in ADE
MED9	chr17:17380175-17380416*N_Shore	Hypomethylated in ADE
RAI1	chr17:17700870-17701080*Island	Hypomethylated in ADE
RAI1	chr17:17700870-17701080*S_Shore	Hypomethylated in ADE
RAI1	chr17:17712911-17714456*Island	Hypermethylated in ADE
SREBF1	chr17:17715696-17716219*Island	Hypomethylated in ADE
MIR33B	chr17:17715696-17716219*S_Shore	Hypomethylated in ADE
SREBF1	chr17:17715696-17716219*S_Shore	Hypomethylated in ADE
FAM18B	chr17:18684525-18685009*N_Shore	Hypomethylated in ADE
HIC1	chr17:1952919-1962328*Island	Hypermethylated in ADE
MIR132	chr17:1952919-1962328*Island	Hypermethylated in ADE
MIR212	chr17:1952919-1962328*Island	Hypermethylated in ADE
NA	chr17:1952919-1962328*Island	Hypermethylated in ADE
PAFAH1B1	chr17:2496493-2498023*Island	Hypermethylated in ADE
WSB1	chr17:25620999-25621730*N_Shore	Hypomethylated in ADE
PROCA1	chr17:27038084-27038919*Island	Hypermethylated in ADE
RAB34	chr17:27044168-27045049*Island	Hypermethylated in ADE
ABHD15	chr17:27893086-27896078*Island	Hypomethylated in ADE
TP53I13	chr17:27893086-27896078*Island	Hypomethylated in ADE
FAM101B	chr17:292815-293332*Island	Hypomethylated in ADE
FAM101B	chr17:292815-293332*N_Shore	Hypomethylated in ADE
ACCN1	chr17:32484007-32484280*Island	Hypermethylated in ADE
ACCN1	chr17:32484007-32484280*N_Shore	Hypermethylated in ADE
C17orf102	chr17:32905965-32908951*Island	Hypermethylated in ADE
TMEM132E	chr17:32905965-32908951*Island	Hypermethylated in ADE
TMEM132E	chr17:32909007-32909293*Island	Hypermethylated in ADE
TMEM132E	chr17:32964375-32965433*Island	Hypermethylated in ADE
SLFN13	chr17:33776553-33776888*N_Shore	Hypermethylated in ADE
SLFN12L	chr17:33814234-33814947*S_Shore	Hypermethylated in ADE
TRPV3	chr17:3435953-3436164*N_Shelf	Hypomethylated in ADE
PIGW	chr17:34890466-34891480*S_Shore	Hypomethylated in ADE
MYO19	chr17:34890466-34891480*S_Shore	Hypomethylated in ADE
DUSP14	chr17:35849290-35850483*Island	Hypermethylated in ADE
P2RX5	chr17:3599052-3599551*S_Shore	Hypermethylated in ADE
NA	chr17:36858278-36861697*Island	Hypermethylated in ADE
MLLT6	chr17:36858278-36861697*Island	Hypermethylated in ADE
ARL5C	chr17:37321482-37322099*Island	Hypermethylated in ADE
STAC2	chr17:37380953-37382363*Island	Hypermethylated in ADE
STAC2	chr17:37380953-37382363*N_Shore	Hypomethylated in ADE
NEUROD2	chr17:37761691-37763551*Island	Hypermethylated in ADE
NEUROD2	chr17:37764092-37764304*Island	Hypermethylated in ADE
TCAP	chr17:37823693-37824989*N_Shore	Hypomethylated in ADE
PNMT	chr17:37823693-37824989*N_Shore	Hypomethylated in ADE
ERBB2	chr17:37844112-37844481*N_Shore	Hypomethylated in ADE
PGAP3	chr17:37844112-37844481*N_Shore	Hypomethylated in ADE
NR1D1	chr17:38249260-38249603*Island	Hypermethylated in ADE
THRA	chr17:38249260-38249603*Island	Hypermethylated in ADE
GJD3	chr17:38518965-38520264*Island	Hypomethylated in ADE
GJD3	chr17:38518965-38520264*N_Shore	Hypomethylated in ADE
GJD3	chr17:38518965-38520264*S_Shore	Hypermethylated in ADE
KRT27	chr17:38935799-38936093*S_Shelf	Hypomethylated in ADE
KRT28	chr17:38953213-38953513*S_Shelf	Hypomethylated in ADE
CNP	chr17:40118605-40119301*N_Shore	Hypomethylated in ADE
TTC25	chr17:40118605-40119301*N_Shore	Hypomethylated in ADE
DHX58	chr17:40259521-40259829*S_Shore	Hypomethylated in ADE
HCRT	chr17:40335946-40336609*S_Shore	Hypomethylated in ADE
COASY	chr17:40714087-40715282*Island	Hypomethylated in ADE
PLEKHH3	chr17:40821935-40823573*Island	Hypermethylated in ADE
SOST	chr17:41832717-41833195*S_Shelf	Hypomethylated in ADE
G6PC3	chr17:42147925-42148501*N_Shore	Hypomethylated in ADE
LSM12	chr17:42147925-42148501*N_Shore	Hypomethylated in ADE
ITGA2B	chr17:42462135-42463579*N_Shore	Hypomethylated in ADE
ITGA2B	chr17:42462135-42463579*S_Shelf	Hypomethylated in ADE
FZD2	chr17:42634829-42636851*Island	Hypermethylated in ADE
GFAP	chr17:42988741-42989148*S_Shelf	Hypomethylated in ADE
C1QL1	chr17:43044369-43046424*Island	Hypermethylated in ADE
SH3D20	chr17:43506828-43510380*S_Shore	Hypomethylated in ADE
CRHR1	chr17:43860684-43862928*Island	Hypermethylated in ADE
LOC100130148	chr17:43971410-43975040*Island	Hypermethylated in ADE
MAPT	chr17:43971410-43975040*Island	Hypermethylated in ADE
LOC100128977	chr17:43971410-43975040*Island	Hypermethylated in ADE
MAPT	chr17:44060246-44060530*Island	Hypomethylated in ADE
WNT3	chr17:44895800-44897025*Island	Hypermethylated in ADE
TBX21	chr17:45810589-45811388*Island	Hypermethylated in ADE
HOXB6	chr17:46675044-46675589*S_Shore	Hypomethylated in ADE
LOC404266	chr17:46675044-46675589*S_Shore	Hypomethylated in ADE
LOC404266	chr17:46685244-46685449*N_Shelf	Hypomethylated in ADE
HOXB6	chr17:46685244-46685449*N_Shelf	Hypomethylated in ADE
HOXB7	chr17:46690390-46691055*N_Shore	Hypomethylated in ADE
HOXB8	chr17:46690390-46691055*N_Shore	Hypomethylated in ADE
DLX3	chr17:48070698-48072654*Island	Hypermethylated in ADE
PDK2	chr17:48172460-48172994*Island	Hypermethylated in ADE
COL1A1	chr17:48276877-48279008*Island	Hypermethylated in ADE
COL1A1	chr17:48276877-48279008*N_Shore	Hypomethylated in ADE
COL1A1	chr17:48276877-48279008*S_Shore	Hypomethylated in ADE
CACNA1G	chr17:48649161-48649371*Island	Hypomethylated in ADE
LUC7L3	chr17:48796750-48797317*N_Shore	Hypomethylated in ADE
NME1-NME2	chr17:49243620-49244647*N_Shore	Hypomethylated in ADE
NME2	chr17:49243620-49244647*N_Shore	Hypomethylated in ADE
CA10	chr17:50235175-50236466*Island	Hypermethylated in ADE
CA10	chr17:50235175-50236466*S_Shore	Hypermethylated in ADE
LOC728392	chr17:5403131-5404602*Island	Hypermethylated in ADE
MSX2P1	chr17:56234321-56234827*N_Shore	Hypomethylated in ADE
OR4D1	chr17:56234321-56234827*N_Shore	Hypomethylated in ADE
MRC2	chr17:60744507-60744879*Island	Hypomethylated in ADE
MRC2	chr17:60757172-60758288*Island	Hypomethylated in ADE
CYB561	chr17:61514752-61515386*Island	Hypermethylated in ADE
CYB561	chr17:61514752-61515386*S_Shelf	Hypomethylated in ADE
LIMD2	chr17:61776890-61778733*Island	Hypermethylated in ADE
SCN4A	chr17:62019023-62019319*Island	Hypomethylated in ADE
LOC146880	chr17:62774366-62777797*Island	Hypermethylated in ADE
LOC146880	chr17:62774366-62777797*S_Shore	Hypomethylated in ADE
AXIN2	chr17:63532955-63533933*Island	Hypomethylated in ADE
AXIN2	chr17:63534228-63534626*Island	Hypomethylated in ADE
AXIN2	chr17:63555902-63557362*N_Shore	Hypomethylated in ADE
PRKCA	chr17:64298047-64299617*S_Shore	Hypomethylated in ADE
SLC13A5	chr17:6616422-6617471*Island	Hypermethylated in ADE
LOC440461	chr17:66192363-66195873*Island	Hypermethylated in ADE
NA	chr17:66192363-66195873*Island	Hypermethylated in ADE
SLC16A6	chr17:66286541-66288532*Island	Hypermethylated in ADE
ARSG	chr17:66286541-66288532*Island	Hypermethylated in ADE
FBXO39	chr17:6679205-6679710*Island	Hypermethylated in ADE
NXN	chr17:708319-708598*N_Shore	Hypomethylated in ADE
NXN	chr17:710581-710912*N_Shore	Hypomethylated in ADE
SSTR2	chr17:71160922-71162350*Island	Hypermethylated in ADE
DLG4	chr17:7117596-7118085*N_Shelf	Hypomethylated in ADE
CLDN7	chr17:7164285-7166245*S_Shore	Hypomethylated in ADE
BTBD17	chr17:72352827-72353798*Island	Hypermethylated in ADE
TMEM95	chr17:7254622-7255808*S_Shelf	Hypomethylated in ADE
KCTD11	chr17:7254622-7255808*S_Shelf	Hypomethylated in ADE
RAB37	chr17:72667195-72667710*N_Shore	Hypomethylated in ADE
GRIN2C	chr17:72838812-72839751*Island	Hypermethylated in ADE
GRIN2C	chr17:72855621-72858012*Island	Hypermethylated in ADE
NA	chr17:72855621-72858012*Island	Hypermethylated in ADE
OTOP2	chr17:72918995-72921019*Island	Hypermethylated in ADE
USH1G	chr17:72918995-72921019*Island	Hypermethylated in ADE
OTOP2	chr17:72918995-72921019*S_Shore	Hypomethylated in ADE
SPEM1	chr17:7320371-7320945*S_Shelf	Hypomethylated in ADE
RECQL5	chr17:73627542-73627824*S_Shelf	Hypomethylated in ADE
LOC643008	chr17:73627542-73627824*S_Shelf	Hypomethylated in ADE
UNK	chr17:73780846-73781308*N_Shore	Hypomethylated in ADE
GALR2	chr17:74070404-74073530*Island	Hypermethylated in ADE
SPHK1	chr17:74378848-74382513*S_Shore	Hypomethylated in ADE
NXN	chr17:744617-744907*S_Shelf	Hypomethylated in ADE
SNORD10	chr17:7475916-7477330*S_Shelf	Hypomethylated in ADE
EIF4A1	chr17:7475916-7477330*S_Shelf	Hypomethylated in ADE
SNORA67	chr17:7475916-7477330*S_Shelf	Hypomethylated in ADE
MGAT5B	chr17:74864170-74866657*Island	Hypermethylated in ADE
MGAT5B	chr17:74944745-74944971*Island	Hypomethylated in ADE
SEPT9	chr17:75368688-75370506*Island	Hypermethylated in ADE
SEPT9	chr17:75447477-75447821*N_Shore	Hypomethylated in ADE
SEPT9	chr17:75447477-75447821*S_Shelf	Hypomethylated in ADE
ATP1B2	chr17:7554139-7555338*Island	Hypermethylated in ADE
FLJ45079	chr17:75883803-75884328*N_Shelf	Hypomethylated in ADE
TMC6	chr17:76127521-76128406*S_Shore	Hypomethylated in ADE
TMC8	chr17:76127521-76128406*S_Shore	Hypomethylated in ADE
TK1	chr17:76183077-76183449*S_Shore	Hypomethylated in ADE
AFMID	chr17:76183077-76183449*S_Shore	Hypomethylated in ADE
LOC283999	chr17:76228110-76228380*N_Shore	Hypermethylated in ADE
SOCS3	chr17:76354818-76357038*Island	Hypermethylated in ADE
DNAH17	chr17:76446646-76446870*S_Shelf	Hypomethylated in ADE
DNAH17	chr17:76454983-76455273*S_Shore	Hypomethylated in ADE
DNAH17	chr17:76472296-76472533*N_Shore	Hypomethylated in ADE
TIMP2	chr17:76897078-76897298*S_Shelf	Hypomethylated in ADE
CANT1	chr17:76993373-76993619*Island	Hypomethylated in ADE
CANT1	chr17:77005746-77006106*N_Shelf	Hypomethylated in ADE
C1QTNF1	chr17:77043741-77044489*N_Shore	Hypomethylated in ADE
HRNBP3	chr17:77178828-77180229*Island	Hypermethylated in ADE
HRNBP3	chr17:77178828-77180229*N_Shelf	Hypomethylated in ADE
HRNBP3	chr17:77460245-77460646*S_Shore	Hypomethylated in ADE
ENPP7	chr17:77708869-77709214*S_Shore	Hypomethylated in ADE
CCDC40	chr17:78074902-78075761*N_Shore	Hypomethylated in ADE
GAA	chr17:78074902-78075761*N_Shore	Hypomethylated in ADE
GAA	chr17:78079568-78079833*N_Shore	Hypomethylated in ADE
CARD14	chr17:78155252-78155455*N_Shelf	Hypomethylated in ADE
NPTX1	chr17:78449507-78452783*Island	Hypermethylated in ADE
NA	chr17:78449507-78452783*Island	Hypermethylated in ADE
RPTOR	chr17:78796078-78796392*N_Shore	Hypomethylated in ADE
RPTOR	chr17:78798780-78799160*N_Shore	Hypomethylated in ADE
RPTOR	chr17:78896436-78896803*Island	Hypomethylated in ADE
BAIAP2	chr17:79026043-79026355*N_Shore	Hypomethylated in ADE
GUCY2D	chr17:7905927-7907445*Island	Hypermethylated in ADE
AATK	chr17:79093076-79096677*Island	Hypomethylated in ADE
GUCY2D	chr17:7909709-7910041*Island	Hypomethylated in ADE
AATK	chr17:79102748-79102970*N_Shelf	Hypomethylated in ADE
MIR657	chr17:79102748-79102970*N_Shelf	Hypomethylated in ADE
MIR338	chr17:79102748-79102970*N_Shelf	Hypomethylated in ADE
MIR1250	chr17:79109698-79109911*N_Shore	Hypomethylated in ADE
AATK	chr17:79109698-79109911*N_Shore	Hypomethylated in ADE
AATK	chr17:79131879-79132084*Island	Hypomethylated in ADE
AATK	chr17:79131879-79132084*N_Shore	Hypomethylated in ADE
AATK	chr17:79139501-79140028*N_Shore	Hypomethylated in ADE
LOC388428	chr17:79139501-79140028*N_Shore	Hypomethylated in ADE
NA	chr17:79366806-79374742*Island	Hypermethylated in ADE
BAHCC1	chr17:79366806-79374742*Island	Hypermethylated in ADE
BAHCC1	chr17:79393341-79393742*N_Shore	Hypomethylated in ADE
BAHCC1	chr17:79412470-79412789*Island	Hypomethylated in ADE
BAHCC1	chr17:79415492-79415783*N_Shore	Hypomethylated in ADE
BAHCC1	chr17:79430500-79431137*S_Shore	Hypomethylated in ADE
FSCN2	chr17:79495005-79496291*Island	Hypomethylated in ADE
PDE6G	chr17:79614850-79615559*S_Shelf	Hypomethylated in ADE
DYSFIP1	chr17:79790530-79791553*S_Shore	Hypomethylated in ADE
FAM195B	chr17:79790530-79791553*S_Shore	Hypomethylated in ADE
P4HB	chr17:79818230-79819299*N_Shore	Hypomethylated in ADE
ASPSCR1	chr17:79952828-79953104*Island	Hypomethylated in ADE
ALOXE3	chr17:8012474-8012846*S_Shore	Hypomethylated in ADE
CD7	chr17:80277118-80277833*N_Shelf	Hypomethylated in ADE
CD7	chr17:80277118-80277833*N_Shore	Hypomethylated in ADE
NARF	chr17:80416004-80417259*N_Shore	Hypomethylated in ADE
RAB40B	chr17:80655335-80657183*Island	Hypermethylated in ADE
B3GNTL1	chr17:80975646-80976250*N_Shelf	Hypomethylated in ADE
B3GNTL1	chr17:80989059-80989392*N_Shore	Hypomethylated in ADE
B3GNTL1	chr17:81009245-81009999*N_Shelf	Hypomethylated in ADE
MYH10	chr17:8533004-8534933*Island	Hypermethylated in ADE
CCDC42	chr17:8649003-8649513*N_Shore	Hypomethylated in ADE
PIK3R5	chr17:8868469-8869372*Island	Hypermethylated in ADE
RPH3AL	chr17:99719-100301*N_Shelf	Hypomethylated in ADE
FAM38B	chr18:10726247-10726667*S_Shore	Hypomethylated in ADE
FAM38B	chr18:11148307-11149936*Island	Hypermethylated in ADE
GNAL	chr18:11750953-11752756*Island	Hypermethylated in ADE
CIDEA	chr18:12254147-12255089*Island	Hypermethylated in ADE
CIDEA	chr18:12254147-12255089*N_Shore	Hypermethylated in ADE
GREB1L	chr18:18821383-18823349*Island	Hypermethylated in ADE
ZNF521	chr18:22930018-22930904*Island	Hypermethylated in ADE
CDH2	chr18:25755414-25758175*Island	Hypermethylated in ADE
NOL4	chr18:31739047-31739522*Island	Hypermethylated in ADE
BRUNOL4	chr18:34854247-34855163*Island	Hypermethylated in ADE
BRUNOL4	chr18:35065039-35065548*S_Shore	Hypomethylated in ADE
BRUNOL4	chr18:35104533-35104942*Island	Hypermethylated in ADE
BRUNOL4	chr18:35144907-35147628*Island	Hypermethylated in ADE
NA	chr18:35144907-35147628*Island	Hypermethylated in ADE
RNF165	chr18:43913345-43914477*Island	Hypermethylated in ADE
ST8SIA5	chr18:44259905-44260451*Island	Hypomethylated in ADE
TCEB3B	chr18:44561025-44561822*S_Shore	Hypomethylated in ADE
KATNAL2	chr18:44561025-44561822*S_Shore	Hypomethylated in ADE
SMAD2	chr18:45456484-45458024*Island	Hypomethylated in ADE
KIAA0427	chr18:46386266-46386481*Island	Hypermethylated in ADE
MIR1539	chr18:47013321-47013901*Island	Hypomethylated in ADE
C18orf32	chr18:47013321-47013901*Island	Hypomethylated in ADE
RPL17	chr18:47013321-47013901*S_Shore	Hypomethylated in ADE
SNORD58C	chr18:47013321-47013901*S_Shore	Hypomethylated in ADE
C18orf32	chr18:47013321-47013901*S_Shore	Hypomethylated in ADE
U58	chr18:47013321-47013901*S_Shore	Hypomethylated in ADE
DCC	chr18:49868377-49868759*Island	Hypermethylated in ADE
DCC	chr18:49868377-49868759*N_Shore	Hypermethylated in ADE
ST8SIA3	chr18:55019707-55021605*Island	Hypermethylated in ADE
ST8SIA3	chr18:55019707-55021605*N_Shore	Hypermethylated in ADE
ONECUT2	chr18:55103154-55108853*Island	Hypermethylated in ADE
GRP	chr18:56887091-56887665*Island	Hypermethylated in ADE
RAX	chr18:56934833-56936827*Island	Hypermethylated in ADE
RAX	chr18:56939624-56941540*Island	Hypermethylated in ADE
DOK6	chr18:67067509-67069168*Island	Hypermethylated in ADE
CBLN2	chr18:70208974-70211790*Island	Hypermethylated in ADE
CBLN2	chr18:70208974-70211790*N_Shelf	Hypomethylated in ADE
NETO1	chr18:70533965-70536871*Island	Hypermethylated in ADE
NA	chr18:70533965-70536871*Island	Hypermethylated in ADE
LAMA1	chr18:7116852-7118241*Island	Hypermethylated in ADE
ZADH2	chr18:72916107-72917233*Island	Hypermethylated in ADE
GALR1	chr18:74961556-74963822*Island	Hypermethylated in ADE
PTPRM	chr18:7566557-7568830*Island	Hypermethylated in ADE
SALL3	chr18:76737005-76741244*Island	Hypermethylated in ADE
NA	chr18:76737005-76741244*Island	Hypermethylated in ADE
NFATC1	chr18:77180182-77180841*Island	Hypomethylated in ADE
NFATC1	chr18:77218227-77218866*Island	Hypomethylated in ADE
PARD6G	chr18:78004028-78005438*Island	Hypermethylated in ADE
ADCYAP1	chr18:904578-909574*Island	Hypermethylated in ADE
VAPA	chr18:9913464-9915164*N_Shore	Hypomethylated in ADE
OLFM2	chr19:10023835-10025602*Island	Hypermethylated in ADE
GRIN3B	chr19:1004324-1005605*Island	Hypomethylated in ADE
EIF3G	chr19:10230162-10230682*S_Shore	Hypomethylated in ADE
MRPL4	chr19:10362771-10363384*N_Shore	Hypomethylated in ADE
PDE4A	chr19:10529627-10532004*Island	Hypermethylated in ADE
NA	chr19:10529627-10532004*Island	Hypermethylated in ADE
LDLR	chr19:11215904-11216307*Island	Hypomethylated in ADE
TSPAN16	chr19:11404512-11404776*S_Shore	Hypomethylated in ADE
MAST1	chr19:12952015-12952281*N_Shore	Hypomethylated in ADE
GCDH	chr19:13002417-13002656*N_Shore	Hypomethylated in ADE
NACC1	chr19:13248997-13249238*Island	Hypomethylated in ADE
CACNA1A	chr19:13616752-13617267*Island	Hypermethylated in ADE
MIR24-2	chr19:13944139-13944695*S_Shelf	Hypomethylated in ADE
MIR23A	chr19:13944139-13944695*S_Shelf	Hypomethylated in ADE
NA	chr19:13944139-13944695*S_Shelf	Hypomethylated in ADE
MIR27A	chr19:13944139-13944695*S_Shelf	Hypomethylated in ADE
RPS15	chr19:1439951-1440423*Island	Hypomethylated in ADE
DNAJB1	chr19:14628406-14629689*N_Shore	Hypomethylated in ADE
APC2	chr19:1465206-1471241*Island	Hypermethylated in ADE
REEP6	chr19:1496346-1496681*Island	Hypomethylated in ADE
CCDC105	chr19:15121590-15122143*N_Shore	Hypermethylated in ADE
AKAP8L	chr19:15529290-15529902*S_Shore	Hypomethylated in ADE
TPM4	chr19:16178396-16178609*Island	Hypomethylated in ADE
OCEL1	chr19:17336906-17337868*N_Shore	Hypomethylated in ADE
NXNL1	chr19:17566532-17566778*Island	Hypermethylated in ADE
ONECUT3	chr19:1757415-1758094*Island	Hypermethylated in ADE
ONECUT3	chr19:1762372-1762848*Island	Hypermethylated in ADE
UNC13A	chr19:17798679-17799329*Island	Hypermethylated in ADE
FCHO1	chr19:17858371-17858891*S_Shelf	Hypomethylated in ADE
INSL3	chr19:17931951-17932370*Island	Hypermethylated in ADE
CRLF1	chr19:18716229-18718743*Island	Hypermethylated in ADE
CRTC1	chr19:18873019-18873349*Island	Hypomethylated in ADE
GDF1	chr19:19006031-19007546*Island	Hypermethylated in ADE
LASS1	chr19:19006031-19007546*Island	Hypermethylated in ADE
NR2C2AP	chr19:19314137-19314416*S_Shore	Hypomethylated in ADE
NCAN	chr19:19322675-19322916*Island	Hypermethylated in ADE
HAPLN4	chr19:19371675-19372393*S_Shore	Hypermethylated in ADE
CILP2	chr19:19650683-19651274*Island	Hypermethylated in ADE
BTBD2	chr19:1993000-1993273*Island	Hypomethylated in ADE
AP3D1	chr19:2150990-2151963*Island	Hypermethylated in ADE
JSRP1	chr19:2250560-2253959*Island	Hypermethylated in ADE
AMH	chr19:2250560-2253959*Island	Hypermethylated in ADE
ZNF492	chr19:22817274-22817546*Island	Hypermethylated in ADE
ZNF492	chr19:22817274-22817546*N_Shore	Hypermethylated in ADE
PPAP2C	chr19:290594-292249*Island	Hypomethylated in ADE
VSTM2B	chr19:30015781-30021367*Island	Hypermethylated in ADE
NA	chr19:30015781-30021367*Island	Hypermethylated in ADE
ZNF536	chr19:30865683-30866490*N_Shelf	Hypomethylated in ADE
S1PR4	chr19:3178741-3179986*Island	Hypomethylated in ADE
TSHZ3	chr19:31839635-31843049*Island	Hypermethylated in ADE
NA	chr19:31839635-31843049*Island	Hypermethylated in ADE
CHST8	chr19:34112279-34114353*Island	Hypermethylated in ADE
CHST8	chr19:34112279-34114353*N_Shore	Hypomethylated in ADE
CHST8	chr19:34175344-34175768*N_Shore	Hypomethylated in ADE
WTIP	chr19:34972054-34973645*Island	Hypermethylated in ADE
DOHH	chr19:3500416-3500840*S_Shore	Hypomethylated in ADE
LOC643719	chr19:35068406-35068897*S_Shore	Hypomethylated in ADE
ZNF599	chr19:35263648-35264275*S_Shore	Hypomethylated in ADE
MAG	chr19:35786551-35786962*N_Shelf	Hypomethylated in ADE
FFAR1	chr19:35842430-35843187*Island	Hypomethylated in ADE
FFAR1	chr19:35842430-35843187*N_Shore	Hypomethylated in ADE
ZBTB32	chr19:36207084-36209691*N_Shelf	Hypomethylated in ADE
APLP1	chr19:36359232-36359775*N_Shore	Hypomethylated in ADE
KIRREL2	chr19:36359232-36359775*N_Shore	Hypomethylated in ADE
ZFP82	chr19:36909281-36909854*Island	Hypermethylated in ADE
ZNF790	chr19:37328896-37329518*Island	Hypermethylated in ADE
ZNF829	chr19:37406931-37407463*Island	Hypermethylated in ADE
ZNF568	chr19:37406931-37407463*Island	Hypermethylated in ADE
RAX2	chr19:3770566-3770942*S_Shore	Hypomethylated in ADE
ZNF793	chr19:37997790-37998125*Island	Hypermethylated in ADE
ZNF793	chr19:37997790-37998125*N_Shore	Hypermethylated in ADE
ZNF781	chr19:38182793-38183327*Island	Hypermethylated in ADE
ZFR2	chr19:3821059-3821446*Island	Hypomethylated in ADE
ZFR2	chr19:3825120-3825516*Island	Hypomethylated in ADE
ATCAY	chr19:3880718-3881278*N_Shore	Hypermethylated in ADE
GGN	chr19:38876614-38878950*Island	Hypermethylated in ADE
RYR1	chr19:38924239-38924519*Island	Hypermethylated in ADE
RYR1	chr19:38973939-38974156*Island	Hypomethylated in ADE
RYR1	chr19:38976252-38976795*N_Shore	Hypomethylated in ADE
ATCAY	chr19:3907689-3908398*Island	Hypomethylated in ADE
ITGB1BP3	chr19:3933473-3933816*Island	Hypermethylated in ADE
IL28B	chr19:39737689-39739288*N_Shore	Hypomethylated in ADE
LRFN1	chr19:39804621-39805954*Island	Hypomethylated in ADE
LRFN1	chr19:39804621-39805954*S_Shore	Hypomethylated in ADE
SELV	chr19:40006098-40006626*Island	Hypermethylated in ADE
TTC9B	chr19:40723104-40724389*S_Shore	Hypomethylated in ADE
SPTBN4	chr19:41018525-41019486*Island	Hypermethylated in ADE
SPTBN4	chr19:41073494-41074151*Island	Hypermethylated in ADE
MIA	chr19:41283880-41284276*N_Shelf	Hypomethylated in ADE
SIRT6	chr19:4182259-4182803*S_Shore	Hypomethylated in ADE
ANKRD24	chr19:4182259-4182803*S_Shore	Hypomethylated in ADE
LYPD4	chr19:42348675-42348920*Island	Hypomethylated in ADE
DMRTC2	chr19:42348675-42348920*Island	Hypomethylated in ADE
GRIK5	chr19:42509859-42510094*Island	Hypomethylated in ADE
GRIK5	chr19:42546647-42546896*Island	Hypomethylated in ADE
ZNF574	chr19:42579935-42580588*N_Shore	Hypomethylated in ADE
TMIGD2	chr19:4304542-4305122*N_Shore	Hypomethylated in ADE
FSD1	chr19:4304542-4305122*N_Shore	Hypomethylated in ADE
IRGC	chr19:44222858-44223943*N_Shelf	Hypomethylated in ADE
ZNF229	chr19:44952416-44952809*Island	Hypermethylated in ADE
BCL3	chr19:45260352-45261809*Island	Hypermethylated in ADE
SEMA6B	chr19:4543407-4544578*Island	Hypomethylated in ADE
GPR4	chr19:46094334-46095111*Island	Hypomethylated in ADE
GPR4	chr19:46094334-46095111*S_Shore	Hypomethylated in ADE
EML2	chr19:46144872-46145631*N_Shore	Hypomethylated in ADE
MIR330	chr19:46144872-46145631*N_Shore	Hypomethylated in ADE
NA	chr19:46144872-46145631*N_Shore	Hypomethylated in ADE
GIPR	chr19:46174372-46174575*N_Shelf	Hypomethylated in ADE
NANOS2	chr19:46417528-46417745*S_Shore	Hypomethylated in ADE
PNMAL1	chr19:46974557-46975073*Island	Hypermethylated in ADE
PNMAL2	chr19:46996327-46998437*S_Shore	Hypomethylated in ADE
ZC3H4	chr19:47615253-47617101*S_Shore	Hypomethylated in ADE
MEIS3	chr19:47910107-47910563*Island	Hypomethylated in ADE
CCDC114	chr19:48800219-48800756*Island	Hypomethylated in ADE
GRIN2D	chr19:48901804-48902123*S_Shore	Hypomethylated in ADE
GRIN2D	chr19:48945800-48947636*Island	Hypermethylated in ADE
GRWD1	chr19:48945800-48947636*Island	Hypermethylated in ADE
LMTK3	chr19:49001748-49003087*Island	Hypomethylated in ADE
MAMSTR	chr19:49223054-49223312*N_Shore	Hypomethylated in ADE
FUT1	chr19:49255778-49256495*S_Shelf	Hypomethylated in ADE
FGF21	chr19:49255778-49256495*S_Shelf	Hypomethylated in ADE
PLEKHA4	chr19:49375484-49375928*N_Shelf	Hypomethylated in ADE
BAX	chr19:49457926-49458493*N_Shore	Hypomethylated in ADE
FTL	chr19:49468372-49469376*S_Shore	Hypomethylated in ADE
CGB7	chr19:49559222-49560497*N_Shore	Hypomethylated in ADE
SNAR-F	chr19:51109320-51109637*N_Shore	Hypomethylated in ADE
SYT3	chr19:51142284-51142986*Island	Hypermethylated in ADE
SYT3	chr19:51142284-51142986*N_Shore	Hypomethylated in ADE
SHANK1	chr19:51169659-51172023*Island	Hypermethylated in ADE
SHANK1	chr19:51220054-51220298*Island	Hypomethylated in ADE
CLEC11A	chr19:51227661-51228883*N_Shore	Hypermethylated in ADE
KLK10	chr19:51522004-51522803*S_Shore	Hypomethylated in ADE
IGLON5	chr19:51815157-51815458*Island	Hypermethylated in ADE
IGLON5	chr19:51830064-51831145*Island	Hypermethylated in ADE
HAS1	chr19:52222423-52223208*Island	Hypermethylated in ADE
PTPRS	chr19:5245885-5246095*Island	Hypomethylated in ADE
ZNF480	chr19:52800399-52800871*Island	Hypermethylated in ADE
ZNF880	chr19:52873084-52873572*Island	Hypermethylated in ADE
ZNF600	chr19:53289642-53290212*Island	Hypermethylated in ADE
ZNF415	chr19:53635625-53636230*Island	Hypermethylated in ADE
ZNF415	chr19:53635625-53636230*S_Shore	Hypermethylated in ADE
ZNF677	chr19:53757819-53758148*Island	Hypermethylated in ADE
ZNF677	chr19:53757819-53758148*S_Shore	Hypermethylated in ADE
ZNF813	chr19:53970802-53971473*Island	Hypermethylated in ADE
GZMM	chr19:540021-542033*S_Shore	Hypomethylated in ADE
ZNF331	chr19:54023868-54024560*Island	Hypermethylated in ADE
ZNF331	chr19:54024645-54024923*Island	Hypermethylated in ADE
CACNG7	chr19:54411376-54411968*S_Shelf	Hypomethylated in ADE
CACNG8	chr19:54466357-54466725*Island	Hypermethylated in ADE
TTYH1	chr19:54927902-54928225*N_Shore	Hypermethylated in ADE
BRSK1	chr19:55798317-55798651*Island	Hypomethylated in ADE
FAM71E2	chr19:55873636-55873993*Island	Hypomethylated in ADE
FAM71E2	chr19:55873636-55873993*S_Shore	Hypomethylated in ADE
NLRP4	chr19:56369415-56369669*Island	Hypomethylated in ADE
ZNF542	chr19:56879417-56879995*Island	Hypermethylated in ADE
ZNF667	chr19:56988313-56989741*Island	Hypermethylated in ADE
ZNF471	chr19:57018743-57019506*Island	Hypermethylated in ADE
PEG3	chr19:57351283-57351995*S_Shore	Hypermethylated in ADE
ZIM2	chr19:57351283-57351995*S_Shore	Hypermethylated in ADE
MIMT1	chr19:57351283-57351995*S_Shore	Hypermethylated in ADE
ZIM2	chr19:57352050-57352284*Island	Hypermethylated in ADE
MIMT1	chr19:57352050-57352284*Island	Hypermethylated in ADE
PEG3	chr19:57352050-57352284*Island	Hypermethylated in ADE
ZNF805	chr19:57751888-57752286*N_Shore	Hypermethylated in ADE
ZNF304	chr19:57862441-57863236*Island	Hypermethylated in ADE
ZNF549	chr19:58038572-58039208*Island	Hypermethylated in ADE
ZIK1	chr19:58094739-58095764*Island	Hypermethylated in ADE
ZNF530	chr19:58111229-58111770*Island	Hypermethylated in ADE
ZNF134	chr19:58125530-58125902*Island	Hypermethylated in ADE
ZNF671	chr19:58238585-58239028*Island	Hypermethylated in ADE
ZNF671	chr19:58238585-58239028*S_Shore	Hypermethylated in ADE
NRTN	chr19:5824103-5824334*N_Shore	Hypomethylated in ADE
FUT3	chr19:5843864-5844373*S_Shelf	Hypomethylated in ADE
ZNF418	chr19:58446336-58446800*Island	Hypermethylated in ADE
ZNF256	chr19:58458686-58459219*Island	Hypermethylated in ADE
ZSCAN1	chr19:58545115-58545897*Island	Hypermethylated in ADE
ZSCAN1	chr19:58555798-58556614*Island	Hypomethylated in ADE
ZNF135	chr19:58570393-58571779*Island	Hypermethylated in ADE
ZSCAN18	chr19:58609338-58609988*Island	Hypermethylated in ADE
ZSCAN18	chr19:58629309-58630241*N_Shore	Hypomethylated in ADE
ZNF132	chr19:58951214-58952250*Island	Hypermethylated in ADE
MZF1	chr19:59086697-59087299*N_Shore	Hypomethylated in ADE
MGC2752	chr19:59086697-59087299*N_Shore	Hypomethylated in ADE
LOC100131691	chr19:59086697-59087299*N_Shore	Hypomethylated in ADE
TUBB4	chr19:6495192-6496225*Island	Hypomethylated in ADE
MIR220B	chr19:6495192-6496225*Island	Hypomethylated in ADE
TUBB4	chr19:6502090-6502411*Island	Hypermethylated in ADE
C3	chr19:6710625-6710828*S_Shore	Hypomethylated in ADE
PALM	chr19:727956-728177*Island	Hypomethylated in ADE
RETN	chr19:7735081-7735456*N_Shore	Hypomethylated in ADE
TRAPPC5	chr19:7745490-7747714*Island	Hypermethylated in ADE
C19orf59	chr19:7745490-7747714*N_Shelf	Hypomethylated in ADE
CLEC4G	chr19:7794793-7796410*Island	Hypermethylated in ADE
CLEC4G	chr19:7794793-7796410*S_Shore	Hypomethylated in ADE
CLEC4GP1	chr19:7852932-7854557*Island	Hypermethylated in ADE
EVI5L	chr19:7912629-7912895*N_Shore	Hypomethylated in ADE
LPPR3	chr19:811904-813824*Island	Hypomethylated in ADE
PTBP1	chr19:811904-813824*Island	Hypomethylated in ADE
LPPR3	chr19:821345-822669*Island	Hypermethylated in ADE
LASS4	chr19:8274241-8275045*Island	Hypermethylated in ADE
PRTN3	chr19:843468-844085*N_Shelf	Hypomethylated in ADE
ADAMTS10	chr19:8656788-8657917*Island	Hypermethylated in ADE
ACTL9	chr19:8807813-8808794*S_Shore	Hypomethylated in ADE
ARID3A	chr19:939595-939816*Island	Hypomethylated in ADE
ARID3A	chr19:940723-942490*Island	Hypomethylated in ADE
ZNF177	chr19:9473589-9474001*Island	Hypermethylated in ADE
ZNF560	chr19:9608804-9609343*Island	Hypermethylated in ADE
ZNF560	chr19:9608804-9609343*S_Shore	Hypermethylated in ADE
LONRF2	chr2:100937779-100939059*Island	Hypermethylated in ADE
CHST10	chr2:101033606-101034296*Island	Hypermethylated in ADE
CYS1	chr2:10219802-10221016*Island	Hypermethylated in ADE
POU3F3	chr2:105468851-105473488*Island	Hypermethylated in ADE
NA	chr2:105468851-105473488*Island	Hypermethylated in ADE
GPR45	chr2:105858587-105859084*N_Shore	Hypomethylated in ADE
C2orf40	chr2:106681982-106682403*N_Shore	Hypermethylated in ADE
SLC5A7	chr2:108602824-108603467*Island	Hypermethylated in ADE
SLC5A7	chr2:108602824-108603467*N_Shore	Hypomethylated in ADE
KCNF1	chr2:11051858-11053476*N_Shore	Hypomethylated in ADE
DPP10	chr2:115419728-115420261*Island	Hypermethylated in ADE
DPP10	chr2:115918737-115920765*Island	Hypermethylated in ADE
E2F6	chr2:11605743-11606385*S_Shore	Hypomethylated in ADE
GREB1	chr2:11758582-11759034*Island	Hypomethylated in ADE
GREB1	chr2:11774310-11774521*S_Shore	Hypomethylated in ADE
EN1	chr2:119599458-119600966*Island	Hypermethylated in ADE
NA	chr2:119599458-119600966*Island	Hypermethylated in ADE
C1QL2	chr2:119914126-119916663*Island	Hypermethylated in ADE
SCTR	chr2:120281661-120282211*N_Shore	Hypermethylated in ADE
GLI2	chr2:121742106-121742396*Island	Hypomethylated in ADE
MKI67IP	chr2:122494108-122494494*S_Shore	Hypomethylated in ADE
CNTNAP5	chr2:124782252-124783255*Island	Hypermethylated in ADE
GYPC	chr2:127413696-127414171*Island	Hypermethylated in ADE
GYPC	chr2:127413696-127414171*N_Shore	Hypermethylated in ADE
GYPC	chr2:127413696-127414171*S_Shore	Hypermethylated in ADE
SNTG2	chr2:1286393-1286642*Island	Hypermethylated in ADE
ARHGEF4	chr2:131673686-131674150*S_Shore	Hypomethylated in ADE
ARHGEF4	chr2:131720819-131721867*Island	Hypermethylated in ADE
ARHGEF4	chr2:131720819-131721867*S_Shore	Hypermethylated in ADE
CCDC74A	chr2:132285408-132285992*S_Shore	Hypermethylated in ADE
MIR663B	chr2:133013777-133015740*Island	Hypermethylated in ADE
NCRNA00164	chr2:133013777-133015740*Island	Hypermethylated in ADE
NXPH2	chr2:139537692-139538650*Island	Hypermethylated in ADE
TPO	chr2:1480758-1481631*S_Shore	Hypomethylated in ADE
TBR1	chr2:162273294-162273725*Island	Hypermethylated in ADE
FIGN	chr2:164592917-164593511*Island	Hypermethylated in ADE
FIGN	chr2:164592917-164593511*N_Shore	Hypermethylated in ADE
PXDN	chr2:1669991-1670203*N_Shelf	Hypomethylated in ADE
PXDN	chr2:1669991-1670203*N_Shore	Hypomethylated in ADE
LOC440925	chr2:171569877-171573904*N_Shore	Hypermethylated in ADE
PDK1	chr2:173420200-173421443*Island	Hypermethylated in ADE
PXDN	chr2:1746833-1748971*Island	Hypermethylated in ADE
EVX2	chr2:176944087-176948446*Island	Hypermethylated in ADE
NA	chr2:176944087-176948446*Island	Hypermethylated in ADE
PDE11A	chr2:178977078-178977828*N_Shelf	Hypomethylated in ADE
FKBP7	chr2:179344852-179345483*N_Shore	Hypomethylated in ADE
PLEKHA3	chr2:179344852-179345483*N_Shore	Hypomethylated in ADE
MIR548N	chr2:179344852-179345483*N_Shore	Hypomethylated in ADE
MIR1258	chr2:180725717-180726465*S_Shore	Hypermethylated in ADE
ZNF385B	chr2:180725717-180726465*S_Shore	Hypermethylated in ADE
NA	chr2:180725717-180726465*S_Shore	Hypermethylated in ADE
ITGA4	chr2:182321761-182323029*Island	Hypermethylated in ADE
ZNF804A	chr2:185463208-185463589*N_Shore	Hypermethylated in ADE
ZSWIM2	chr2:187713846-187714069*Island	Hypermethylated in ADE
TMEFF2	chr2:193058995-193060812*Island	Hypermethylated in ADE
BOLL	chr2:198649751-198651599*Island	Hypermethylated in ADE
SATB2	chr2:200320502-200329681*Island	Hypomethylated in ADE
NA	chr2:200320502-200329681*Island	Hypomethylated in ADE
CLK1	chr2:201728892-201729577*S_Shore	Hypomethylated in ADE
ALS2CR11	chr2:202483584-202483957*S_Shore	Hypermethylated in ADE
ZDBF2	chr2:207139336-207140031*N_Shore	Hypermethylated in ADE
NA	chr2:207139336-207140031*N_Shore	Hypermethylated in ADE
LOC200726	chr2:207506774-207507422*Island	Hypermethylated in ADE
LOC200726	chr2:207506774-207507422*N_Shore	Hypermethylated in ADE
CRYGD	chr2:208988834-208989269*S_Shore	Hypomethylated in ADE
PTH2R	chr2:209271337-209271987*Island	Hypermethylated in ADE
UNC80	chr2:210636344-210636935*Island	Hypermethylated in ADE
ERBB4	chr2:213402180-213403867*Island	Hypermethylated in ADE
TMEM169	chr2:216946324-216946734*S_Shore	Hypomethylated in ADE
PECR	chr2:216946324-216946734*S_Shore	Hypomethylated in ADE
MARCH4	chr2:217236025-217237129*Island	Hypermethylated in ADE
IGFBP2	chr2:217497811-217498847*S_Shelf	Hypomethylated in ADE
TMBIM1	chr2:219156977-219157380*N_Shore	Hypomethylated in ADE
PNKD	chr2:219156977-219157380*N_Shore	Hypomethylated in ADE
CDK5R2	chr2:219827659-219828205*N_Shore	Hypermethylated in ADE
NA	chr2:219827659-219828205*N_Shore	Hypermethylated in ADE
ZFAND2B	chr2:220071305-220071759*N_Shore	Hypomethylated in ADE
TUBA4A	chr2:220117937-220119334*N_Shore	Hypomethylated in ADE
TUBA4B	chr2:220117937-220119334*N_Shore	Hypomethylated in ADE
DNAJB2	chr2:220143879-220144633*N_Shore	Hypomethylated in ADE
PTPRN	chr2:220173870-220174283*Island	Hypermethylated in ADE
RESP18	chr2:220196431-220196768*S_Shore	Hypermethylated in ADE
SPEG	chr2:220299483-220300243*Island	Hypermethylated in ADE
SPEG	chr2:220299483-220300243*S_Shore	Hypomethylated in ADE
ACCN4	chr2:220377743-220377946*S_Shelf	Hypomethylated in ADE
ACCN4	chr2:220377743-220377946*S_Shore	Hypomethylated in ADE
ACCN4	chr2:220404156-220405283*N_Shore	Hypomethylated in ADE
CHPF	chr2:220404156-220405283*N_Shore	Hypomethylated in ADE
CHPF	chr2:220406363-220406840*Island	Hypomethylated in ADE
OBSL1	chr2:220432788-220433041*N_Shore	Hypomethylated in ADE
PAX3	chr2:223155726-223156154*N_Shore	Hypermethylated in ADE
PAX3	chr2:223159725-223160487*N_Shore	Hypermethylated in ADE
CCDC140	chr2:223162946-223163912*Island	Hypermethylated in ADE
PAX3	chr2:223162946-223163912*Island	Hypermethylated in ADE
PAX3	chr2:223162946-223163912*N_Shore	Hypermethylated in ADE
CCDC140	chr2:223162946-223163912*N_Shore	Hypermethylated in ADE
CCDC140	chr2:223168653-223169008*N_Shore	Hypermethylated in ADE
SGPP2	chr2:223288922-223290013*N_Shore	Hypomethylated in ADE
SGPP2	chr2:223288922-223290013*S_Shore	Hypomethylated in ADE
KIAA1486	chr2:226446716-226447731*Island	Hypomethylated in ADE
AGFG1	chr2:228336752-228337875*N_Shore	Hypomethylated in ADE
SPHKAP	chr2:229045957-229046553*Island	Hypermethylated in ADE
SPHKAP	chr2:229045957-229046553*N_Shore	Hypermethylated in ADE
ALPP	chr2:233244323-233244651*Island	Hypomethylated in ADE
ALPI	chr2:233323380-233323936*N_Shore	Hypomethylated in ADE
TIGD1	chr2:233415005-233415811*S_Shore	Hypomethylated in ADE
EIF4E2	chr2:233415005-233415811*S_Shore	Hypomethylated in ADE
EFHD1	chr2:233497826-233499727*Island	Hypermethylated in ADE
ATG16L1	chr2:234160100-234160735*N_Shore	Hypomethylated in ADE
ESPNL	chr2:239039528-239040318*N_Shore	Hypomethylated in ADE
KLHL30	chr2:239048071-239048454*N_Shore	Hypomethylated in ADE
PER2	chr2:239196923-239197900*Island	Hypermethylated in ADE
TWIST2	chr2:239755096-239758310*Island	Hypermethylated in ADE
PRR21	chr2:240981401-240981865*S_Shore	Hypomethylated in ADE
MYEOV2	chr2:241075403-241075916*S_Shore	Hypomethylated in ADE
MIR149	chr2:241395248-241395802*Island	Hypomethylated in ADE
PP14571	chr2:241395248-241395802*Island	Hypomethylated in ADE
GPC1	chr2:241395248-241395802*Island	Hypomethylated in ADE
GPC1	chr2:241395248-241395802*N_Shore	Hypomethylated in ADE
MIR149	chr2:241395248-241395802*N_Shore	Hypomethylated in ADE
PP14571	chr2:241395248-241395802*N_Shore	Hypomethylated in ADE
KIF1A	chr2:241720950-241722114*Island	Hypomethylated in ADE
ANO7	chr2:242149674-242149906*Island	Hypomethylated in ADE
ING5	chr2:242663547-242663872*S_Shore	Hypomethylated in ADE
NEU4	chr2:242754323-242754629*Island	Hypomethylated in ADE
NEU4	chr2:242755693-242756363*N_Shore	Hypomethylated in ADE
PDCD1	chr2:242794853-242795083*Island	Hypomethylated in ADE
PDCD1	chr2:242799488-242799696*N_Shore	Hypomethylated in ADE
POMC	chr2:25391072-25391875*N_Shore	Hypermethylated in ADE
KCNK3	chr2:26915603-26916551*Island	Hypermethylated in ADE
DPYSL5	chr2:27070302-27072922*Island	Hypermethylated in ADE
C2orf28	chr2:27440128-27440786*N_Shore	Hypomethylated in ADE
CAD	chr2:27440128-27440786*N_Shore	Hypomethylated in ADE
CLIP4	chr2:29337983-29338909*Island	Hypermethylated in ADE
ALK	chr2:30142831-30144624*Island	Hypermethylated in ADE
GALNT14	chr2:31360321-31361821*Island	Hypermethylated in ADE
EHD3	chr2:31456740-31457653*Island	Hypermethylated in ADE
SRD5A2	chr2:31805293-31806403*Island	Hypermethylated in ADE
TTC15	chr2:3383350-3383976*N_Shore	Hypomethylated in ADE
TSSC1	chr2:3383350-3383976*N_Shore	Hypomethylated in ADE
CYP1B1	chr2:38301276-38304518*Island	Hypermethylated in ADE
SLC8A1	chr2:40678477-40678717*S_Shore	Hypermethylated in ADE
SIX3	chr2:45169505-45171884*Island	Hypermethylated in ADE
LOC388946	chr2:46707608-46707899*N_Shore	Hypomethylated in ADE
NA	chr2:47796923-47799166*Island	Hypermethylated in ADE
KCNK12	chr2:47796923-47799166*Island	Hypermethylated in ADE
NRXN1	chr2:50574045-50574817*Island	Hypermethylated in ADE
NRXN1	chr2:50574045-50574817*S_Shore	Hypermethylated in ADE
LOC100302652	chr2:54086776-54087266*Island	Hypermethylated in ADE
GPR75	chr2:54086776-54087266*Island	Hypermethylated in ADE
GPR75	chr2:54086776-54087266*S_Shore	Hypermethylated in ADE
LOC100302652	chr2:54086776-54087266*S_Shore	Hypermethylated in ADE
EFEMP1	chr2:56150340-56151180*Island	Hypermethylated in ADE
SOX11	chr2:5832041-5834208*Island	Hypermethylated in ADE
SOX11	chr2:5836068-5837643*Island	Hypermethylated in ADE
BCL11A	chr2:60776596-60778157*Island	Hypermethylated in ADE
CCT4	chr2:62115445-62115990*S_Shore	Hypomethylated in ADE
OTX1	chr2:63282514-63283122*Island	Hypermethylated in ADE
CNRIP1	chr2:68546339-68547111*Island	Hypermethylated in ADE
CNRIP1	chr2:68546339-68547111*S_Shore	Hypomethylated in ADE
PROKR1	chr2:68882342-68882574*N_Shore	Hypomethylated in ADE
ANXA4	chr2:69968749-69969592*S_Shore	Hypomethylated in ADE
ADD2	chr2:70994447-70995385*Island	Hypermethylated in ADE
ADD2	chr2:70994447-70995385*S_Shore	Hypermethylated in ADE
FIGLA	chr2:71017028-71017976*Island	Hypermethylated in ADE
VAX2	chr2:71126720-71129209*Island	Hypermethylated in ADE
DYSF	chr2:71693164-71694127*Island	Hypermethylated in ADE
DYSF	chr2:71693164-71694127*S_Shore	Hypomethylated in ADE
SMYD5	chr2:73441313-73441817*N_Shore	Hypomethylated in ADE
C2orf81	chr2:74641733-74643350*Island	Hypermethylated in ADE
C2orf81	chr2:74645467-74645750*N_Shore	Hypomethylated in ADE
RTKN	chr2:74667593-74669403*Island	Hypomethylated in ADE
TLX2	chr2:74740455-74743795*Island	Hypermethylated in ADE
CAPG	chr2:85640969-85641259*N_Shelf	Hypomethylated in ADE
IMMT	chr2:86422068-86422858*S_Shore	Hypomethylated in ADE
FOXI3	chr2:88751335-88752865*Island	Hypermethylated in ADE
FLJ40330	chr2:89064493-89065513*Island	Hypermethylated in ADE
SNTG2	chr2:945686-946774*Island	Hypermethylated in ADE
SNTG2	chr2:946881-947286*Island	Hypermethylated in ADE
ANKRD20B	chr2:95522598-95524188*Island	Hypermethylated in ADE
MAL	chr2:95690857-95692431*Island	Hypermethylated in ADE
ZAP70	chr2:98350984-98351257*N_Shore	Hypomethylated in ADE
ZAP70	chr2:98350984-98351257*S_Shelf	Hypomethylated in ADE
CNGA3	chr2:98962873-98964187*Island	Hypermethylated in ADE
SNAP25	chr20:10198135-10198984*Island	Hypermethylated in ADE
NSFL1C	chr20:1446936-1447729*S_Shore	Hypomethylated in ADE
KIF16B	chr20:16555518-16555779*N_Shore	Hypomethylated in ADE
PCSK2	chr20:17206528-17206952*Island	Hypermethylated in ADE
PCSK2	chr20:17208550-17208756*N_Shore	Hypermethylated in ADE
PCSK2	chr20:17296125-17296531*N_Shore	Hypomethylated in ADE
SEC23B	chr20:18488084-18488804*S_Shore	Hypomethylated in ADE
C20orf26	chr20:20032740-20033471*S_Shelf	Hypomethylated in ADE
CRNKL1	chr20:20032740-20033471*S_Shelf	Hypomethylated in ADE
PLK1S1	chr20:21106648-21106967*Island	Hypermethylated in ADE
NKX2-4	chr20:21376358-21378245*Island	Hypermethylated in ADE
NA	chr20:21485932-21496714*Island	Hypermethylated in ADE
NKX2-2	chr20:21485932-21496714*Island	Hypermethylated in ADE
PAX1	chr20:21686199-21687689*Island	Hypermethylated in ADE
PAX1	chr20:21694472-21695344*Island	Hypermethylated in ADE
SSTR4	chr20:23015716-23016879*Island	Hypermethylated in ADE
THBD	chr20:23028403-23032218*Island	Hypermethylated in ADE
NA	chr20:23028403-23032218*Island	Hypermethylated in ADE
GGTLC1	chr20:23969149-23969433*Island	Hypomethylated in ADE
GGTLC1	chr20:23969149-23969433*S_Shore	Hypomethylated in ADE
TMEM90B	chr20:24449844-24452037*Island	Hypermethylated in ADE
TMEM90B	chr20:24449844-24452037*N_Shore	Hypermethylated in ADE
VSX1	chr20:25061761-25062928*Island	Hypermethylated in ADE
MIR663	chr20:26188638-26190348*Island	Hypermethylated in ADE
NA	chr20:26188638-26190348*Island	Hypermethylated in ADE
DEFB124	chr20:30062969-30063281*N_Shelf	Hypomethylated in ADE
FOXS1	chr20:30432900-30433242*S_Shore	Hypomethylated in ADE
PDRG1	chr20:30539523-30539959*S_Shore	Hypomethylated in ADE
AVP	chr20:3063005-3064146*S_Shore	Hypomethylated in ADE
HCK	chr20:30639908-30640786*Island	Hypermethylated in ADE
FASTKD5	chr20:3140295-3140570*S_Shore	Hypomethylated in ADE
UBOX5	chr20:3140295-3140570*S_Shore	Hypomethylated in ADE
ProSAPiP1	chr20:3148649-3149060*Island	Hypomethylated in ADE
DDRGK1	chr20:3184874-3185385*S_Shore	Hypomethylated in ADE
DYNLRB1	chr20:33104112-33104543*N_Shore	Hypomethylated in ADE
FAM83C	chr20:33879904-33880215*S_Shore	Hypomethylated in ADE
FER1L4	chr20:34188719-34190267*Island	Hypermethylated in ADE
BLCAP	chr20:36148603-36150136*N_Shore	Hypomethylated in ADE
NNAT	chr20:36148603-36150136*N_Shore	Hypomethylated in ADE
BLCAP	chr20:36150920-36151240*Island	Hypomethylated in ADE
NNAT	chr20:36150920-36151240*Island	Hypomethylated in ADE
BLCAP	chr20:36156022-36156669*N_Shelf	Hypomethylated in ADE
GFRA4	chr20:3641130-3642114*S_Shelf	Hypomethylated in ADE
ADAM33	chr20:3653190-3654773*N_Shelf	Hypomethylated in ADE
SNHG11	chr20:37075227-37075854*N_Shore	Hypomethylated in ADE
NA	chr20:37075227-37075854*N_Shore	Hypomethylated in ADE
HSPA12B	chr20:3713159-3713515*N_Shore	Hypomethylated in ADE
SLC32A1	chr20:37352130-37357372*Island	Hypermethylated in ADE
PPP1R16B	chr20:37434206-37435592*Island	Hypermethylated in ADE
PPP1R16B	chr20:37434206-37435592*N_Shore	Hypermethylated in ADE
NA	chr20:39316550-39319987*Island	Hypermethylated in ADE
MAFB	chr20:39316550-39319987*Island	Hypermethylated in ADE
EMILIN3	chr20:39994545-39995810*Island	Hypermethylated in ADE
PTPRT	chr20:41817475-41819212*Island	Hypermethylated in ADE
L3MBTL	chr20:42143210-42143591*N_Shore	Hypomethylated in ADE
NA	chr20:42219516-42219988*N_Shore	Hypomethylated in ADE
IFT52	chr20:42219516-42219988*N_Shore	Hypomethylated in ADE
TOX2	chr20:42543097-42545137*Island	Hypermethylated in ADE
RIMS4	chr20:43438737-43439546*Island	Hypermethylated in ADE
MMP9	chr20:44640288-44641210*Island	Hypermethylated in ADE
SLC12A5	chr20:44657463-44659243*Island	Hypermethylated in ADE
CD40	chr20:44746822-44747060*Island	Hypermethylated in ADE
CD40	chr20:44746822-44747060*N_Shore	Hypermethylated in ADE
SLC13A3	chr20:45279781-45280169*S_Shore	Hypermethylated in ADE
SNORD12	chr20:47894197-47895199*S_Shelf	Hypomethylated in ADE
C20orf199	chr20:47894197-47895199*S_Shelf	Hypomethylated in ADE
RASSF2	chr20:4803013-4804146*Island	Hypermethylated in ADE
KCNB1	chr20:48098512-48099560*Island	Hypermethylated in ADE
KCNB1	chr20:48098512-48099560*N_Shore	Hypomethylated in ADE
PTGIS	chr20:48184193-48184833*Island	Hypermethylated in ADE
PTGIS	chr20:48184193-48184833*S_Shore	Hypomethylated in ADE
NA	chr20:49347365-49348659*N_Shore	Hypomethylated in ADE
PARD6B	chr20:49347365-49348659*N_Shore	Hypomethylated in ADE
KCNG1	chr20:49639071-49640212*Island	Hypermethylated in ADE
ZFP64	chr20:50721310-50721912*Island	Hypermethylated in ADE
PROKR2	chr20:5282835-5283062*Island	Hypomethylated in ADE
PROKR2	chr20:5296266-5297798*Island	Hypermethylated in ADE
NA	chr20:5296266-5297798*Island	Hypermethylated in ADE
DOK5	chr20:53091733-53092993*Island	Hypermethylated in ADE
CBLN4	chr20:54578603-54580678*Island	Hypermethylated in ADE
SPO11	chr20:55904668-55904976*Island	Hypomethylated in ADE
C20orf85	chr20:56725857-56726113*Island	Hypomethylated in ADE
C20orf85	chr20:56725857-56726113*N_Shore	Hypomethylated in ADE
APCDD1L	chr20:57089460-57090237*Island	Hypermethylated in ADE
GNASAS	chr20:57426729-57427047*N_Shore	Hypomethylated in ADE
GNAS	chr20:57426729-57427047*N_Shore	Hypomethylated in ADE
SLMO2	chr20:57617430-57618222*N_Shore	Hypomethylated in ADE
PHACTR3	chr20:58179808-58180787*Island	Hypermethylated in ADE
PHACTR3	chr20:58179808-58180787*N_Shore	Hypermethylated in ADE
TCF15	chr20:590222-591222*Island	Hypermethylated in ADE
CDH4	chr20:59826977-59828978*Island	Hypermethylated in ADE
CDH4	chr20:60456285-60456612*Island	Hypomethylated in ADE
CDH4	chr20:60470080-60470335*Island	Hypomethylated in ADE
CDH4	chr20:60470080-60470335*S_Shore	Hypomethylated in ADE
HRH3	chr20:60794179-60796121*Island	Hypermethylated in ADE
GATA5	chr20:61049361-61051897*Island	Hypermethylated in ADE
C20orf166	chr20:61147457-61147787*N_Shore	Hypomethylated in ADE
C20orf200	chr20:61147457-61147787*N_Shore	Hypomethylated in ADE
NA	chr20:61636171-61639055*Island	Hypermethylated in ADE
BHLHE23	chr20:61636171-61639055*Island	Hypermethylated in ADE
NCRNA00029	chr20:61665780-61666555*Island	Hypomethylated in ADE
HAR1B	chr20:61733275-61734521*N_Shore	Hypomethylated in ADE
HAR1A	chr20:61733275-61734521*N_Shore	Hypomethylated in ADE
NA	chr20:61806254-61810867*Island	Hypermethylated in ADE
MIR124-3	chr20:61806254-61810867*Island	Hypermethylated in ADE
BIRC7	chr20:61870781-61871178*N_Shelf	Hypomethylated in ADE
FLJ16779	chr20:61884644-61886387*Island	Hypermethylated in ADE
NKAIN4	chr20:61884644-61886387*Island	Hypermethylated in ADE
COL20A1	chr20:61927194-61927482*N_Shelf	Hypomethylated in ADE
CHRNA4	chr20:61992186-61993599*Island	Hypermethylated in ADE
KCNQ2	chr20:62102541-62103995*Island	Hypermethylated in ADE
EEF1A2	chr20:62125930-62126461*Island	Hypomethylated in ADE
PTK6	chr20:62168432-62168684*S_Shore	Hypomethylated in ADE
C20orf195	chr20:62185073-62185572*N_Shore	Hypomethylated in ADE
LIME1	chr20:62368955-62371962*N_Shore	Hypomethylated in ADE
ZGPAT	chr20:62368955-62371962*N_Shore	Hypomethylated in ADE
ZBTB46	chr20:62382957-62384327*Island	Hypomethylated in ADE
ZBTB46	chr20:62433937-62434203*Island	Hypomethylated in ADE
ZNF512B	chr20:62600653-62601676*Island	Hypermethylated in ADE
SOX18	chr20:62679424-62680883*Island	Hypermethylated in ADE
TCEA2	chr20:62688551-62688878*N_Shore	Hypomethylated in ADE
MYT1	chr20:62809870-62810371*Island	Hypomethylated in ADE
SCRT2	chr20:643975-645233*Island	Hypermethylated in ADE
PLCB1	chr20:8112884-8113592*Island	Hypermethylated in ADE
FAM110A	chr20:821674-822500*Island	Hypomethylated in ADE
C20orf103	chr20:9496471-9496893*Island	Hypermethylated in ADE
RSPO4	chr20:982652-983252*Island	Hypermethylated in ADE
CHODL	chr21:19617098-19617874*Island	Hypermethylated in ADE
CHODL	chr21:19617098-19617874*N_Shore	Hypermethylated in ADE
NCAM2	chr21:22369423-22370582*Island	Hypermethylated in ADE
JAM2	chr21:27011624-27012398*Island	Hypermethylated in ADE
ADAMTS5	chr21:28337856-28340237*Island	Hypermethylated in ADE
RNF160	chr21:30364965-30365342*S_Shore	Hypomethylated in ADE
RWDD2B	chr21:30391264-30391758*S_Shore	Hypomethylated in ADE
NA	chr21:30391264-30391758*S_Shore	Hypomethylated in ADE
GRIK1	chr21:31311386-31312106*Island	Hypermethylated in ADE
GRIK1	chr21:31311386-31312106*S_Shore	Hypermethylated in ADE
C21orf49	chr21:34143453-34144141*S_Shore	Hypomethylated in ADE
C21orf66	chr21:34143453-34144141*S_Shore	Hypomethylated in ADE
NA	chr21:34395128-34400245*Island	Hypermethylated in ADE
OLIG2	chr21:34395128-34400245*Island	Hypermethylated in ADE
OLIG1	chr21:34442206-34444543*Island	Hypermethylated in ADE
FAM165B	chr21:35747326-35748122*N_Shore	Hypomethylated in ADE
NA	chr21:35747326-35748122*N_Shore	Hypomethylated in ADE
CLIC6	chr21:36041305-36043224*Island	Hypermethylated in ADE
SIM2	chr21:38076762-38077685*Island	Hypermethylated in ADE
SIM2	chr21:38079941-38081833*Island	Hypermethylated in ADE
DSCR6	chr21:38377937-38379437*Island	Hypermethylated in ADE
CBS	chr21:44480559-44480772*Island	Hypomethylated in ADE
CBS	chr21:44494624-44496989*Island	Hypermethylated in ADE
CRYAA	chr21:44590612-44590826*N_Shore	Hypomethylated in ADE
AIRE	chr21:45705428-45706044*Island	Hypomethylated in ADE
AIRE	chr21:45713509-45713813*N_Shelf	Hypomethylated in ADE
NCRNA00162	chr21:46421216-46421523*S_Shelf	Hypomethylated in ADE
[truncated: 1,266 more rows]

## Sheet: N1xCRC
Gene	BOP	Direction of change	DMR in Naumov?
GPR88	chr1:101004471-101005885*Island	Hypermethylated in CRC	X
S1PR1	chr1:101702445-101702745*Island	Hypermethylated in CRC	X
VAV3	chr1:108507251-108507841*N_Shore	Hypermethylated in CRC
VAV3	chr1:108507251-108507841*S_Shore	Hypermethylated in CRC	X
C1orf59	chr1:109203593-109204378*Island	Hypomethylated in CRC
GSTM4	chr1:110198541-110199127*Island	Hypermethylated in CRC
GSTM2	chr1:110210581-110210956*Island	Hypermethylated in CRC	X
GSTM2	chr1:110210581-110210956*N_Shore	Hypermethylated in CRC
GSTM1	chr1:110230238-110230614*Island	Hypermethylated in CRC
ALX3	chr1:110610265-110613303*Island	Hypermethylated in CRC	X
SLC6A17	chr1:110692988-110694264*Island	Hypermethylated in CRC	X
KCNA3	chr1:111216244-111217937*Island	Hypermethylated in CRC	X
KCNA3	chr1:111216244-111217937*S_Shore	Hypermethylated in CRC	X
DENND2D	chr1:111746337-111747303*N_Shelf	Hypomethylated in CRC
RAP1A	chr1:112162204-112162837*N_Shore	Hypomethylated in CRC
SLC16A1	chr1:113497986-113498206*S_Shore	Hypomethylated in CRC
SYT6	chr1:114695136-114696672*Island	Hypermethylated in CRC	X
SYT6	chr1:114696886-114697185*Island	Hypermethylated in CRC	X
SYT6	chr1:114696886-114697185*N_Shore	Hypermethylated in CRC	X
PTCHD2	chr1:11538669-11540342*Island	Hypermethylated in CRC
NGF	chr1:115880167-115881332*Island	Hypermethylated in CRC	X
FAM132A	chr1:1181756-1182470*Island	Hypermethylated in CRC
TBX15	chr1:119522385-119522638*Island	Hypermethylated in CRC	X
TBX15	chr1:119526782-119527192*Island	Hypermethylated in CRC	X
TBX15	chr1:119526782-119527192*N_Shore	Hypermethylated in CRC
TBX15	chr1:119529819-119530712*Island	Hypermethylated in CRC	X
TBX15	chr1:119529819-119530712*N_Shore	Hypermethylated in CRC	X
TBX15	chr1:119529819-119530712*S_Shore	Hypermethylated in CRC
TBX15	chr1:119531991-119532196*Island	Hypermethylated in CRC	X
TBX15	chr1:119531991-119532196*N_Shore	Hypermethylated in CRC	X
TBX15	chr1:119531991-119532196*S_Shore	Hypermethylated in CRC
MFN2	chr1:12040113-12040793*N_Shore	Hypomethylated in CRC
FAM72B	chr1:120835961-120839391*Island	Hypermethylated in CRC	X
HIST2H2BA	chr1:120905971-120906396*N_Shore	Hypermethylated in CRC
TNFRSF8	chr1:12123488-12124148*Island	Hypermethylated in CRC
TNFRSF8	chr1:12123488-12124148*N_Shore	Hypermethylated in CRC	X
LOC647121	chr1:121260857-121261525*Island	Hypermethylated in CRC	X
LOC647121	chr1:121260857-121261525*N_Shore	Hypermethylated in CRC
PDPN	chr1:13910137-13910868*Island	Hypermethylated in CRC	X
FAM72D	chr1:143912736-143916156*Island	Hypermethylated in CRC	X
C1orf70	chr1:1476093-1476669*Island	Hypermethylated in CRC
C1orf70	chr1:1476093-1476669*N_Shore	Hypermethylated in CRC	X
KIAA1026	chr1:14924610-14925993*Island	Hypermethylated in CRC	X
HIST2H2BF	chr1:149399898-149400518*Island	Hypermethylated in CRC
HIST2H2BF	chr1:149784592-149785212*Island	Hypermethylated in CRC
HIST2H3D	chr1:149784592-149785212*Island	Hypermethylated in CRC
FAM63A	chr1:150980735-150981092*N_Shore	Hypomethylated in CRC
PRUNE	chr1:150980735-150981092*N_Shore	Hypomethylated in CRC
PIP5K1A	chr1:151170847-151171532*N_Shore	Hypomethylated in CRC
TUFT1	chr1:151512661-151513199*S_Shore	Hypomethylated in CRC
KPRP	chr1:152732958-152733338*N_Shelf	Hypomethylated in CRC
ATP8B2	chr1:154298205-154298544*Island	Hypermethylated in CRC	X
ATP8B2	chr1:154298205-154298544*N_Shore	Hypermethylated in CRC
AQP10	chr1:154298205-154298544*N_Shore	Hypermethylated in CRC
SHE	chr1:154474107-154475699*Island	Hypermethylated in CRC	X
TDRD10	chr1:154474107-154475699*Island	Hypermethylated in CRC	X
ADAR	chr1:154580380-154580797*S_Shore	Hypomethylated in CRC
C1orf126	chr1:15479219-15481471*N_Shore	Hypomethylated in CRC
TMEM51	chr1:15479219-15481471*N_Shore	Hypomethylated in CRC
PKLR	chr1:155264318-155265536*Island	Hypermethylated in CRC
MIB2	chr1:1564421-1570006*Island	Hypermethylated in CRC	X
MMP23A	chr1:1564421-1570006*Island	Hypermethylated in CRC	X
MMP23B	chr1:1564421-1570006*Island	Hypermethylated in CRC	X
MEF2D	chr1:156469617-156471060*N_Shelf	Hypermethylated in CRC
NTRK1	chr1:156783523-156784037*S_Shore	Hypomethylated in CRC
SH2D2A	chr1:156783523-156784037*S_Shore	Hypomethylated in CRC
INSRR	chr1:156814881-156815792*Island	Hypermethylated in CRC
NTRK1	chr1:156814881-156815792*Island	Hypermethylated in CRC
CADM3	chr1:159141202-159141718*N_Shore	Hypomethylated in CRC
LOC728661	chr1:1607898-1608243*N_Shore	Hypermethylated in CRC
CDK11B	chr1:1607898-1608243*N_Shore	Hypermethylated in CRC
FBLIM1	chr1:16085147-16085862*N_Shore	Hypermethylated in CRC	X
F11R	chr1:160990718-160991225*S_Shore	Hypomethylated in CRC
TSTD1	chr1:161008377-161008830*Island	Hypomethylated in CRC
LMX1A	chr1:165324191-165326328*Island	Hypermethylated in CRC	X
MAEL	chr1:166958220-166958683*Island	Hypomethylated in CRC
ATP1B1	chr1:169074766-169076411*Island	Hypermethylated in CRC
C1orf114	chr1:169396621-169396869*Island	Hypermethylated in CRC	X
ESPNP	chr1:17018683-17020959*Island	Hypermethylated in CRC
DNM3	chr1:171810467-171811325*N_Shore	Hypermethylated in CRC	X
PIGC	chr1:172412867-172413281*S_Shore	Hypomethylated in CRC
C1orf105	chr1:172412867-172413281*S_Shore	Hypomethylated in CRC
ASTN1	chr1:177133392-177133846*Island	Hypermethylated in CRC
FAM5B	chr1:177140120-177140323*Island	Hypermethylated in CRC	X
FAM5B	chr1:177140120-177140323*S_Shore	Hypermethylated in CRC	X
C1orf125	chr1:179334794-179335338*N_Shore	Hypomethylated in CRC
FAM163A	chr1:179711947-179713951*Island	Hypermethylated in CRC	X
LHX4	chr1:180198119-180204975*Island	Hypermethylated in CRC
ZNF648	chr1:182025604-182026511*S_Shore	Hypomethylated in CRC
NMNAT2	chr1:183386000-183387664*Island	Hypermethylated in CRC
IGSF21	chr1:18434105-18434813*Island	Hypermethylated in CRC
CALML6	chr1:1850098-1851391*N_Shelf	Hypermethylated in CRC
PAX7	chr1:18956895-18959829*Island	Hypermethylated in CRC	X
KCNT2	chr1:196577708-196578011*Island	Hypermethylated in CRC	X
LHX9	chr1:197890478-197890824*Island	Hypermethylated in CRC	X
LHX9	chr1:197890478-197890824*N_Shore	Hypermethylated in CRC
NR5A2	chr1:200004474-200004933*S_Shore	Hypermethylated in CRC	X
NR5A2	chr1:200008392-200009047*N_Shore	Hypermethylated in CRC	X
NR5A2	chr1:200010625-200010832*Island	Hypermethylated in CRC	X
GPR25	chr1:200842196-200843388*Island	Hypermethylated in CRC
NA	chr1:200842196-200843388*Island	Hypermethylated in CRC
C1orf106	chr1:200860076-200860576*S_Shore	Hypomethylated in CRC	X
CSRP1	chr1:201475885-201476516*S_Shore	Hypermethylated in CRC
NAV1	chr1:201617041-201619788*Island	Hypermethylated in CRC
SYT2	chr1:202611668-202613039*Island	Hypermethylated in CRC
SYT2	chr1:202678881-202679769*Island	Hypermethylated in CRC
PPFIA4	chr1:203044722-203045390*Island	Hypermethylated in CRC
KLHDC8A	chr1:205312493-205313576*Island	Hypermethylated in CRC
FAM72A	chr1:206135444-206138863*Island	Hypermethylated in CRC	X
NA	chr1:206135444-206138863*Island	Hypermethylated in CRC	X
CR2	chr1:207627531-207628280*N_Shore	Hypomethylated in CRC
CR1	chr1:207669637-207670015*Island	Hypermethylated in CRC	X
CR1	chr1:207669637-207670015*N_Shore	Hypermethylated in CRC
CR1L	chr1:207818389-207818952*Island	Hypermethylated in CRC	X
CR1L	chr1:207842805-207843259*Island	Hypermethylated in CRC	X
CD34	chr1:208084098-208084513*Island	Hypermethylated in CRC	X
FAM43B	chr1:20878894-20880592*Island	Hypermethylated in CRC	X
SYT14	chr1:210111179-210112054*Island	Hypermethylated in CRC
ANGEL2	chr1:213188519-213189261*S_Shore	Hypomethylated in CRC	X
ESRRG	chr1:217310749-217311178*Island	Hypermethylated in CRC	X
ESRRG	chr1:217310749-217311178*N_Shore	Hypermethylated in CRC	X
ESRRG	chr1:217310749-217311178*S_Shore	Hypermethylated in CRC	X
NA	chr1:217310749-217311178*S_Shore	Hypermethylated in CRC	X
ESRRG	chr1:217311467-217311773*Island	Hypermethylated in CRC	X
ALPL	chr1:21835548-21836344*Island	Hypermethylated in CRC
SLC30A10	chr1:220101132-220102147*Island	Hypermethylated in CRC
HLX	chr1:221054554-221054888*N_Shore	Hypermethylated in CRC
HLX	chr1:221055492-221055800*Island	Hypermethylated in CRC
LDLRAD2	chr1:22140891-22141407*Island	Hypermethylated in CRC	X
LDLRAD2	chr1:22140891-22141407*N_Shore	Hypermethylated in CRC	X
SKI	chr1:2222198-2222569*Island	Hypermethylated in CRC
CNIH3	chr1:224803637-224805314*Island	Hypermethylated in CRC	X
LEFTY1	chr1:226075150-226075680*Island	Hypermethylated in CRC
ITPKB	chr1:226924560-226926553*Island	Hypermethylated in CRC
OBSCN	chr1:228503556-228504762*Island	Hypomethylated in CRC
ACTA1	chr1:229567206-229570684*Island	Hypermethylated in CRC	X
GALNT2	chr1:230415342-230415689*S_Shore	Hypermethylated in CRC
MORN1	chr1:2304159-2304376*Island	Hypomethylated in CRC
TRIM67	chr1:231297812-231299777*Island	Hypermethylated in CRC	X
TRIM67	chr1:231297812-231299777*N_Shore	Hypermethylated in CRC
TSNAX-DISC1	chr1:231762414-231763115*N_Shore	Hypomethylated in CRC
DISC1	chr1:231762414-231763115*N_Shore	Hypomethylated in CRC
SLC35F3	chr1:234040298-234041457*Island	Hypermethylated in CRC	X
SLC35F3	chr1:234367135-234367496*Island	Hypomethylated in CRC
EDARADD	chr1:236558459-236559336*Island	Hypermethylated in CRC
ACTN2	chr1:236849472-236850323*Island	Hypermethylated in CRC
RYR2	chr1:237205126-237206644*Island	Hypermethylated in CRC	X
PLCH2	chr1:2409757-2410049*N_Shelf	Hypomethylated in CRC
PLD5	chr1:242686916-242687476*Island	Hypermethylated in CRC	X
PLD5	chr1:242687922-242688682*Island	Hypermethylated in CRC	X
OR2B11	chr1:247614695-247614944*S_Shore	Hypomethylated in CRC
OR2C3	chr1:247694035-247694501*S_Shore	Hypomethylated in CRC
LOC148824	chr1:247694035-247694501*S_Shore	Hypomethylated in CRC
ZNF692	chr1:249152411-249153419*S_Shore	Hypomethylated in CRC
CLIC4	chr1:25071352-25072586*Island	Hypermethylated in CRC
RUNX3	chr1:25255527-25259005*Island	Hypermethylated in CRC
MMEL1	chr1:2559892-2561055*Island	Hypermethylated in CRC	X
PAQR7	chr1:26201722-26202516*N_Shelf	Hypermethylated in CRC
SFN	chr1:27189912-27190128*N_Shore	Hypomethylated in CRC
NA	chr1:27189912-27190128*N_Shore	Hypomethylated in CRC
MAP3K6	chr1:27687024-27687743*Island	Hypermethylated in CRC
FLJ42875	chr1:2979275-2980758*Island	Hypermethylated in CRC
PRDM16	chr1:2983925-2987962*Island	Hypermethylated in CRC
FLJ42875	chr1:2983925-2987962*Island	Hypermethylated in CRC
PRDM16	chr1:3163969-3164643*Island	Hypermethylated in CRC	X
PRDM16	chr1:3307069-3307285*N_Shore	Hypomethylated in CRC
KIAA1522	chr1:33219427-33220028*Island	Hypermethylated in CRC	X
CSMD2	chr1:34628783-34630976*Island	Hypermethylated in CRC	X
C1orf94	chr1:34642382-34643024*Island	Hypermethylated in CRC
WDR8	chr1:3566445-3569636*Island	Hypermethylated in CRC
TP73	chr1:3566445-3569636*Island	Hypermethylated in CRC
TFAP2E	chr1:36042432-36043444*Island	Hypermethylated in CRC	X
TP73	chr1:3623318-3623521*S_Shore	Hypermethylated in CRC
GRIK3	chr1:37498377-37500624*Island	Hypermethylated in CRC	X
RSPO1	chr1:38099677-38100864*Island	Hypermethylated in CRC
EPHA10	chr1:38229838-38230888*Island	Hypermethylated in CRC
POU3F1	chr1:38510102-38513642*Island	Hypermethylated in CRC
KCNQ4	chr1:41283840-41284591*Island	Hypermethylated in CRC
CTPS	chr1:41444870-41446116*N_Shore	Hypermethylated in CRC
SLFNL1	chr1:41483418-41483693*S_Shelf	Hypomethylated in CRC
RNF220	chr1:44871109-44874047*Island	Hypermethylated in CRC
AJAP1	chr1:4713989-4716555*Island	Hypermethylated in CRC	X
TAL1	chr1:47696504-47698197*N_Shore	Hypermethylated in CRC
AGBL4	chr1:49242371-49242810*Island	Hypermethylated in CRC	X
BEND5	chr1:49242371-49242810*Island	Hypermethylated in CRC	X
ELAVL4	chr1:50513644-50514320*Island	Hypermethylated in CRC
DMRTA2	chr1:50884228-50891471*Island	Hypermethylated in CRC	X
NA	chr1:50884228-50891471*Island	Hypermethylated in CRC	X
FAM159A	chr1:53098629-53099303*Island	Hypermethylated in CRC
ZYG11A	chr1:53308294-53309262*Island	Hypermethylated in CRC
PODN	chr1:53527572-53528974*Island	Hypermethylated in CRC
SLC1A7	chr1:53558388-53558642*N_Shore	Hypomethylated in CRC
SSBP3	chr1:54821990-54822333*Island	Hypomethylated in CRC
DAB1	chr1:57887963-57890637*Island	Hypermethylated in CRC	X
DAB1	chr1:58715272-58716095*Island	Hypermethylated in CRC	X
CHD5	chr1:6208716-6209039*N_Shelf	Hypomethylated in CRC
RNF207	chr1:6268820-6269588*Island	Hypermethylated in CRC
DNAJC6	chr1:65731411-65731849*Island	Hypermethylated in CRC	X
LEPR	chr1:65991001-65991811*Island	Hypermethylated in CRC	X
PDE4B	chr1:66258440-66258918*N_Shore	Hypermethylated in CRC	X
TCTEX1D1	chr1:67218079-67218293*Island	Hypermethylated in CRC
CAMTA1	chr1:7122519-7122727*S_Shore	Hypomethylated in CRC
PTGER3	chr1:71512224-71513804*Island	Hypermethylated in CRC
LHX8	chr1:75595813-75596162*Island	Hypermethylated in CRC	X
LHX8	chr1:75600674-75601415*Island	Hypermethylated in CRC	X
LHX8	chr1:75600674-75601415*N_Shore	Hypermethylated in CRC	X
LHX8	chr1:75601998-75602878*Island	Hypermethylated in CRC
ST6GALNAC5	chr1:77333111-77334534*Island	Hypermethylated in CRC	X
ST6GALNAC5	chr1:77333111-77334534*N_Shore	Hypermethylated in CRC	X
PTGFR	chr1:78956624-78957516*Island	Hypermethylated in CRC
COL24A1	chr1:86621278-86622871*Island	Hypermethylated in CRC	X
PLEKHN1	chr1:906296-906538*S_Shore	Hypermethylated in CRC
BARHL2	chr1:91182097-91182364*Island	Hypermethylated in CRC	X
BARHL2	chr1:91182509-91182857*Island	Hypermethylated in CRC	X
GFI1	chr1:92945907-92952609*Island	Hypermethylated in CRC
AGRN	chr1:967966-970238*Island	Hypermethylated in CRC	X
PIK3CD	chr1:9711780-9713001*Island	Hypermethylated in CRC	X
C1orf200	chr1:9711780-9713001*Island	Hypermethylated in CRC	X
MIR137	chr1:98510966-98511710*S_Shore	Hypermethylated in CRC	X
LPPR5	chr1:99469932-99470968*Island	Hypermethylated in CRC	X
LPPR5	chr1:99469932-99470968*N_Shore	Hypermethylated in CRC
LPPR4	chr1:99729982-99730335*N_Shore	Hypermethylated in CRC	X
HPSE2	chr10:100992156-100992687*Island	Hypermethylated in CRC
HPSE2	chr10:100992156-100992687*N_Shore	Hypermethylated in CRC
HPSE2	chr10:100993820-100994188*N_Shore	Hypermethylated in CRC	X
HPSE2	chr10:100993820-100994188*S_Shore	Hypermethylated in CRC
CNNM1	chr10:101089010-101090655*Island	Hypermethylated in CRC	X
CNNM1	chr10:101089010-101090655*N_Shore	Hypermethylated in CRC
NKX2-3	chr10:101292436-101292851*N_Shore	Hypermethylated in CRC
BLOC1S2	chr10:102046142-102046632*S_Shore	Hypomethylated in CRC
PKD2L1	chr10:102046142-102046632*S_Shore	Hypomethylated in CRC
KAZALD1	chr10:102820488-102822874*Island	Hypomethylated in CRC
TLX1	chr10:102893660-102895059*Island	Hypermethylated in CRC	X
TLX1	chr10:102893660-102895059*N_Shore	Hypermethylated in CRC	X
TLX1NB	chr10:102893660-102895059*N_Shore	Hypermethylated in CRC	X
TLX1	chr10:102896342-102896665*Island	Hypermethylated in CRC	X
TLX1	chr10:102896342-102896665*N_Shore	Hypermethylated in CRC	X
NA	chr10:102984182-102990063*Island	Hypermethylated in CRC
LBX1	chr10:102984182-102990063*Island	Hypermethylated in CRC
FLJ41350	chr10:102984182-102990063*Island	Hypermethylated in CRC
FLJ41350	chr10:102996034-102996646*S_Shore	Hypermethylated in CRC	X
FGF8	chr10:103535636-103536505*Island	Hypermethylated in CRC
LDB1	chr10:103879633-103880628*S_Shore	Hypermethylated in CRC
NOLC1	chr10:103911696-103912546*N_Shore	Hypomethylated in CRC
PITX3	chr10:104000254-104001741*Island	Hypermethylated in CRC
PSD	chr10:104170168-104170872*Island	Hypermethylated in CRC
MIR146B	chr10:104191984-104192527*S_Shelf	Hypomethylated in CRC
INA	chr10:105036628-105038084*Island	Hypermethylated in CRC	X
CALHM2	chr10:105211950-105212306*N_Shore	Hypomethylated in CRC
SORCS3	chr10:106399567-106402812*Island	Hypermethylated in CRC	X
SORCS1	chr10:108923780-108924805*Island	Hypermethylated in CRC	X
DUSP5	chr10:112257163-112258684*S_Shore	Hypermethylated in CRC
VWA2	chr10:115999008-115999603*N_Shore	Hypermethylated in CRC
GFRA1	chr10:118030732-118034230*Island	Hypermethylated in CRC	X
VAX1	chr10:118892161-118892639*N_Shore	Hypermethylated in CRC
VAX1	chr10:118895963-118898037*Island	Hypermethylated in CRC
EMX2OS	chr10:119293917-119297675*Island	Hypermethylated in CRC
EMX2	chr10:119301321-119305368*Island	Hypermethylated in CRC
EMX2OS	chr10:119301321-119305368*Island	Hypermethylated in CRC
EMX2OS	chr10:119301321-119305368*S_Shore	Hypermethylated in CRC
EMX2	chr10:119301321-119305368*S_Shore	Hypermethylated in CRC
PRLHR	chr10:120353692-120355821*Island	Hypermethylated in CRC
PPAPDC1A	chr10:122216259-122217377*Island	Hypermethylated in CRC
ADARB2	chr10:1230813-1231214*Island	Hypomethylated in CRC	X
HMX2	chr10:124907283-124911035*Island	Hypermethylated in CRC	X
NA	chr10:124907283-124911035*Island	Hypermethylated in CRC	X
HMX2	chr10:124907283-124911035*N_Shore	Hypermethylated in CRC
ADARB2	chr10:1252141-1252505*S_Shelf	Hypomethylated in CRC
GPR26	chr10:125425495-125426642*Island	Hypermethylated in CRC	X
CPXM2	chr10:125650820-125651373*Island	Hypermethylated in CRC	X
CPXM2	chr10:125650820-125651373*S_Shore	Hypermethylated in CRC	X
NKX1-2	chr10:126135809-126138896*Island	Hypermethylated in CRC
NA	chr10:126135809-126138896*Island	Hypermethylated in CRC
FANK1	chr10:127584249-127585538*S_Shore	Hypomethylated in CRC
DOCK1	chr10:128993505-128995167*Island	Hypermethylated in CRC
FAM196A	chr10:128993505-128995167*Island	Hypermethylated in CRC
FOXI2	chr10:129534410-129537366*Island	Hypermethylated in CRC	X
EBF3	chr10:131666016-131666315*S_Shore	Hypomethylated in CRC	X
EBF3	chr10:131756690-131758787*Island	Hypermethylated in CRC
TCERG1L	chr10:133109193-133111052*Island	Hypermethylated in CRC
BNIP3	chr10:133794898-133796598*Island	Hypermethylated in CRC	X
JAKMIP3	chr10:133953845-133954279*S_Shelf	Hypomethylated in CRC
DPYSL4	chr10:133998912-134001500*Island	Hypermethylated in CRC	X
NKX6-2	chr10:134597357-134602649*Island	Hypermethylated in CRC
NA	chr10:134597357-134602649*Island	Hypermethylated in CRC
C10orf93	chr10:134755663-134756852*Island	Hypermethylated in CRC	X
GPR123	chr10:134901198-134902619*Island	Hypermethylated in CRC	X
GPR123	chr10:134925815-134926878*S_Shelf	Hypomethylated in CRC
UTF1	chr10:135043221-135044560*Island	Hypermethylated in CRC	X
ADAM8	chr10:135089969-135090491*S_Shore	Hypermethylated in CRC
NA	chr10:135089969-135090491*S_Shore	Hypermethylated in CRC
CALY	chr10:135138682-135139717*Island	Hypermethylated in CRC	X
FRMD4A	chr10:13933482-13934184*Island	Hypermethylated in CRC	X
ITGA8	chr10:15761423-15762101*Island	Hypermethylated in CRC	X
ITGA8	chr10:15761423-15762101*N_Shore	Hypermethylated in CRC
C1QL3	chr10:16561604-16563822*Island	Hypermethylated in CRC	X
ADARB2	chr10:1778784-1780018*Island	Hypermethylated in CRC	X
ADARB2	chr10:1778784-1780018*N_Shore	Hypermethylated in CRC
ZMYND11	chr10:180582-182452*N_Shore	Hypomethylated in CRC
SPAG6	chr10:22634000-22634862*Island	Hypermethylated in CRC
PTF1A	chr10:23480697-23482455*Island	Hypermethylated in CRC
PTF1A	chr10:23480697-23482455*N_Shore	Hypermethylated in CRC	X
NA	chr10:23480697-23482455*N_Shore	Hypermethylated in CRC	X
KIAA1217	chr10:23982382-23982589*Island	Hypermethylated in CRC	X
KIAA1217	chr10:23983366-23984978*Island	Hypermethylated in CRC	X
LOC100128811	chr10:25463756-25465639*Island	Hypermethylated in CRC
GPR158	chr10:25463756-25465639*Island	Hypermethylated in CRC
MYO3A	chr10:26222921-26224022*Island	Hypermethylated in CRC	X
MYO3A	chr10:26500607-26501126*Island	Hypermethylated in CRC
GAD2	chr10:26504383-26507434*Island	Hypermethylated in CRC	X
MKX	chr10:28030182-28035211*Island	Hypermethylated in CRC
MKX	chr10:28030182-28035211*S_Shore	Hypermethylated in CRC
ITGB1	chr10:33246271-33247707*Island	Hypermethylated in CRC
FZD8	chr10:35928501-35931893*Island	Hypermethylated in CRC
NA	chr10:35928501-35931893*Island	Hypermethylated in CRC
KLF6	chr10:3823789-3824017*Island	Hypomethylated in CRC
KLF6	chr10:3823789-3824017*S_Shore	Hypomethylated in CRC
SYT15	chr10:46969991-46971557*Island	Hypermethylated in CRC
PPYR1	chr10:47083341-47083633*Island	Hypermethylated in CRC
ARHGAP22	chr10:49674243-49674776*Island	Hypermethylated in CRC
C10orf72	chr10:50323184-50323735*Island	Hypermethylated in CRC	X
SLC18A3	chr10:50817095-50817309*Island	Hypermethylated in CRC	X
CHAT	chr10:50817095-50817309*Island	Hypermethylated in CRC	X
SLC18A3	chr10:50817601-50820356*Island	Hypermethylated in CRC	X
CHAT	chr10:50817601-50820356*Island	Hypermethylated in CRC	X
NCOA4	chr10:51565071-51565648*N_Shore	Hypomethylated in CRC
PHYHIPL	chr10:60935827-60937049*Island	Hypermethylated in CRC
ZNF365	chr10:64133789-64134420*Island	Hypermethylated in CRC
TET1	chr10:70320130-70320822*S_Shore	Hypermethylated in CRC
NEUROG3	chr10:71331926-71333392*Island	Hypermethylated in CRC
EIF4EBP2	chr10:72163717-72164573*S_Shore	Hypermethylated in CRC
SPOCK2	chr10:73846806-73848233*S_Shore	Hypomethylated in CRC
SFMBT2	chr10:7449376-7455339*Island	Hypermethylated in CRC	X
NA	chr10:7449376-7455339*Island	Hypermethylated in CRC	X
C10orf11	chr10:77872083-77872305*Island	Hypermethylated in CRC
FLJ45983	chr10:8091374-8098329*Island	Hypermethylated in CRC
GATA3	chr10:8091374-8098329*Island	Hypermethylated in CRC
NA	chr10:8091374-8098329*Island	Hypermethylated in CRC
GATA3	chr10:8100384-8100768*S_Shore	Hypermethylated in CRC
DYDC1	chr10:82116202-82117120*Island	Hypermethylated in CRC	X
DYDC2	chr10:82116202-82117120*Island	Hypermethylated in CRC	X
NRG3	chr10:83633820-83635729*Island	Hypermethylated in CRC	X
NRG3	chr10:83633820-83635729*S_Shore	Hypermethylated in CRC
GRID1	chr10:88122924-88127364*Island	Hypermethylated in CRC	X
SLC16A12	chr10:91294947-91295925*Island	Hypermethylated in CRC	X
HTR7	chr10:92616820-92618034*Island	Hypermethylated in CRC
PPP1R3C	chr10:93392667-93393147*Island	Hypermethylated in CRC	X
PPP1R3C	chr10:93392667-93393147*N_Shore	Hypermethylated in CRC
PPP1R3C	chr10:93392667-93393147*S_Shore	Hypermethylated in CRC	X
CYP26C1	chr10:94820026-94823252*Island	Hypermethylated in CRC
CYP26C1	chr10:94825546-94826320*Island	Hypermethylated in CRC	X
CYP26A1	chr10:94833272-94835256*Island	Hypermethylated in CRC
CEP55	chr10:95256133-95256562*S_Shore	Hypomethylated in CRC
ZNF518A	chr10:97889636-97890412*N_Shore	Hypomethylated in CRC
SFRP5	chr10:99531025-99531968*S_Shore	Hypomethylated in CRC
CRTAC1	chr10:99789614-99791320*Island	Hypermethylated in CRC	X
TRPC6	chr11:101453357-101454684*Island	Hypermethylated in CRC	X
TRPC6	chr11:101453357-101454684*S_Shore	Hypermethylated in CRC
MUC6	chr11:1029083-1029390*S_Shore	Hypomethylated in CRC
PDGFD	chr11:104034536-104035058*Island	Hypermethylated in CRC	X
PDGFD	chr11:104034536-104035058*N_Shore	Hypermethylated in CRC	X
GRIA4	chr11:105481126-105481422*Island	Hypermethylated in CRC	X
GRIA4	chr11:105481126-105481422*S_Shore	Hypermethylated in CRC	X
RAB39	chr11:107798958-107799980*Island	Hypermethylated in CRC
C11orf87	chr11:109293519-109294983*Island	Hypermethylated in CRC	X
C11orf87	chr11:109293519-109294983*N_Shore	Hypermethylated in CRC
ARHGAP20	chr11:110581839-110583883*Island	Hypermethylated in CRC	X
ARHGAP20	chr11:110581839-110583883*S_Shore	Hypermethylated in CRC	X
BTG4	chr11:111383168-111383892*Island	Hypermethylated in CRC	X
MIR34C	chr11:111383168-111383892*Island	Hypermethylated in CRC	X
MIR34B	chr11:111383168-111383892*Island	Hypermethylated in CRC	X
LAYN	chr11:111410932-111412199*Island	Hypermethylated in CRC	X
NCAM1	chr11:112832524-112834490*Island	Hypermethylated in CRC	X
ZBTB16	chr11:113929633-113932190*Island	Hypermethylated in CRC
FXYD6	chr11:117747102-117747717*S_Shore	Hypomethylated in CRC
TMEM25	chr11:118401235-118402069*S_Shore	Hypermethylated in CRC	X
PHLDB1	chr11:118478235-118481896*N_Shore	Hypomethylated in CRC
THY1	chr11:119293320-119293943*Island	Hypermethylated in CRC	X
DKK3	chr11:12029737-12030841*Island	Hypermethylated in CRC	X
TECTA	chr11:120998386-120998886*S_Shore	Hypomethylated in CRC
C11orf63	chr11:122753386-122753951*N_Shore	Hypomethylated in CRC
BSX	chr11:122847494-122848608*S_Shore	Hypermethylated in CRC
PKNOX2	chr11:125034896-125036426*Island	Hypermethylated in CRC	X
ETS1	chr11:128419198-128419513*N_Shore	Hypermethylated in CRC
FLI1	chr11:128562671-128565011*Island	Hypermethylated in CRC	X
NFRKB	chr11:129765145-129765617*S_Shore	Hypomethylated in CRC
ADAMTS8	chr11:130297401-130298517*Island	Hypermethylated in CRC
NTM	chr11:131780328-131781532*Island	Hypermethylated in CRC	X
OPCML	chr11:132813562-132814395*Island	Hypermethylated in CRC
OPCML	chr11:132951692-132952260*N_Shelf	Hypomethylated in CRC
ARNTL	chr11:13298796-13300735*Island	Hypermethylated in CRC
IGSF9B	chr11:133825337-133827457*Island	Hypermethylated in CRC
IGSF9B	chr11:133825337-133827457*N_Shore	Hypermethylated in CRC
JAM3	chr11:133938850-133939681*Island	Hypermethylated in CRC	X
JAM3	chr11:133938850-133939681*N_Shore	Hypermethylated in CRC	X
GLB1L3	chr11:134145559-134147180*Island	Hypermethylated in CRC	X
GLB1L3	chr11:134145559-134147180*S_Shore	Hypermethylated in CRC
B3GAT1	chr11:134281380-134282919*Island	Hypermethylated in CRC
BRSK2	chr11:1464295-1464899*N_Shore	Hypomethylated in CRC
CALCB	chr11:15094957-15095872*S_Shelf	Hypomethylated in CRC
INSC	chr11:15136058-15136545*Island	Hypermethylated in CRC	X
USH1C	chr11:17565766-17566052*Island	Hypomethylated in CRC
LOC402778	chr11:1768979-1770712*Island	Hypermethylated in CRC
HCCA2	chr11:1768979-1770712*Island	Hypermethylated in CRC
NA	chr11:17740789-17743779*Island	Hypermethylated in CRC	X
MYOD1	chr11:17740789-17743779*Island	Hypermethylated in CRC	X
PTPN5	chr11:18812572-18814079*Island	Hypermethylated in CRC	X
DBX1	chr11:20181200-20182325*Island	Hypermethylated in CRC	X
SLC6A5	chr11:20618197-20619920*S_Shore	Hypermethylated in CRC	X
NELL1	chr11:20690579-20691845*Island	Hypermethylated in CRC	X
NELL1	chr11:20690579-20691845*S_Shore	Hypermethylated in CRC	X
INS-IGF2	chr11:2158951-2162484*Island	Hypermethylated in CRC
IGF2	chr11:2158951-2162484*Island	Hypermethylated in CRC
IGF2AS	chr11:2158951-2162484*Island	Hypermethylated in CRC
IGF2	chr11:2165135-2165672*Island	Hypermethylated in CRC
INS-IGF2	chr11:2165135-2165672*Island	Hypermethylated in CRC
IGF2AS	chr11:2165135-2165672*Island	Hypermethylated in CRC
ANO5	chr11:22214172-22215320*Island	Hypermethylated in CRC	X
LUZP2	chr11:24518224-24518738*Island	Hypermethylated in CRC	X
BDNF	chr11:27743472-27744564*Island	Hypermethylated in CRC	X
BDNF	chr11:27743472-27744564*N_Shore	Hypermethylated in CRC	X
NLRP6	chr11:279072-281700*N_Shore	Hypomethylated in CRC
KCNQ1DN	chr11:2890388-2891337*Island	Hypermethylated in CRC
SLC22A18	chr11:2923301-2923817*N_Shelf	Hypomethylated in CRC
SLC22A18AS	chr11:2923301-2923817*N_Shelf	Hypomethylated in CRC
KCNA4	chr11:30037672-30037944*N_Shelf	Hypomethylated in CRC
KCNA4	chr11:30038522-30038823*Island	Hypermethylated in CRC
MPPED2	chr11:30606004-30608128*Island	Hypermethylated in CRC
OSBPL5	chr11:3141642-3141877*S_Shelf	Hypermethylated in CRC
PAX6	chr11:31820060-31821416*Island	Hypermethylated in CRC	X
PAX6	chr11:31820060-31821416*N_Shore	Hypermethylated in CRC
PAX6	chr11:31825743-31826967*Island	Hypermethylated in CRC	X
PAX6	chr11:31839363-31839813*Island	Hypermethylated in CRC	X
PAX6	chr11:31841315-31842003*N_Shore	Hypermethylated in CRC
NA	chr11:31841315-31842003*N_Shore	Hypermethylated in CRC
OSBPL5	chr11:3186131-3186768*S_Shore	Hypermethylated in CRC
NA	chr11:3186131-3186768*S_Shore	Hypermethylated in CRC
C11orf36	chr11:3239217-3239988*S_Shore	Hypomethylated in CRC
MRGPRG	chr11:3239217-3239988*S_Shore	Hypomethylated in CRC
WT1	chr11:32448261-32449744*Island	Hypermethylated in CRC	X
WT1	chr11:32448261-32449744*S_Shore	Hypermethylated in CRC
WT1	chr11:32452144-32452708*Island	Hypermethylated in CRC
WT1	chr11:32452144-32452708*N_Shore	Hypermethylated in CRC
WIT1	chr11:32454874-32457311*Island	Hypermethylated in CRC	X
WT1	chr11:32454874-32457311*Island	Hypermethylated in CRC	X
WT1	chr11:32454874-32457311*N_Shore	Hypermethylated in CRC
WT1	chr11:32459422-32459878*N_Shore	Hypermethylated in CRC	X
WIT1	chr11:32459422-32459878*N_Shore	Hypermethylated in CRC	X
WIT1	chr11:32460586-32461004*Island	Hypermethylated in CRC	X
LMO2	chr11:33890357-33891495*Island	Hypermethylated in CRC
TRAF6	chr11:36531167-36531915*S_Shore	Hypomethylated in CRC
PKP3	chr11:394257-394619*N_Shore	Hypomethylated in CRC
NA	chr11:394257-394619*N_Shore	Hypomethylated in CRC
PKP3	chr11:406491-407871*N_Shore	Hypermethylated in CRC
SIGIRR	chr11:406491-407871*N_Shore	Hypermethylated in CRC
MIR129-2	chr11:43602545-43603215*Island	Hypermethylated in CRC	X
NA	chr11:43602545-43603215*Island	Hypermethylated in CRC	X
ALX4	chr11:44327240-44327932*Island	Hypermethylated in CRC
ALX4	chr11:44330542-44331761*Island	Hypermethylated in CRC	X
ALX4	chr11:44330542-44331761*S_Shore	Hypermethylated in CRC	X
ALX4	chr11:44332314-44332757*Island	Hypermethylated in CRC
ALX4	chr11:44332314-44332757*N_Shore	Hypermethylated in CRC
CHST1	chr11:45686160-45687495*Island	Hypermethylated in CRC
SLC35C1	chr11:45825615-45826872*N_Shore	Hypomethylated in CRC
DGKZ	chr11:46389074-46389378*Island	Hypermethylated in CRC
MYBPC3	chr11:47359953-47360216*N_Shore	Hypomethylated in CRC	X
SPI1	chr11:47399788-47400006*S_Shore	Hypomethylated in CRC
C1QTNF4	chr11:47615710-47616055*S_Shore	Hypomethylated in CRC
RNH1	chr11:506353-508009*N_Shore	Hypermethylated in CRC
UBE2L6	chr11:57334971-57335486*S_Shore	Hypomethylated in CRC
YPEL4	chr11:57414400-57414664*Island	Hypermethylated in CRC
LPXN	chr11:58345673-58347321*N_Shore	Hypermethylated in CRC
ZFP91	chr11:58345673-58347321*N_Shore	Hypermethylated in CRC
ZFP91-CNTF	chr11:58345673-58347321*N_Shore	Hypermethylated in CRC
SYT7	chr11:61322732-61323285*Island	Hypermethylated in CRC	X
SYT7	chr11:61322732-61323285*S_Shore	Hypermethylated in CRC
FADS2	chr11:61594996-61596710*Island	Hypermethylated in CRC
DRD4	chr11:636906-640628*Island	Hypermethylated in CRC
MACROD1	chr11:63766058-63768666*Island	Hypermethylated in CRC	X
FERMT3	chr11:63974829-63975048*N_Shore	Hypermethylated in CRC
ESRRA	chr11:64084646-64086057*N_Shelf	Hypermethylated in CRC
TRIM3	chr11:6494725-6495453*Island	Hypermethylated in CRC
SNX32	chr11:65601069-65601551*Island	Hypermethylated in CRC	X
SNX32	chr11:65601069-65601551*N_Shore	Hypermethylated in CRC	X
CFL1	chr11:65624495-65628596*N_Shelf	Hypermethylated in CRC
SNX32	chr11:65624495-65628596*N_Shelf	Hypermethylated in CRC
NA	chr11:65624495-65628596*N_Shelf	Hypermethylated in CRC
GAL3ST3	chr11:65816404-65816665*Island	Hypermethylated in CRC
NPAS4	chr11:66188130-66189397*Island	Hypermethylated in CRC	X
SSH3	chr11:67070807-67071801*Island	Hypomethylated in CRC
GSTP1	chr11:67350928-67351953*N_Shore	Hypomethylated in CRC
NA	chr11:67350928-67351953*N_Shore	Hypomethylated in CRC
SUV420H1	chr11:67980011-67982068*N_Shore	Hypermethylated in CRC
FGF4	chr11:69588826-69590546*Island	Hypermethylated in CRC	X
FGF3	chr11:69632033-69634710*Island	Hypermethylated in CRC	X
PHOX2A	chr11:71952112-71952528*Island	Hypermethylated in CRC
PHOX2A	chr11:71954816-71955659*Island	Hypermethylated in CRC	X
SYT9	chr11:7272757-7274235*Island	Hypermethylated in CRC	X
POLD3	chr11:74303529-74304040*N_Shore	Hypomethylated in CRC
ODZ4	chr11:79148358-79152200*Island	Hypermethylated in CRC	X
TUB	chr11:8102358-8102913*Island	Hypermethylated in CRC	X
RIC3	chr11:8190226-8190671*Island	Hypermethylated in CRC
RIC3	chr11:8190226-8190671*S_Shore	Hypermethylated in CRC
FAM181B	chr11:82443435-82444976*Island	Hypermethylated in CRC
LMO1	chr11:8284102-8285032*Island	Hypermethylated in CRC	X
CCDC90B	chr11:82996642-82997536*S_Shore	Hypomethylated in CRC
GRM5	chr11:88241710-88242562*Island	Hypermethylated in CRC
NOX4	chr11:89224416-89224718*Island	Hypermethylated in CRC
NOX4	chr11:89224416-89224718*S_Shore	Hypomethylated in CRC
NRIP3	chr11:9025095-9026315*Island	Hypermethylated in CRC
MTNR1B	chr11:92702789-92703434*Island	Hypermethylated in CRC
IPO7	chr11:9406108-9406702*N_Shore	Hypomethylated in CRC
GPR83	chr11:94134226-94134848*Island	Hypermethylated in CRC	X
AMOTL1	chr11:94501366-94502696*Island	Hypermethylated in CRC	X
AMOTL1	chr11:94501366-94502696*S_Shore	Hypermethylated in CRC
ASCL1	chr12:103351579-103352695*Island	Hypermethylated in CRC	X
EID3	chr12:104697348-104697984*Island	Hypermethylated in CRC	X
TXNRD1	chr12:104697348-104697984*Island	Hypermethylated in CRC	X
EID3	chr12:104697348-104697984*N_Shore	Hypermethylated in CRC	X
TXNRD1	chr12:104697348-104697984*N_Shore	Hypermethylated in CRC	X
CHST11	chr12:104850253-104852395*Island	Hypermethylated in CRC	X
CHST11	chr12:104850253-104852395*S_Shore	Hypermethylated in CRC
RFX4	chr12:106979429-106981086*Island	Hypermethylated in CRC	X
RFX4	chr12:106979429-106981086*N_Shore	Hypermethylated in CRC	X
ASCL4	chr12:108168986-108169570*Island	Hypermethylated in CRC
CUX2	chr12:111471061-111471578*Island	Hypermethylated in CRC	X
CUX2	chr12:111471960-111473546*Island	Hypermethylated in CRC	X
DTX1	chr12:113494389-113495534*Island	Hypermethylated in CRC	X
LHX5	chr12:113900750-113906442*Island	Hypermethylated in CRC	X
LHX5	chr12:113908887-113910681*Island	Hypermethylated in CRC
TBX5	chr12:114838312-114838889*Island	Hypermethylated in CRC	X
TBX5	chr12:114843022-114843610*Island	Hypermethylated in CRC	X
TBX5	chr12:114845861-114847650*Island	Hypermethylated in CRC	X
TBX5	chr12:114845861-114847650*N_Shore	Hypermethylated in CRC
NOS1	chr12:117798076-117799448*Island	Hypermethylated in CRC	X
TMEM233	chr12:120031494-120033212*Island	Hypermethylated in CRC
ACADS	chr12:121163472-121163913*S_Shore	Hypermethylated in CRC
KDM2B	chr12:121975028-121976140*N_Shelf	Hypermethylated in CRC
KDM2B	chr12:122016170-122017693*Island	Hypermethylated in CRC	X
VPS37B	chr12:123351641-123351918*S_Shore	Hypermethylated in CRC
CDK2AP1	chr12:123754049-123754373*Island	Hypermethylated in CRC	X
TMEM132C	chr12:128751041-128753151*Island	Hypermethylated in CRC	X
GLT1D1	chr12:129337870-129338653*Island	Hypermethylated in CRC
GLT1D1	chr12:129337870-129338653*S_Shore	Hypermethylated in CRC	X
TMEM132D	chr12:130387609-130389139*Island	Hypermethylated in CRC
LOC100190940	chr12:130526915-130527117*Island	Hypermethylated in CRC
FZD10	chr12:130645327-130648988*Island	Hypermethylated in CRC
NA	chr12:130645327-130648988*Island	Hypermethylated in CRC
RIMBP2	chr12:130935712-130935963*S_Shore	Hypomethylated in CRC
RIMBP2	chr12:130953626-130953829*N_Shore	Hypomethylated in CRC
HTR7P	chr12:13154088-13154866*Island	Hypermethylated in CRC
HEBP1	chr12:13154088-13154866*Island	Hypermethylated in CRC
ULK1	chr12:132379542-132380052*N_Shore	Hypomethylated in CRC
GALNT9	chr12:132689880-132690197*S_Shore	Hypomethylated in CRC
GALNT9	chr12:132865236-132865506*N_Shore	Hypomethylated in CRC
GALNT9	chr12:132905449-132906206*N_Shore	Hypomethylated in CRC
FBRSL1	chr12:133102168-133102604*N_Shore	Hypomethylated in CRC
FBRSL1	chr12:133125659-133126011*N_Shelf	Hypomethylated in CRC
P2RX2	chr12:133194868-133195544*Island	Hypermethylated in CRC	X
CHFR	chr12:133463807-133464858*Island	Hypermethylated in CRC
CHFR	chr12:133463807-133464858*S_Shore	Hypermethylated in CRC
NA	chr12:133463807-133464858*S_Shore	Hypermethylated in CRC
HIST4H4	chr12:14922877-14923974*S_Shore	Hypomethylated in CRC
RERG	chr12:15373986-15374514*Island	Hypermethylated in CRC
PTPRO	chr12:15475318-15475901*Island	Hypermethylated in CRC	X
CACNA2D4	chr12:1905277-1906765*N_Shore	Hypomethylated in CRC
C12orf39	chr12:21680408-21680982*Island	Hypermethylated in CRC	X
ABCC9	chr12:22093954-22095357*N_Shelf	Hypomethylated in CRC
ST8SIA1	chr12:22486835-22488666*Island	Hypermethylated in CRC
SOX5	chr12:24714956-24716243*Island	Hypermethylated in CRC	X
BCAT1	chr12:25055599-25056246*Island	Hypermethylated in CRC
BCAT1	chr12:25055599-25056246*N_Shore	Hypermethylated in CRC
STK38L	chr12:27396982-27397646*N_Shore	Hypomethylated in CRC
CACNA1C	chr12:2800139-2801062*Island	Hypermethylated in CRC
TMTC1	chr12:29935995-29937433*Island	Hypermethylated in CRC	X
TSPAN11	chr12:31079243-31079878*Island	Hypermethylated in CRC	X
SYT10	chr12:33591763-33593050*Island	Hypermethylated in CRC	X
PRMT8	chr12:3599966-3603008*Island	Hypermethylated in CRC
CNTN1	chr12:41086522-41087102*Island	Hypermethylated in CRC	X
CNTN1	chr12:41086522-41087102*N_Shore	Hypermethylated in CRC	X
CNTN1	chr12:41086522-41087102*S_Shore	Hypermethylated in CRC
PDZRN4	chr12:41582155-41582975*Island	Hypermethylated in CRC	X
PDZRN4	chr12:41582155-41582975*N_Shore	Hypermethylated in CRC
DBX2	chr12:45444202-45445386*Island	Hypermethylated in CRC	X
COL2A1	chr12:48397889-48398731*Island	Hypermethylated in CRC
C12orf68	chr12:48577361-48578574*Island	Hypermethylated in CRC
ADCY6	chr12:49176427-49177154*S_Shore	Hypermethylated in CRC
KCNA6	chr12:4918273-4919657*Island	Hypermethylated in CRC	X
C1QL4	chr12:49729728-49731162*Island	Hypermethylated in CRC
KCNA1	chr12:5018585-5021171*Island	Hypermethylated in CRC	X
KCNA1	chr12:5018585-5021171*N_Shore	Hypermethylated in CRC	X
AQP5	chr12:50354839-50356163*Island	Hypermethylated in CRC	X
KCNA5	chr12:5153012-5154346*Island	Hypermethylated in CRC
GRASP	chr12:52400467-52401696*Island	Hypermethylated in CRC	X
KRT7	chr12:52626793-52627577*Island	Hypermethylated in CRC
KRT7	chr12:52639195-52639416*N_Shore	Hypomethylated in CRC
PFDN5	chr12:53693441-53694028*N_Shore	Hypomethylated in CRC
C12orf10	chr12:53693441-53694028*N_Shore	Hypomethylated in CRC
HOXC13	chr12:54332805-54333731*Island	Hypermethylated in CRC
HOXC10	chr12:54378696-54380102*Island	Hypermethylated in CRC
HOXC9	chr12:54393374-54394648*Island	Hypermethylated in CRC	X
LOC400043	chr12:54519768-54520457*Island	Hypermethylated in CRC	X
B4GALNT1	chr12:58021294-58022037*Island	Hypermethylated in CRC
B4GALNT1	chr12:58025661-58027056*Island	Hypermethylated in CRC
FAM19A2	chr12:62584768-62586268*Island	Hypermethylated in CRC	X
AVPR1A	chr12:63543636-63544967*Island	Hypermethylated in CRC
DPY19L2	chr12:64061836-64062774*Island	Hypermethylated in CRC	X
C12orf56	chr12:64784010-64784664*Island	Hypermethylated in CRC	X
WIF1	chr12:65514878-65515863*Island	Hypermethylated in CRC	X
TRHDE	chr12:72665683-72667551*Island	Hypermethylated in CRC	X
LOC283392	chr12:72665683-72667551*Island	Hypermethylated in CRC	X
LOC283392	chr12:72665683-72667551*N_Shore	Hypermethylated in CRC	X
TRHDE	chr12:72665683-72667551*N_Shore	Hypermethylated in CRC	X
MYF6	chr12:81102034-81102716*Island	Hypermethylated in CRC	X
ACSS3	chr12:81471569-81472119*Island	Hypermethylated in CRC	X
SLC6A15	chr12:85305200-85305422*S_Shore	Hypermethylated in CRC	X
SLC6A15	chr12:85306282-85306829*Island	Hypermethylated in CRC	X
DUSP6	chr12:89745168-89748144*N_Shore	Hypomethylated in CRC
USP44	chr12:95941906-95942979*Island	Hypermethylated in CRC	X
SLC25A3	chr12:98987193-98988203*N_Shore	Hypomethylated in CRC
ANKS1B	chr12:99288222-99289374*N_Shore	Hypermethylated in CRC
ZIC5	chr13:100620241-100624348*Island	Hypermethylated in CRC
NALCN	chr13:102068116-102069258*Island	Hypermethylated in CRC	X
FGF14	chr13:102568425-102569495*Island	Hypermethylated in CRC	X
FGF14	chr13:102568425-102569495*S_Shelf	Hypermethylated in CRC	X
FGF14	chr13:102568425-102569495*S_Shore	Hypermethylated in CRC	X
FGF14	chr13:103046680-103047226*Island	Hypermethylated in CRC	X
FGF14	chr13:103052361-103052944*Island	Hypermethylated in CRC	X
FGF14	chr13:103052361-103052944*S_Shore	Hypermethylated in CRC
FAM155A	chr13:108518334-108518633*Island	Hypermethylated in CRC	X
FAM155A	chr13:108519292-108521063*Island	Hypermethylated in CRC	X
NA	chr13:108519292-108521063*Island	Hypermethylated in CRC	X
IRS2	chr13:110434466-110440180*N_Shelf	Hypomethylated in CRC
COL4A1	chr13:110958891-110960590*Island	Hypermethylated in CRC	X
COL4A2	chr13:110958891-110960590*Island	Hypermethylated in CRC	X
SOX1	chr13:112720564-112723582*Island	Hypermethylated in CRC	X
ATP11A	chr13:113429177-113429393*N_Shore	Hypermethylated in CRC
F7	chr13:113761566-113765534*Island	Hypermethylated in CRC
LAMP1	chr13:113975893-113976139*N_Shore	Hypermethylated in CRC
RASA3	chr13:114773745-114774499*N_Shelf	Hypomethylated in CRC	X
RASA3	chr13:114875198-114875418*N_Shore	Hypermethylated in CRC
GJA3	chr13:20716137-20717372*Island	Hypermethylated in CRC	X
GJA3	chr13:20735043-20736157*Island	Hypermethylated in CRC
FAM123A	chr13:25743998-25746127*Island	Hypermethylated in CRC	X
NUPL1	chr13:25874994-25876200*Island	Hypermethylated in CRC
ATP8A2	chr13:25945993-25946953*Island	Hypermethylated in CRC	X
ATP8A2	chr13:26042693-26043486*Island	Hypermethylated in CRC	X
SHISA2	chr13:26624725-26626265*Island	Hypermethylated in CRC	X
GSX1	chr13:28366549-28368505*Island	Hypermethylated in CRC
NA	chr13:28366549-28368505*Island	Hypermethylated in CRC
PDX1	chr13:28498226-28499046*Island	Hypermethylated in CRC	X
PDX1	chr13:28498226-28499046*N_Shore	Hypermethylated in CRC	X
NBEA	chr13:36044844-36045481*Island	Hypermethylated in CRC	X
MAB21L1	chr13:36049570-36050159*N_Shore	Hypermethylated in CRC
NBEA	chr13:36049570-36050159*N_Shore	Hypermethylated in CRC
MIR548F5	chr13:36049570-36050159*N_Shore	Hypermethylated in CRC
NBEA	chr13:36052553-36053119*N_Shore	Hypomethylated in CRC
MAB21L1	chr13:36052553-36053119*N_Shore	Hypomethylated in CRC
MIR548F5	chr13:36052553-36053119*N_Shore	Hypomethylated in CRC
DCLK1	chr13:36705040-36705707*Island	Hypermethylated in CRC	X
C13orf38	chr13:36871667-36872059*Island	Hypermethylated in CRC	X
C13orf38	chr13:36871667-36872059*S_Shore	Hypermethylated in CRC	X
SPG20	chr13:36919737-36921004*Island	Hypermethylated in CRC	X
CCNA1	chr13:37005581-37006453*Island	Hypermethylated in CRC
CCNA1	chr13:37005581-37006453*N_Shore	Hypermethylated in CRC	X
CCNA1	chr13:37005581-37006453*S_Shore	Hypermethylated in CRC	X
C13orf36	chr13:37247949-37248463*Island	Hypermethylated in CRC	X
C13orf36	chr13:37247949-37248463*S_Shore	Hypermethylated in CRC
TRPC4	chr13:38443682-38444228*Island	Hypermethylated in CRC	X
FREM2	chr13:39261236-39262299*Island	Hypermethylated in CRC	X
TNFSF11	chr13:43148277-43149282*Island	Hypermethylated in CRC	X
MLNR	chr13:49794125-49795542*Island	Hypermethylated in CRC	X
LECT1	chr13:53313127-53314045*Island	Hypermethylated in CRC	X
PCDH8	chr13:53419897-53422872*Island	Hypermethylated in CRC	X
PCDH8	chr13:53419897-53422872*N_Shore	Hypermethylated in CRC	X
PCDH8	chr13:53424941-53425995*N_Shore	Hypermethylated in CRC	X
NA	chr13:53424941-53425995*N_Shore	Hypermethylated in CRC	X
PCDH17	chr13:58206526-58208930*Island	Hypermethylated in CRC
PCDH17	chr13:58206526-58208930*N_Shore	Hypermethylated in CRC	X
EDNRB	chr13:78492425-78493382*Island	Hypermethylated in CRC	X
EDNRB	chr13:78492425-78493382*S_Shore	Hypermethylated in CRC	X
POU4F1	chr13:79175610-79177985*Island	Hypermethylated in CRC
SLITRK1	chr13:84453664-84453897*S_Shelf	Hypermethylated in CRC	X
SLITRK1	chr13:84453664-84453897*S_Shore	Hypermethylated in CRC
SLITRK5	chr13:88323569-88324640*Island	Hypermethylated in CRC	X
SLITRK5	chr13:88326600-88326919*Island	Hypermethylated in CRC	X
SLITRK5	chr13:88326600-88326919*N_Shore	Hypermethylated in CRC	X
MIR17	chr13:91999541-92001441*S_Shore	Hypomethylated in CRC
MIR17HG	chr13:91999541-92001441*S_Shore	Hypomethylated in CRC
MIR19A	chr13:91999541-92001441*S_Shore	Hypomethylated in CRC
MIR92A1	chr13:91999541-92001441*S_Shore	Hypomethylated in CRC
MIR18A	chr13:91999541-92001441*S_Shore	Hypomethylated in CRC
MIR19B1	chr13:91999541-92001441*S_Shore	Hypomethylated in CRC
MIR20A	chr13:91999541-92001441*S_Shore	Hypomethylated in CRC
GPC6	chr13:93879245-93880877*Island	Hypermethylated in CRC	X
GPC6	chr13:93879245-93880877*N_Shore	Hypermethylated in CRC
NA	chr13:93879245-93880877*N_Shore	Hypermethylated in CRC
SOX21	chr13:95363152-95366051*Island	Hypermethylated in CRC	X
NA	chr13:95363152-95366051*Island	Hypermethylated in CRC	X
CLDN10	chr13:96204691-96205496*Island	Hypermethylated in CRC	X
STK24	chr13:99127039-99127344*Island	Hypomethylated in CRC
HHIPL1	chr14:100125671-100126694*Island	Hypermethylated in CRC
EML1	chr14:100259160-100259542*Island	Hypermethylated in CRC	X
DLK1	chr14:101192851-101193499*Island	Hypermethylated in CRC	X
MEG3	chr14:101292043-101292709*Island	Hypermethylated in CRC
MEG3	chr14:101292863-101293101*Island	Hypermethylated in CRC
MEG3	chr14:101293427-101294433*Island	Hypermethylated in CRC
PPP2R5C	chr14:102247660-102248279*Island	Hypermethylated in CRC	X
ZFYVE21	chr14:104193901-104194627*N_Shelf	Hypermethylated in CRC
TMEM121	chr14:105992499-105996414*Island	Hypermethylated in CRC
NDRG2	chr14:21492735-21494270*Island	Hypermethylated in CRC
NDRG2	chr14:21492735-21494270*N_Shore	Hypermethylated in CRC
ZNF219	chr14:21558547-21561443*Island	Hypermethylated in CRC
SUPT16H	chr14:21851498-21852550*S_Shore	Hypomethylated in CRC
CHD8	chr14:21851498-21852550*S_Shore	Hypomethylated in CRC
JUB	chr14:23449886-23452174*N_Shelf	Hypomethylated in CRC
EFS	chr14:23834435-23835947*Island	Hypermethylated in CRC	X
THTPA	chr14:24025006-24025577*S_Shelf	Hypermethylated in CRC
AP1G2	chr14:24025006-24025577*S_Shelf	Hypermethylated in CRC
JPH4	chr14:24044886-24046760*Island	Hypermethylated in CRC	X
ADCY4	chr14:24803678-24804353*Island	Hypermethylated in CRC	X
NOVA1	chr14:27066313-27066578*S_Shore	Hypermethylated in CRC
FOXG1	chr14:29234889-29235908*Island	Hypermethylated in CRC	X
FOXG1	chr14:29236835-29237832*N_Shore	Hypermethylated in CRC	X
C14orf23	chr14:29254365-29255069*Island	Hypermethylated in CRC
NFKBIA	chr14:35873047-35873990*N_Shore	Hypermethylated in CRC
SFTA3	chr14:36973169-36973740*Island	Hypermethylated in CRC	X
NKX2-1	chr14:36986362-36990576*Island	Hypermethylated in CRC
NKX2-8	chr14:37049333-37051726*Island	Hypermethylated in CRC
PAX9	chr14:37126786-37128274*S_Shore	Hypermethylated in CRC
PAX9	chr14:37131181-37132785*Island	Hypermethylated in CRC
PAX9	chr14:37135513-37136348*Island	Hypermethylated in CRC
SLC25A21	chr14:37641232-37641879*N_Shore	Hypomethylated in CRC
LOC100129794	chr14:37641232-37641879*N_Shore	Hypomethylated in CRC
CLEC14A	chr14:38724254-38725537*Island	Hypermethylated in CRC
CTAGE5	chr14:39735802-39736902*N_Shore	Hypomethylated in CRC
LRFN5	chr14:42075858-42076329*N_Shore	Hypermethylated in CRC	X
NA	chr14:42075858-42076329*N_Shore	Hypermethylated in CRC	X
LRFN5	chr14:42075858-42076329*S_Shore	Hypermethylated in CRC	X
MDGA2	chr14:48143433-48145589*Island	Hypermethylated in CRC	X
NA	chr14:48143433-48145589*Island	Hypermethylated in CRC	X
TRIM9	chr14:51560116-51562487*Island	Hypermethylated in CRC
NID2	chr14:52534581-52536722*Island	Hypermethylated in CRC	X
BMP4	chr14:54420184-54422958*S_Shore	Hypomethylated in CRC
OTX2	chr14:57274607-57276840*Island	Hypermethylated in CRC	X
OTX2	chr14:57278068-57278287*N_Shore	Hypermethylated in CRC
OTX2OS1	chr14:57283967-57284558*Island	Hypermethylated in CRC	X
OTX2OS1	chr14:57283967-57284558*N_Shore	Hypermethylated in CRC	X
TOMM20L	chr14:58862541-58863209*N_Shore	Hypomethylated in CRC
C14orf39	chr14:60951976-60952946*Island	Hypermethylated in CRC	X
SIX6	chr14:60975732-60978180*Island	Hypermethylated in CRC	X
FLJ43390	chr14:62583679-62584279*Island	Hypermethylated in CRC	X
KCNH5	chr14:63512022-63512996*Island	Hypermethylated in CRC	X
HSPA2	chr14:65006874-65009197*Island	Hypermethylated in CRC
SLC8A3	chr14:70655095-70656077*Island	Hypermethylated in CRC	X
SLC8A3	chr14:70655095-70656077*N_Shore	Hypermethylated in CRC	X
PAPLN	chr14:73704054-73705106*N_Shore	Hypomethylated in CRC
VSX2	chr14:74706188-74708192*Island	Hypermethylated in CRC	X
VSX2	chr14:74706188-74708192*N_Shore	Hypermethylated in CRC
NA	chr14:74706188-74708192*N_Shore	Hypermethylated in CRC
TMEM90A	chr14:74892466-74893184*Island	Hypermethylated in CRC	X
LTBP2	chr14:75077317-75079596*Island	Hypermethylated in CRC
NGB	chr14:77736733-77737772*Island	Hypermethylated in CRC	X
NGB	chr14:77736733-77737772*S_Shore	Hypermethylated in CRC
FLRT2	chr14:85996494-85996958*N_Shore	Hypermethylated in CRC
FLRT2	chr14:85997468-85998637*Island	Hypermethylated in CRC
KCNK10	chr14:88792904-88793324*Island	Hypermethylated in CRC	X
SLC24A4	chr14:92789494-92790712*Island	Hypermethylated in CRC	X
PRIMA1	chr14:94253952-94255733*Island	Hypermethylated in CRC	X
GSC	chr14:95234612-95236569*Island	Hypermethylated in CRC	X
GSC	chr14:95237622-95238211*N_Shore	Hypermethylated in CRC
TCL1A	chr14:96180256-96180848*Island	Hypermethylated in CRC
ALDH1A3	chr15:101419261-101421133*Island	Hypermethylated in CRC
ATP10A	chr15:25958877-25959240*Island	Hypomethylated in CRC
ATP10A	chr15:26107503-26108818*Island	Hypermethylated in CRC
ATP10A	chr15:26107503-26108818*S_Shore	Hypomethylated in CRC
GABRB3	chr15:27016892-27018943*Island	Hypermethylated in CRC	X
GABRA5	chr15:27112030-27113479*Island	Hypermethylated in CRC
GABRG3	chr15:27215951-27216856*Island	Hypermethylated in CRC
OCA2	chr15:28339774-28342442*Island	Hypermethylated in CRC
RYR3	chr15:33602816-33604003*Island	Hypermethylated in CRC
GJD2	chr15:35046443-35047480*Island	Hypermethylated in CRC
LOC145845	chr15:37172473-37173018*Island	Hypermethylated in CRC
FBN1	chr15:48936810-48938577*Island	Hypermethylated in CRC	X
TNFAIP8L3	chr15:51385861-51387203*Island	Hypermethylated in CRC	X
ONECUT1	chr15:53076187-53077926*Island	Hypermethylated in CRC	X
ONECUT1	chr15:53080458-53083699*Island	Hypermethylated in CRC	X
PYGO1	chr15:55879792-55881228*Island	Hypermethylated in CRC
PRTG	chr15:56034562-56035712*Island	Hypermethylated in CRC
GCOM1	chr15:57883998-57884358*N_Shore	Hypomethylated in CRC
FOXB1	chr15:60296135-60298520*Island	Hypermethylated in CRC
NA	chr15:60296135-60298520*Island	Hypermethylated in CRC
ANXA2	chr15:60689749-60690430*N_Shore	Hypomethylated in CRC
RORA	chr15:61519621-61520031*S_Shore	Hypermethylated in CRC
C2CD4A	chr15:62359827-62360995*N_Shore	Hypomethylated in CRC
PIF1	chr15:65116013-65116567*Island	Hypermethylated in CRC	X
MEGF11	chr15:66544432-66546134*N_Shore	Hypermethylated in CRC
MEGF11	chr15:66544432-66546134*S_Shore	Hypermethylated in CRC
SMAD6	chr15:66993543-66996571*S_Shelf	Hypermethylated in CRC
LBXCOR1	chr15:68115485-68122575*Island	Hypermethylated in CRC	X
NA	chr15:68115485-68122575*Island	Hypermethylated in CRC	X
MYO9A	chr15:72409862-72411002*S_Shore	Hypomethylated in CRC
SENP8	chr15:72409862-72411002*S_Shore	Hypomethylated in CRC
BRUNOL6	chr15:72581710-72582317*Island	Hypomethylated in CRC
HCN4	chr15:73659860-73662015*Island	Hypermethylated in CRC
C15orf60	chr15:73735322-73735609*Island	Hypomethylated in CRC
ISLR2	chr15:74419870-74423044*Island	Hypermethylated in CRC
LOC283731	chr15:74419870-74423044*Island	Hypermethylated in CRC
ISLR2	chr15:74425091-74428821*Island	Hypermethylated in CRC
CHRNA3	chr15:78912246-78913616*Island	Hypermethylated in CRC	X
RASGRF1	chr15:79381804-79384209*Island	Hypermethylated in CRC	X
ANKRD34C	chr15:79574830-79575211*Island	Hypermethylated in CRC
KIAA1024	chr15:79724099-79725643*Island	Hypermethylated in CRC	X
MEX3B	chr15:82335472-82339937*Island	Hypermethylated in CRC
NA	chr15:82335472-82339937*Island	Hypermethylated in CRC
EFTUD1	chr15:82554785-82555476*Island	Hypermethylated in CRC
FAM154B	chr15:82554785-82555476*Island	Hypermethylated in CRC
CPEB1	chr15:83315116-83317541*Island	Hypermethylated in CRC
AP3B2	chr15:83348839-83349865*Island	Hypermethylated in CRC	X
TM6SF1	chr15:83775861-83776922*Island	Hypermethylated in CRC	X
BNC1	chr15:83951980-83953930*Island	Hypermethylated in CRC	X
BNC1	chr15:83951980-83953930*N_Shore	Hypermethylated in CRC
BNC1	chr15:83951980-83953930*S_Shore	Hypermethylated in CRC
SH3GL3	chr15:84115762-84116921*Island	Hypermethylated in CRC	X
ADAMTSL3	chr15:84322322-84323771*Island	Hypermethylated in CRC	X
ALPK3	chr15:85360192-85360574*S_Shore	Hypomethylated in CRC
NTRK3	chr15:88799522-88801017*Island	Hypermethylated in CRC	X
NTRK3	chr15:88799522-88801017*N_Shore	Hypermethylated in CRC	X
ACAN	chr15:89346043-89347203*Island	Hypermethylated in CRC	X
MIR9-3	chr15:89910521-89912177*Island	Hypermethylated in CRC	X
NA	chr15:89910521-89912177*Island	Hypermethylated in CRC	X
LOC254559	chr15:89920793-89922768*Island	Hypermethylated in CRC
ZNF710	chr15:90545272-90545911*S_Shelf	Hypomethylated in CRC	X
ST8SIA2	chr15:92936677-92938521*Island	Hypermethylated in CRC	X
RGMA	chr15:93631428-93633173*Island	Hypermethylated in CRC	X
MIR1469	chr15:96873408-96877721*Island	Hypomethylated in CRC
NR2F2	chr15:96873408-96877721*Island	Hypomethylated in CRC
GRIN2A	chr16:10273943-10277424*Island	Hypermethylated in CRC	X
SOX8	chr16:1029878-1035327*Island	Hypermethylated in CRC
NA	chr16:1029878-1035327*Island	Hypermethylated in CRC
DEXI	chr16:11035496-11036696*Island	Hypermethylated in CRC
RHBDF1	chr16:122017-122873*S_Shore	Hypermethylated in CRC
CACNA1H	chr16:1244669-1245067*N_Shore	Hypomethylated in CRC
CACNA1H	chr16:1244669-1245067*S_Shore	Hypomethylated in CRC
SHISA9	chr16:12994574-12997690*Island	Hypermethylated in CRC	X
TMEM204	chr16:1591813-1592107*S_Shore	Hypomethylated in CRC
IFT140	chr16:1591813-1592107*S_Shore	Hypomethylated in CRC
C16orf62	chr16:19566486-19567388*Island	Hypermethylated in CRC
GPRC5B	chr16:19894965-19897156*Island	Hypermethylated in CRC
GPR139	chr16:20084707-20085305*S_Shore	Hypermethylated in CRC
NA	chr16:20084707-20085305*S_Shore	Hypermethylated in CRC
SYNGR3	chr16:2041825-2043026*Island	Hypermethylated in CRC	X
SYNGR3	chr16:2041825-2043026*N_Shore	Hypermethylated in CRC	X
TSC2	chr16:2134259-2134632*N_Shore	Hypermethylated in CRC
PKD1	chr16:2139803-2142170*Island	Hypermethylated in CRC
MIR1225	chr16:2139803-2142170*Island	Hypermethylated in CRC
HBM	chr16:214343-216720*Island	Hypermethylated in CRC	X
SLC7A5P2	chr16:21531112-21532123*S_Shore	Hypomethylated in CRC
HS3ST2	chr16:22824616-22826459*Island	Hypermethylated in CRC	X
PRKCB	chr16:23846941-23848102*Island	Hypermethylated in CRC	X
CACNG3	chr16:24267040-24267527*Island	Hypermethylated in CRC	X
HS3ST4	chr16:25702955-25704631*Island	Hypermethylated in CRC	X
CEMP1	chr16:2581726-2582648*N_Shore	Hypermethylated in CRC
AMDHD2	chr16:2581726-2582648*N_Shore	Hypermethylated in CRC
GSG1L	chr16:28073817-28075296*Island	Hypermethylated in CRC	X
APOB48R	chr16:28502813-28503491*S_Shore	Hypermethylated in CRC
CLN3	chr16:28502813-28503491*S_Shore	Hypermethylated in CRC
SLC7A5P1	chr16:29624387-29625391*Island	Hypomethylated in CRC
YPEL3	chr16:30107511-30107875*N_Shore	Hypermethylated in CRC	X
CLDN6	chr16:3067521-3068358*Island	Hypermethylated in CRC
ZNF629	chr16:30793716-30795268*Island	Hypermethylated in CRC
BCL7C	chr16:30905549-30905783*N_Shore	Hypermethylated in CRC
MIR762	chr16:30905549-30905783*N_Shore	Hypermethylated in CRC
BCKDK	chr16:31119557-31120744*Island	Hypermethylated in CRC
BCKDK	chr16:31119557-31120744*N_Shore	Hypomethylated in CRC
FUS	chr16:31190820-31192225*Island	Hypermethylated in CRC
PYCARD	chr16:31213566-31214287*S_Shore	Hypomethylated in CRC
PYDC1	chr16:31225956-31228264*Island	Hypermethylated in CRC
TRIM72	chr16:31225956-31228264*Island	Hypermethylated in CRC
TRIM72	chr16:31225956-31228264*S_Shore	Hypermethylated in CRC
PYDC1	chr16:31225956-31228264*S_Shore	Hypermethylated in CRC
ITGAM	chr16:31342452-31343140*Island	Hypermethylated in CRC
TGFB1I1	chr16:31483276-31483646*S_Shore	Hypomethylated in CRC
ZNF720	chr16:31724651-31725071*N_Shore	Hypomethylated in CRC
ZNF75A	chr16:3355020-3356012*Island	Hypermethylated in CRC	X
LOC100134368	chr16:431189-432810*S_Shore	Hypomethylated in CRC
TMEM8A	chr16:431189-432810*S_Shore	Hypomethylated in CRC
GPT2	chr16:46917849-46918957*S_Shore	Hypomethylated in CRC
CBLN1	chr16:49314037-49316543*N_Shore	Hypermethylated in CRC
SEC14L5	chr16:5038074-5038331*Island	Hypermethylated in CRC
SALL1	chr16:51183699-51188763*Island	Hypermethylated in CRC	X
NA	chr16:51183699-51188763*Island	Hypermethylated in CRC	X
RBL2	chr16:53468284-53469209*N_Shore	Hypomethylated in CRC
NA	chr16:54317821-54324604*Island	Hypermethylated in CRC
IRX3	chr16:54317821-54324604*Island	Hypermethylated in CRC
IRX5	chr16:54962422-54967805*Island	Hypermethylated in CRC
NA	chr16:54962422-54967805*Island	Hypermethylated in CRC
IRX6	chr16:55357521-55359040*Island	Hypermethylated in CRC	X
SLC6A2	chr16:55689598-55690895*Island	Hypermethylated in CRC	X
DKFZP434H168	chr16:56224731-56224980*S_Shelf	Hypermethylated in CRC	X
GNAO1	chr16:56224731-56224980*S_Shelf	Hypermethylated in CRC	X
NA	chr16:56642129-56642595*N_Shore	Hypomethylated in CRC
MT2A	chr16:56642129-56642595*N_Shore	Hypomethylated in CRC
NDRG4	chr16:58497033-58498595*Island	Hypermethylated in CRC	X
A2BP1	chr16:6068914-6070401*Island	Hypermethylated in CRC
NHLRC4	chr16:614792-615095*S_Shore	Hypermethylated in CRC	X
CDH8	chr16:62069121-62070634*Island	Hypermethylated in CRC
CMTM1	chr16:66612749-66613412*Island	Hypermethylated in CRC	X
CMTM2	chr16:66612749-66613412*Island	Hypermethylated in CRC	X
HSF4	chr16:67196792-67199988*Island	Hypermethylated in CRC
FBXL8	chr16:67196792-67199988*Island	Hypermethylated in CRC
RLTPR	chr16:67678592-67679196*Island	Hypermethylated in CRC
RLTPR	chr16:67681975-67683924*Island	Hypermethylated in CRC
CHTF8	chr16:69166352-69166908*N_Shore	Hypermethylated in CRC
CIRH1A	chr16:69166352-69166908*N_Shore	Hypermethylated in CRC
RHOT2	chr16:717931-719064*N_Shore	Hypermethylated in CRC
WDR90	chr16:717931-719064*N_Shore	Hypermethylated in CRC
WDR59	chr16:75018396-75019245*S_Shore	Hypomethylated in CRC
ADAMTS18	chr16:77468309-77469074*Island	Hypermethylated in CRC	X
VAT1L	chr16:77822375-77823134*Island	Hypermethylated in CRC	X
CDH13	chr16:82660651-82661813*Island	Hypermethylated in CRC
CDH13	chr16:82660651-82661813*N_Shore	Hypermethylated in CRC	X
WFDC1	chr16:84346476-84346931*Island	Hypomethylated in CRC
FOXF1	chr16:86541430-86545228*Island	Hypermethylated in CRC
NA	chr16:86541430-86545228*Island	Hypermethylated in CRC
FOXF1	chr16:86546359-86546632*Island	Hypermethylated in CRC	X
NA	chr16:86549069-86550512*N_Shore	Hypermethylated in CRC
FOXF1	chr16:86549069-86550512*N_Shore	Hypermethylated in CRC
FOXC2	chr16:86599355-86602649*Island	Hypermethylated in CRC	X
FOXL1	chr16:86612188-86613821*Island	Hypermethylated in CRC	X
ZCCHC14	chr16:87441387-87441671*Island	Hypomethylated in CRC	X
JPH3	chr16:87636506-87637284*Island	Hypermethylated in CRC	X
JPH3	chr16:87648086-87648688*N_Shelf	Hypomethylated in CRC
SLC7A5	chr16:87902454-87903460*Island	Hypomethylated in CRC
SLC7A5	chr16:87902454-87903460*S_Shore	Hypomethylated in CRC
NA	chr16:87902454-87903460*S_Shore	Hypomethylated in CRC
BANP	chr16:88101473-88101911*S_Shore	Hypermethylated in CRC
ZNF469	chr16:88496201-88497763*Island	Hypermethylated in CRC	X
SNORD68	chr16:89626644-89627869*Island	Hypermethylated in CRC
RPL13	chr16:89626644-89627869*Island	Hypermethylated in CRC
GAS7	chr17:10101034-10102440*Island	Hypermethylated in CRC	X
ABR	chr17:1082376-1083833*Island	Hypermethylated in CRC	X
HS3ST3A1	chr17:13503829-13505559*Island	Hypermethylated in CRC	X
HS3ST3A1	chr17:13503829-13505559*S_Shore	Hypermethylated in CRC
HS3ST3B1	chr17:14204168-14207702*Island	Hypermethylated in CRC
MGC12916	chr17:14204168-14207702*Island	Hypermethylated in CRC
HS3ST3B1	chr17:14212363-14212788*S_Shore	Hypermethylated in CRC
PRPF8	chr17:1551730-1553249*S_Shore	Hypermethylated in CRC
RILP	chr17:1551730-1553249*S_Shore	Hypermethylated in CRC
HIC1	chr17:1952919-1962328*Island	Hypermethylated in CRC
MIR132	chr17:1952919-1962328*Island	Hypermethylated in CRC
NA	chr17:1952919-1962328*Island	Hypermethylated in CRC
MIR212	chr17:1952919-1962328*Island	Hypermethylated in CRC
KCNJ12	chr17:21279506-21281574*Island	Hypermethylated in CRC
WSB1	chr17:25620999-25621730*N_Shore	Hypomethylated in CRC	X
KIAA0664	chr17:2607735-2608005*Island	Hypermethylated in CRC
VTN	chr17:26698359-26699557*Island	Hypermethylated in CRC
SARM1	chr17:26698359-26699557*Island	Hypermethylated in CRC
PROCA1	chr17:27038084-27038919*Island	Hypermethylated in CRC
RAB34	chr17:27044168-27045049*Island	Hypermethylated in CRC
ANKRD13B	chr17:27939298-27940770*Island	Hypermethylated in CRC
RAB11FIP4	chr17:29718230-29719291*Island	Hypermethylated in CRC	X
CDK5R1	chr17:30813177-30815239*Island	Hypermethylated in CRC
ACCN1	chr17:32484007-32484280*Island	Hypermethylated in CRC
TMEM132E	chr17:32905965-32908951*Island	Hypermethylated in CRC	X
C17orf102	chr17:32905965-32908951*Island	Hypermethylated in CRC	X
TMEM132E	chr17:32953153-32953801*Island	Hypermethylated in CRC
TMEM132E	chr17:32964375-32965433*Island	Hypermethylated in CRC
RFFL	chr17:33416129-33416578*S_Shore	Hypomethylated in CRC
SLFN11	chr17:33700989-33701657*Island	Hypermethylated in CRC
SLFN12L	chr17:33814234-33814947*S_Shelf	Hypermethylated in CRC
LHX1	chr17:35291899-35300875*Island	Hypermethylated in CRC
NA	chr17:35291899-35300875*Island	Hypermethylated in CRC
ARL5C	chr17:37321482-37322099*Island	Hypermethylated in CRC
CACNB1	chr17:37331425-37331629*Island	Hypermethylated in CRC
STAC2	chr17:37380953-37382363*Island	Hypermethylated in CRC
NEUROD2	chr17:37761691-37763551*N_Shore	Hypermethylated in CRC
NEUROD2	chr17:37764092-37764304*Island	Hypermethylated in CRC
TCAP	chr17:37823693-37824989*N_Shelf	Hypermethylated in CRC
STARD3	chr17:37823693-37824989*N_Shelf	Hypermethylated in CRC
SOST	chr17:41832717-41833195*Island	Hypermethylated in CRC	X
ITGA2B	chr17:42462135-42463579*Island	Hypermethylated in CRC
FZD2	chr17:42634829-42636851*Island	Hypermethylated in CRC
C17orf104	chr17:42733486-42734626*Island	Hypermethylated in CRC	X
GFAP	chr17:42988741-42989148*S_Shelf	Hypomethylated in CRC
C1QL1	chr17:43044369-43046424*Island	Hypermethylated in CRC
ARHGAP27	chr17:43472527-43474343*Island	Hypermethylated in CRC
SH3D20	chr17:43506828-43510380*Island	Hypermethylated in CRC
CRHR1	chr17:43860684-43862928*Island	Hypermethylated in CRC
LOC100130148	chr17:43971410-43975040*Island	Hypermethylated in CRC
MAPT	chr17:43971410-43975040*Island	Hypermethylated in CRC
LOC100128977	chr17:43971410-43975040*Island	Hypermethylated in CRC
WNT3	chr17:44895800-44897025*Island	Hypermethylated in CRC
WNT9B	chr17:44928287-44929690*Island	Hypermethylated in CRC
TBX21	chr17:45810589-45811388*N_Shore	Hypomethylated in CRC
SCRN2	chr17:45918094-45918774*S_Shore	Hypomethylated in CRC
NGFR	chr17:47572345-47575316*Island	Hypermethylated in CRC
C17orf107	chr17:4802265-4805402*Island	Hypermethylated in CRC
CHRNE	chr17:4802265-4805402*Island	Hypermethylated in CRC
PDK2	chr17:48172460-48172994*Island	Hypermethylated in CRC
COL1A1	chr17:48276877-48279008*N_Shore	Hypomethylated in CRC
ZNF232	chr17:5019637-5019879*Island	Hypermethylated in CRC
CA10	chr17:50235175-50236466*Island	Hypermethylated in CRC	X
LOC728392	chr17:5403131-5404602*Island	Hypermethylated in CRC	X
OR4D1	chr17:56234321-56234827*N_Shelf	Hypomethylated in CRC
MKS1	chr17:56296488-56296842*S_Shore	Hypomethylated in CRC
C17orf82	chr17:59488115-59490485*Island	Hypermethylated in CRC
MRC2	chr17:60744507-60744879*Island	Hypomethylated in CRC
LIMD2	chr17:61776890-61778733*Island	Hypermethylated in CRC
LOC146880	chr17:62774366-62777797*Island	Hypermethylated in CRC
LOC146880	chr17:62774366-62777797*S_Shore	Hypomethylated in CRC
SLC13A5	chr17:6616422-6617471*Island	Hypermethylated in CRC	X
LOC440461	chr17:66192363-66195873*Island	Hypermethylated in CRC
NA	chr17:66192363-66195873*Island	Hypermethylated in CRC
SLC16A6	chr17:66286541-66288532*Island	Hypermethylated in CRC
ARSG	chr17:66286541-66288532*Island	Hypermethylated in CRC
FBXO39	chr17:6679205-6679710*Island	Hypermethylated in CRC	X
YBX2	chr17:7197431-7198417*Island	Hypermethylated in CRC
KIF19	chr17:72321948-72322461*Island	Hypermethylated in CRC
BTBD17	chr17:72352827-72353798*Island	Hypermethylated in CRC	X
GPRC5C	chr17:72426783-72428977*Island	Hypomethylated in CRC
GRIN2C	chr17:72855621-72858012*Island	Hypermethylated in CRC
NA	chr17:72855621-72858012*Island	Hypermethylated in CRC
OTOP3	chr17:72931729-72932601*Island	Hypermethylated in CRC
NT5C	chr17:73127196-73127995*Island	Hypermethylated in CRC
ITGB4	chr17:73717023-73717847*S_Shelf	Hypermethylated in CRC
GALR2	chr17:74070404-74073530*Island	Hypermethylated in CRC
SRP68	chr17:74070404-74073530*N_Shore	Hypermethylated in CRC
GALR2	chr17:74070404-74073530*N_Shore	Hypermethylated in CRC
CYGB	chr17:74533281-74534566*Island	Hypermethylated in CRC
MGAT5B	chr17:74864170-74866657*Island	Hypermethylated in CRC	X
SEC14L1	chr17:75209459-75209672*N_Shore	Hypermethylated in CRC
SEPT9	chr17:75368688-75370506*Island	Hypermethylated in CRC	X
SEPT9	chr17:75447477-75447821*N_Shore	Hypermethylated in CRC
ATP1B2	chr17:7554139-7555338*Island	Hypermethylated in CRC
LOC283999	chr17:76228110-76228380*N_Shore	Hypermethylated in CRC
SOCS3	chr17:76354818-76357038*Island	Hypermethylated in CRC
TIMP2	chr17:76920684-76921961*Island	Hypermethylated in CRC
HRNBP3	chr17:77178828-77180229*Island	Hypermethylated in CRC	X
RPTOR	chr17:78863569-78863813*S_Shore	Hypomethylated in CRC
FLJ90757	chr17:79006584-79006835*N_Shore	Hypomethylated in CRC
GUCY2D	chr17:7905927-7907445*Island	Hypermethylated in CRC	X
BAHCC1	chr17:79427930-79429135*Island	Hypomethylated in CRC
DYSFIP1	chr17:79790530-79791553*S_Shore	Hypomethylated in CRC
FAM195B	chr17:79790530-79791553*S_Shore	Hypomethylated in CRC
RAC3	chr17:79987983-79990315*Island	Hypermethylated in CRC
LRRC45	chr17:79987983-79990315*Island	Hypermethylated in CRC
NARF	chr17:80416004-80417259*N_Shore	Hypomethylated in CRC
TBCD	chr17:80829533-80829871*S_Shelf	Hypomethylated in CRC	X
B3GNTL1	chr17:81009245-81009999*N_Shelf	Hypomethylated in CRC	X
PIK3R5	chr17:8868469-8869372*Island	Hypermethylated in CRC	X
NTN1	chr17:8924167-8926920*Island	Hypermethylated in CRC
GNAL	chr18:11750953-11752756*Island	Hypermethylated in CRC
CIDEA	chr18:12254147-12255089*Island	Hypermethylated in CRC	X
CIDEA	chr18:12254147-12255089*N_Shore	Hypermethylated in CRC	X
GREB1L	chr18:18821383-18823349*Island	Hypermethylated in CRC	X
CABLES1	chr18:20714968-20717071*S_Shore	Hypomethylated in CRC
ZNF521	chr18:22930018-22930904*Island	Hypermethylated in CRC	X
KCTD1	chr18:24126780-24131138*Island	Hypermethylated in CRC
CDH2	chr18:25755414-25758175*Island	Hypermethylated in CRC	X
CDH2	chr18:25755414-25758175*N_Shore	Hypermethylated in CRC
C18orf34	chr18:31020510-31020847*Island	Hypermethylated in CRC	X
TGIF1	chr18:3448006-3452360*N_Shore	Hypomethylated in CRC
BRUNOL4	chr18:34833554-34834606*Island	Hypermethylated in CRC
BRUNOL4	chr18:35144907-35147628*Island	Hypermethylated in CRC	X
NA	chr18:35144907-35147628*Island	Hypermethylated in CRC	X
RNF165	chr18:43913345-43914477*Island	Hypermethylated in CRC	X
ST8SIA5	chr18:44337510-44338100*Island	Hypermethylated in CRC	X
SMAD7	chr18:46447718-46448083*Island	Hypermethylated in CRC
DCC	chr18:49868377-49868759*Island	Hypermethylated in CRC	X
COLEC12	chr18:499315-500722*S_Shore	Hypermethylated in CRC	X
ONECUT2	chr18:55103154-55108853*Island	Hypermethylated in CRC	X
EPB41L3	chr18:5543437-5544241*Island	Hypermethylated in CRC	X
NEDD4L	chr18:55862653-55862873*Island	Hypomethylated in CRC
GRP	chr18:56887091-56887665*Island	Hypermethylated in CRC
RAX	chr18:56934833-56936827*Island	Hypermethylated in CRC	X
RAX	chr18:56939624-56941540*Island	Hypermethylated in CRC	X
DOK6	chr18:67067509-67069168*Island	Hypermethylated in CRC	X
CBLN2	chr18:70208974-70211790*Island	Hypermethylated in CRC	X
NA	chr18:70533965-70536871*Island	Hypermethylated in CRC
NETO1	chr18:70533965-70536871*Island	Hypermethylated in CRC
LAMA1	chr18:7116852-7118241*Island	Hypermethylated in CRC	X
ZADH2	chr18:72916107-72917233*Island	Hypermethylated in CRC
MBP	chr18:74799144-74800038*Island	Hypermethylated in CRC
GALR1	chr18:74961556-74963822*Island	Hypermethylated in CRC	X
PTPRM	chr18:7566557-7568830*Island	Hypermethylated in CRC	X
NA	chr18:76737005-76741244*Island	Hypermethylated in CRC
SALL3	chr18:76737005-76741244*Island	Hypermethylated in CRC
NFATC1	chr18:77153292-77160759*Island	Hypermethylated in CRC
NA	chr18:77153292-77160759*Island	Hypermethylated in CRC
ADCYAP1	chr18:904578-909574*Island	Hypermethylated in CRC	X
RALBP1	chr18:9474804-9475978*N_Shore	Hypomethylated in CRC	X
OLFM2	chr19:10023835-10025602*Island	Hypermethylated in CRC
C19orf6	chr19:1007551-1012222*Island	Hypermethylated in CRC
GRIN3B	chr19:1007551-1012222*Island	Hypermethylated in CRC
ICAM4	chr19:10397603-10398703*Island	Hypermethylated in CRC
S1PR5	chr19:10624475-10625776*Island	Hypermethylated in CRC
RGL3	chr19:11531278-11531590*N_Shore	Hypermethylated in CRC
ZNF788	chr19:12203028-12203503*Island	Hypermethylated in CRC	X
ZNF625	chr19:12266998-12267686*Island	Hypermethylated in CRC	X
C19orf23	chr19:1265854-1269943*S_Shore	Hypermethylated in CRC
CIRBP	chr19:1265854-1269943*S_Shore	Hypermethylated in CRC
FBXW9	chr19:12807005-12807561*Island	Hypermethylated in CRC
FARSA	chr19:13044191-13044665*S_Shore	Hypomethylated in CRC
CACNA1A	chr19:13616752-13617267*Island	Hypermethylated in CRC	X
GAMT	chr19:1401092-1401784*Island	Hypermethylated in CRC
PTGER1	chr19:14582419-14585098*Island	Hypermethylated in CRC
PKN1	chr19:14582419-14585098*Island	Hypermethylated in CRC
APC2	chr19:1465206-1471241*Island	Hypermethylated in CRC	X
CCDC105	chr19:15121590-15122143*Island	Hypermethylated in CRC
CCDC105	chr19:15121590-15122143*N_Shore	Hypermethylated in CRC
EPHX3	chr19:15344091-15344419*Island	Hypermethylated in CRC
EPHX3	chr19:15344091-15344419*N_Shore	Hypermethylated in CRC
RASAL3	chr19:15568027-15569227*Island	Hypermethylated in CRC
PGLYRP2	chr19:15580382-15580863*Island	Hypermethylated in CRC	X
ANO8	chr19:17438054-17440318*Island	Hypermethylated in CRC
PLVAP	chr19:17487895-17488125*Island	Hypomethylated in CRC
PDE4C	chr19:18335072-18337375*Island	Hypermethylated in CRC
KIAA1683	chr19:18368482-18368911*Island	Hypomethylated in CRC
SSBP4	chr19:18539781-18540341*Island	Hypermethylated in CRC	X
CRLF1	chr19:18716229-18718743*Island	Hypermethylated in CRC
GDF1	chr19:18979351-18981200*Island	Hypermethylated in CRC
LASS1	chr19:18979351-18981200*Island	Hypermethylated in CRC
LASS1	chr19:19006031-19007546*Island	Hypermethylated in CRC
GDF1	chr19:19006031-19007546*Island	Hypermethylated in CRC
NCAN	chr19:19322675-19322916*Island	Hypermethylated in CRC	X
HAPLN4	chr19:19371675-19372393*Island	Hypermethylated in CRC
ZNF43	chr19:22018594-22018827*S_Shore	Hypermethylated in CRC	X
ZNF208	chr19:22193330-22193583*S_Shore	Hypermethylated in CRC
AMH	chr19:2250560-2253959*Island	Hypermethylated in CRC
JSRP1	chr19:2250560-2253959*Island	Hypermethylated in CRC
ZNF492	chr19:22817274-22817546*Island	Hypermethylated in CRC
ZNF492	chr19:22817274-22817546*N_Shore	Hypermethylated in CRC	X
LINGO3	chr19:2289895-2291904*Island	Hypermethylated in CRC
VSTM2B	chr19:30015781-30021367*Island	Hypermethylated in CRC	X
NA	chr19:30015781-30021367*Island	Hypermethylated in CRC	X
ZNF536	chr19:30865683-30866490*Island	Hypermethylated in CRC	X
NA	chr19:31839635-31843049*Island	Hypermethylated in CRC
TSHZ3	chr19:31839635-31843049*Island	Hypermethylated in CRC
CHST8	chr19:34112279-34114353*Island	Hypermethylated in CRC	X
CHST8	chr19:34175344-34175768*N_Shore	Hypomethylated in CRC
WTIP	chr19:34972054-34973645*Island	Hypermethylated in CRC	X
ZFP82	chr19:36909281-36909854*Island	Hypermethylated in CRC	X
ZNF382	chr19:37095680-37096589*Island	Hypermethylated in CRC
ZNF529	chr19:37095680-37096589*Island	Hypermethylated in CRC
ZNF568	chr19:37406931-37407463*Island	Hypermethylated in CRC	X
ZNF829	chr19:37406931-37407463*Island	Hypermethylated in CRC	X
MATK	chr19:3785511-3786653*Island	Hypermethylated in CRC	X
ZNF570	chr19:37959852-37960615*N_Shore	Hypermethylated in CRC
ZNF569	chr19:37959852-37960615*N_Shore	Hypermethylated in CRC
ZNF793	chr19:37997790-37998125*Island	Hypermethylated in CRC	X
ZNF793	chr19:37997790-37998125*N_Shore	Hypermethylated in CRC	X
ZNF540	chr19:38039561-38040395*S_Shore	Hypermethylated in CRC
ZFR2	chr19:3868586-3869217*Island	Hypermethylated in CRC
PPP1R14A	chr19:38746638-38747379*Island	Hypermethylated in CRC
GGN	chr19:38876614-38878950*Island	Hypermethylated in CRC
SPRED3	chr19:38886109-38886615*Island	Hypermethylated in CRC	X
RYR1	chr19:39055499-39056379*Island	Hypermethylated in CRC	X
SYCN	chr19:39694476-39694994*Island	Hypermethylated in CRC	X
DAPK3	chr19:3970536-3970746*N_Shore	Hypomethylated in CRC
LRFN1	chr19:39797786-39799250*Island	Hypermethylated in CRC
DLL3	chr19:39997590-39998291*Island	Hypermethylated in CRC
SELV	chr19:40006098-40006626*Island	Hypermethylated in CRC	X
SPTBN4	chr19:41018525-41019486*Island	Hypermethylated in CRC	X
SPTBN4	chr19:41073494-41074151*Island	Hypermethylated in CRC	X
LTBP4	chr19:41119031-41120394*Island	Hypermethylated in CRC	X
EGLN2	chr19:41306982-41307313*N_Shore	Hypermethylated in CRC
CYP2S1	chr19:41698743-41699325*Island	Hypomethylated in CRC
MEGF8	chr19:42827743-42829149*Island	Hypermethylated in CRC
TMEM145	chr19:42827743-42829149*Island	Hypermethylated in CRC
ZNF229	chr19:44952416-44952809*Island	Hypermethylated in CRC	X
SEMA6B	chr19:4543407-4544578*Island	Hypomethylated in CRC
NKPD1	chr19:45655293-45657246*Island	Hypermethylated in CRC
EXOC3L2	chr19:45720768-45721077*Island	Hypermethylated in CRC
EXOC3L2	chr19:45737482-45738145*Island	Hypermethylated in CRC
GPR4	chr19:46094334-46095111*Island	Hypomethylated in CRC
GIPR	chr19:46174372-46174575*N_Shelf	Hypomethylated in CRC
PGLYRP1	chr19:46526046-46526334*Island	Hypermethylated in CRC
PGLYRP1	chr19:46526046-46526334*S_Shore	Hypermethylated in CRC
CCDC8	chr19:46915311-46915802*S_Shore	Hypermethylated in CRC	X
PNMAL1	chr19:46974557-46975073*Island	Hypermethylated in CRC
PNMAL2	chr19:46996327-46998437*S_Shore	Hypermethylated in CRC
PNMAL2	chr19:46999028-46999290*Island	Hypermethylated in CRC
ZC3H4	chr19:47615253-47617101*S_Shore	Hypomethylated in CRC
GRIN2D	chr19:48901804-48902123*S_Shore	Hypomethylated in CRC
GRIN2D	chr19:48945800-48947636*Island	Hypermethylated in CRC	X
GRWD1	chr19:48945800-48947636*Island	Hypermethylated in CRC	X
CYTH2	chr19:48983562-48984175*Island	Hypermethylated in CRC	X
IZUMO1	chr19:49253688-49254221*N_Shelf	Hypermethylated in CRC	X
C19orf76	chr19:50193020-50194798*Island	Hypermethylated in CRC
CPT1C	chr19:50193020-50194798*Island	Hypermethylated in CRC
LRRC4B	chr19:51051782-51052122*Island	Hypomethylated in CRC
SYT3	chr19:51142284-51142986*Island	Hypermethylated in CRC
SHANK1	chr19:51169659-51172023*Island	Hypermethylated in CRC	X
KLK8	chr19:51505914-51506363*Island	Hypomethylated in CRC
KLK9	chr19:51505914-51506363*Island	Hypomethylated in CRC
IGLON5	chr19:51815157-51815458*Island	Hypermethylated in CRC	X
IGLON5	chr19:51830064-51831145*Island	Hypermethylated in CRC	X
HAS1	chr19:52222423-52223208*Island	Hypermethylated in CRC
ZNF610	chr19:52839444-52839937*Island	Hypermethylated in CRC
ZNF880	chr19:52873084-52873572*Island	Hypermethylated in CRC	X
ZNF528	chr19:52900955-52901158*Island	Hypermethylated in CRC	X
ZNF578	chr19:52956656-52957245*Island	Hypermethylated in CRC
ZNF415	chr19:53635625-53636230*Island	Hypermethylated in CRC	X
ZNF761	chr19:53935554-53935823*Island	Hypermethylated in CRC
LOC147804	chr19:53935554-53935823*Island	Hypermethylated in CRC
ZNF813	chr19:53970802-53971473*Island	Hypermethylated in CRC
ZNF813	chr19:53970802-53971473*N_Shore	Hypermethylated in CRC
ZNF331	chr19:54023868-54024560*Island	Hypermethylated in CRC	X
ZNF331	chr19:54024645-54024923*Island	Hypermethylated in CRC	X
CACNG8	chr19:54466357-54466725*Island	Hypermethylated in CRC
CACNG8	chr19:54466357-54466725*N_Shore	Hypermethylated in CRC
TTYH1	chr19:54927902-54928225*N_Shore	Hypermethylated in CRC	X
EPS8L1	chr19:55597977-55598887*Island	Hypermethylated in CRC	X
BRSK1	chr19:55815940-55816277*Island	Hypomethylated in CRC
SHISA7	chr19:55944450-55945168*Island	Hypermethylated in CRC
CCDC106	chr19:56159257-56159937*Island	Hypermethylated in CRC	X
CCDC106	chr19:56159257-56159937*N_Shore	Hypermethylated in CRC
ZNF542	chr19:56879417-56879995*Island	Hypermethylated in CRC	X
ZNF582	chr19:56904636-56905355*Island	Hypermethylated in CRC	X
ZNF667	chr19:56988313-56989741*Island	Hypermethylated in CRC	X
ZNF471	chr19:57018743-57019506*Island	Hypermethylated in CRC	X
MIMT1	chr19:57351283-57351995*Island	Hypermethylated in CRC
ZIM2	chr19:57351283-57351995*Island	Hypermethylated in CRC
PEG3	chr19:57351283-57351995*Island	Hypermethylated in CRC
ZNF304	chr19:57862441-57863236*Island	Hypermethylated in CRC	X
ZNF549	chr19:58038572-58039208*Island	Hypermethylated in CRC	X
ZIK1	chr19:58094739-58095764*Island	Hypermethylated in CRC	X
ZNF671	chr19:58238585-58239028*Island	Hypermethylated in CRC	X
ZNF418	chr19:58446336-58446800*Island	Hypermethylated in CRC
ZNF256	chr19:58458686-58459219*Island	Hypermethylated in CRC	X
ZSCAN1	chr19:58545115-58545897*Island	Hypermethylated in CRC
ZNF135	chr19:58570393-58571779*Island	Hypermethylated in CRC	X
ZSCAN18	chr19:58609338-58609988*Island	Hypermethylated in CRC	X
A1BG	chr19:58861341-58862406*Island	Hypermethylated in CRC
NCRNA00181	chr19:58861341-58862406*Island	Hypermethylated in CRC
ZNF132	chr19:58951214-58952250*Island	Hypermethylated in CRC	X
HCN2	chr19:615691-623505*Island	Hypermethylated in CRC
POLRMT	chr19:615691-623505*Island	Hypermethylated in CRC
NA	chr19:615691-623505*Island	Hypermethylated in CRC
CLEC4G	chr19:7794793-7796410*Island	Hypermethylated in CRC	X
CLEC4GP1	chr19:7852932-7854557*Island	Hypermethylated in CRC
LASS4	chr19:8274241-8275045*Island	Hypermethylated in CRC
ADAMTS10	chr19:8656788-8657917*Island	Hypermethylated in CRC	X
ARID3A	chr19:940723-942490*Island	Hypermethylated in CRC
ZNF177	chr19:9473589-9474001*Island	Hypermethylated in CRC
LONRF2	chr2:100937779-100939059*Island	Hypermethylated in CRC	X
CHST10	chr2:101033606-101034296*Island	Hypermethylated in CRC	X
RFX8	chr2:102090370-102091130*S_Shore	Hypomethylated in CRC
CYS1	chr2:10219802-10221016*Island	Hypermethylated in CRC
NA	chr2:105468851-105473488*Island	Hypermethylated in CRC	X
POU3F3	chr2:105468851-105473488*Island	Hypermethylated in CRC	X
ODC1	chr2:10587827-10589155*N_Shore	Hypomethylated in CRC
SNORA80B	chr2:10587827-10589155*N_Shore	Hypomethylated in CRC
FHL2	chr2:106014878-106015884*Island	Hypomethylated in CRC
C2orf40	chr2:106681982-106682403*Island	Hypermethylated in CRC	X
C2orf40	chr2:106681982-106682403*N_Shore	Hypermethylated in CRC
SEPT10	chr2:110370906-110373301*Island	Hypomethylated in CRC
ANKRD57	chr2:110370906-110373301*Island	Hypomethylated in CRC
LOC440839	chr2:114048828-114049055*Island	Hypermethylated in CRC
FOXD4L1	chr2:114256775-114258043*Island	Hypermethylated in CRC
DPP10	chr2:115419728-115420261*Island	Hypermethylated in CRC
DPP10	chr2:115918737-115920765*Island	Hypermethylated in CRC	X
GREB1	chr2:11774310-11774521*S_Shore	Hypomethylated in CRC
EN1	chr2:119599458-119600966*Island	Hypermethylated in CRC	X
NA	chr2:119599458-119600966*Island	Hypermethylated in CRC	X
EN1	chr2:119602616-119604486*Island	Hypermethylated in CRC	X
C1QL2	chr2:119914126-119916663*Island	Hypermethylated in CRC	X
SCTR	chr2:120281661-120282211*Island	Hypermethylated in CRC	X
SCTR	chr2:120281661-120282211*N_Shore	Hypermethylated in CRC
NA	chr2:121101800-121104534*Island	Hypermethylated in CRC
INHBB	chr2:121101800-121104534*Island	Hypermethylated in CRC
CNTNAP5	chr2:124782252-124783255*Island	Hypermethylated in CRC
GYPC	chr2:127413696-127414171*Island	Hypermethylated in CRC	X
SFT2D3	chr2:128458844-128459937*N_Shore	Hypomethylated in CRC	X
HS6ST1	chr2:129075197-129077639*Island	Hypermethylated in CRC
ARHGEF4	chr2:131720819-131721867*Island	Hypermethylated in CRC	X
ARHGEF4	chr2:131720819-131721867*S_Shore	Hypermethylated in CRC
ARHGEF4	chr2:131797362-131798088*Island	Hypermethylated in CRC
CCDC74A	chr2:132285408-132285992*S_Shore	Hypermethylated in CRC
NCRNA00164	chr2:133013777-133015740*Island	Hypermethylated in CRC
MIR663B	chr2:133013777-133015740*Island	Hypermethylated in CRC
LYPD1	chr2:133426652-133428870*Island	Hypermethylated in CRC
LYPD1	chr2:133426652-133428870*N_Shore	Hypermethylated in CRC	X
TMEM163	chr2:135475698-135476993*Island	Hypermethylated in CRC	X
NXPH2	chr2:139537692-139538650*Island	Hypermethylated in CRC	X
LRP1B	chr2:142887724-142888553*Island	Hypermethylated in CRC	X
ZEB2	chr2:145273456-145275378*Island	Hypermethylated in CRC	X
RPRM	chr2:154334449-154335458*Island	Hypermethylated in CRC	X
GALNT13	chr2:154727906-154728271*Island	Hypermethylated in CRC	X
GALNT13	chr2:154728944-154729328*Island	Hypermethylated in CRC	X
KCNJ3	chr2:155554005-155556069*Island	Hypermethylated in CRC
TBR1	chr2:162273294-162273725*Island	Hypermethylated in CRC
FIGN	chr2:164592917-164593511*Island	Hypermethylated in CRC	X
FIGN	chr2:164592917-164593511*N_Shore	Hypermethylated in CRC	X
GAD1	chr2:171672310-171675447*Island	Hypermethylated in CRC
GAD1	chr2:171678546-171680358*Island	Hypermethylated in CRC	X
PDK1	chr2:173420200-173421443*Island	Hypermethylated in CRC
PXDN	chr2:1746833-1748971*Island	Hypermethylated in CRC	X
HOXD12	chr2:176964062-176965509*Island	Hypermethylated in CRC
HOXD10	chr2:176980765-176981423*Island	Hypermethylated in CRC
FKBP7	chr2:179344852-179345483*N_Shore	Hypomethylated in CRC
MIR548N	chr2:179344852-179345483*N_Shore	Hypomethylated in CRC
PLEKHA3	chr2:179344852-179345483*N_Shore	Hypomethylated in CRC
KCNS3	chr2:18059038-18059245*Island	Hypermethylated in CRC	X
ZNF385B	chr2:180725717-180726465*S_Shore	Hypermethylated in CRC
MIR1258	chr2:180725717-180726465*S_Shore	Hypermethylated in CRC
NA	chr2:180725717-180726465*S_Shore	Hypermethylated in CRC
ITGA4	chr2:182321761-182323029*Island	Hypermethylated in CRC	X
ZNF804A	chr2:185463208-185463589*N_Shore	Hypermethylated in CRC	X
ZSWIM2	chr2:187713846-187714069*Island	Hypermethylated in CRC	X
SLC40A1	chr2:190445459-190445983*S_Shore	Hypomethylated in CRC
NA	chr2:190445459-190445983*S_Shore	Hypomethylated in CRC
INPP1	chr2:191208306-191209000*N_Shore	Hypomethylated in CRC
TMEFF2	chr2:193058995-193060812*Island	Hypermethylated in CRC	X
OSR1	chr2:19555789-19558403*Island	Hypermethylated in CRC
BOLL	chr2:198649751-198651599*Island	Hypermethylated in CRC
NA	chr2:200320502-200329681*Island	Hypomethylated in CRC
SATB2	chr2:200320502-200329681*Island	Hypomethylated in CRC
CLK1	chr2:201728892-201729577*S_Shore	Hypomethylated in CRC
NRP2	chr2:206549599-206551316*Island	Hypermethylated in CRC
NA	chr2:20870006-20871280*Island	Hypermethylated in CRC
GDF7	chr2:20870006-20871280*Island	Hypermethylated in CRC
PTH2R	chr2:209271337-209271987*Island	Hypermethylated in CRC	X
UNC80	chr2:210636344-210636935*Island	Hypermethylated in CRC	X
ERBB4	chr2:213402180-213403867*Island	Hypermethylated in CRC	X
ERBB4	chr2:213402180-213403867*N_Shore	Hypermethylated in CRC
DIRC3	chr2:218621279-218621498*N_Shore	Hypomethylated in CRC
WNT6	chr2:219738081-219738788*Island	Hypermethylated in CRC
IHH	chr2:219922154-219923130*Island	Hypermethylated in CRC
DES	chr2:220283200-220283750*N_Shore	Hypermethylated in CRC
SPEG	chr2:220299483-220300243*Island	Hypermethylated in CRC
SPEG	chr2:220312698-220314094*Island	Hypermethylated in CRC
NA	chr2:220361462-220363254*Island	Hypermethylated in CRC
GMPPA	chr2:220361462-220363254*Island	Hypermethylated in CRC
ACCN4	chr2:220377743-220377946*S_Shelf	Hypomethylated in CRC
ACCN4	chr2:220387075-220388075*Island	Hypermethylated in CRC
EPHA4	chr2:222436034-222438941*N_Shore	Hypermethylated in CRC
PAX3	chr2:223155726-223156154*N_Shore	Hypermethylated in CRC
CCDC140	chr2:223162946-223163912*Island	Hypermethylated in CRC	X
PAX3	chr2:223162946-223163912*Island	Hypermethylated in CRC	X
CCDC140	chr2:223162946-223163912*N_Shore	Hypermethylated in CRC	X
PAX3	chr2:223162946-223163912*N_Shore	Hypermethylated in CRC	X
CCDC140	chr2:223167205-223167560*N_Shore	Hypermethylated in CRC
NA	chr2:223170486-223171140*N_Shore	Hypermethylated in CRC
CCDC140	chr2:223170486-223171140*N_Shore	Hypermethylated in CRC
ITM2C	chr2:231729631-231730821*S_Shelf	Hypermethylated in CRC
ITM2C	chr2:231729631-231730821*S_Shore	Hypermethylated in CRC
B3GNT7	chr2:232260100-232261134*Island	Hypermethylated in CRC
NPPC	chr2:232791575-232792016*Island	Hypermethylated in CRC	X
ECEL1P2	chr2:233251361-233253414*Island	Hypermethylated in CRC
NA	chr2:233251361-233253414*Island	Hypermethylated in CRC
ECEL1	chr2:233350278-233352974*Island	Hypermethylated in CRC
EFHD1	chr2:233497826-233499727*Island	Hypermethylated in CRC
INPP5D	chr2:233925091-233925318*N_Shore	Hypomethylated in CRC
AGAP1	chr2:236443815-236444025*N_Shore	Hypermethylated in CRC
ASB18	chr2:237145613-237146576*N_Shore	Hypermethylated in CRC
LRRFIP1	chr2:238535561-238536840*Island	Hypermethylated in CRC	X
TWIST2	chr2:239755096-239758310*Island	Hypermethylated in CRC
PDCD1	chr2:242799488-242799696*N_Shore	Hypomethylated in CRC
POMC	chr2:25391072-25391875*N_Shore	Hypermethylated in CRC
FAM59B	chr2:26396102-26397204*Island	Hypermethylated in CRC
DPYSL5	chr2:27070302-27072922*Island	Hypermethylated in CRC
TRIM54	chr2:27529083-27531465*Island	Hypermethylated in CRC
UCN	chr2:27529083-27531465*Island	Hypermethylated in CRC
LOC100302650	chr2:28113060-28113764*S_Shore	Hypomethylated in CRC
RBKS	chr2:28113060-28113764*S_Shore	Hypomethylated in CRC
BRE	chr2:28113060-28113764*S_Shore	Hypomethylated in CRC
CLIP4	chr2:29337983-29338909*Island	Hypermethylated in CRC	X
ALK	chr2:30142831-30144624*Island	Hypermethylated in CRC	X
LBH	chr2:30453566-30455655*Island	Hypermethylated in CRC
GALNT14	chr2:31360321-31361821*Island	Hypermethylated in CRC	X
EHD3	chr2:31456740-31457653*Island	Hypermethylated in CRC	X
SRD5A2	chr2:31805293-31806403*Island	Hypermethylated in CRC
CYP1B1	chr2:38301276-38304518*Island	Hypermethylated in CRC
SLC8A1	chr2:40678477-40678717*S_Shore	Hypermethylated in CRC	X
SIX3	chr2:45169505-45171884*Island	Hypermethylated in CRC	X
SIX3	chr2:45169505-45171884*S_Shore	Hypermethylated in CRC
NA	chr2:45169505-45171884*S_Shore	Hypermethylated in CRC
SOCS5	chr2:46925898-46926969*N_Shore	Hypomethylated in CRC
KCNK12	chr2:47796923-47799166*Island	Hypermethylated in CRC	X
NA	chr2:47796923-47799166*Island	Hypermethylated in CRC	X
LHCGR	chr2:48982621-48982958*Island	Hypermethylated in CRC
NRXN1	chr2:50574045-50574817*Island	Hypermethylated in CRC	X
LOC100302652	chr2:54086776-54087266*Island	Hypermethylated in CRC
GPR75	chr2:54086776-54087266*Island	Hypermethylated in CRC
EFEMP1	chr2:56150340-56151180*Island	Hypermethylated in CRC	X
SOX11	chr2:5832041-5834208*Island	Hypermethylated in CRC
SOX11	chr2:5836068-5837643*Island	Hypermethylated in CRC	X
OTX1	chr2:63274475-63279430*Island	Hypermethylated in CRC
LOC100132215	chr2:63274475-63279430*Island	Hypermethylated in CRC
OTX1	chr2:63281034-63281347*N_Shore	Hypermethylated in CRC
OTX1	chr2:63282514-63283122*Island	Hypermethylated in CRC	X
OTX1	chr2:63282514-63283122*N_Shore	Hypermethylated in CRC	X
CNRIP1	chr2:68546339-68547111*Island	Hypermethylated in CRC	X
PROKR1	chr2:68882342-68882574*N_Shore	Hypomethylated in CRC
ANXA4	chr2:69968749-69969592*S_Shore	Hypomethylated in CRC
RNF144A	chr2:7057530-7058433*Island	Hypermethylated in CRC
ADD2	chr2:70994447-70995385*Island	Hypermethylated in CRC	X
ADD2	chr2:70994447-70995385*S_Shore	Hypermethylated in CRC	X
FIGLA	chr2:71017028-71017976*Island	Hypermethylated in CRC
VAX2	chr2:71126720-71129209*Island	Hypermethylated in CRC
VAX2	chr2:71134585-71134792*Island	Hypermethylated in CRC
DYSF	chr2:71693164-71694127*Island	Hypermethylated in CRC
EMX1	chr2:73143055-73148260*Island	Hypermethylated in CRC
NA	chr2:73143055-73148260*Island	Hypermethylated in CRC
EGR4	chr2:73518364-73520986*Island	Hypermethylated in CRC	X
RTKN	chr2:74667593-74669403*Island	Hypomethylated in CRC
LOC151534	chr2:74729399-74731166*Island	Hypomethylated in CRC
LBX2	chr2:74729399-74731166*Island	Hypomethylated in CRC
TLX2	chr2:74740455-74743795*Island	Hypermethylated in CRC	X
LOXL3	chr2:74781494-74782685*N_Shore	Hypermethylated in CRC
DOK1	chr2:74781494-74782685*N_Shore	Hypermethylated in CRC
HK2	chr2:75060879-75062664*N_Shore	Hypomethylated in CRC
CTNNA2	chr2:80529677-80530846*Island	Hypermethylated in CRC	X
LRRTM1	chr2:80529677-80530846*Island	Hypermethylated in CRC	X
CAPG	chr2:85640969-85641259*N_Shelf	Hypomethylated in CRC
CD8A	chr2:87015974-87018182*Island	Hypermethylated in CRC	X
CD8A	chr2:87015974-87018182*S_Shore	Hypermethylated in CRC
FOXI3	chr2:88751335-88752865*Island	Hypermethylated in CRC	X
FLJ40330	chr2:89064493-89065513*Island	Hypermethylated in CRC
SNTG2	chr2:945686-946774*Island	Hypermethylated in CRC	X
SNTG2	chr2:946881-947286*Island	Hypermethylated in CRC
ANKRD20B	chr2:95522598-95524188*Island	Hypermethylated in CRC
MAL	chr2:95690857-95692431*Island	Hypermethylated in CRC	X
TMEM131	chr2:98611733-98612944*N_Shore	Hypermethylated in CRC
CNGA3	chr2:98962873-98964187*Island	Hypermethylated in CRC	X
BTBD3	chr20:11871374-11872207*Island	Hypomethylated in CRC
PCSK2	chr20:17296125-17296531*N_Shore	Hypomethylated in CRC	X
C20orf26	chr20:20032740-20033471*S_Shelf	Hypomethylated in CRC
CRNKL1	chr20:20032740-20033471*S_Shelf	Hypomethylated in CRC
NKX2-4	chr20:21376358-21378245*Island	Hypermethylated in CRC	X
NKX2-4	chr20:21376358-21378245*S_Shore	Hypermethylated in CRC	X
NA	chr20:21485932-21496714*Island	Hypermethylated in CRC	X
NKX2-2	chr20:21485932-21496714*Island	Hypermethylated in CRC	X
PAX1	chr20:21686199-21687689*Island	Hypermethylated in CRC	X
SSTR4	chr20:23015716-23016879*Island	Hypermethylated in CRC
THBD	chr20:23028403-23032218*Island	Hypermethylated in CRC	X
NA	chr20:23028403-23032218*Island	Hypermethylated in CRC	X
TMEM90B	chr20:24449844-24452037*Island	Hypermethylated in CRC	X
TMEM90B	chr20:24449844-24452037*N_Shore	Hypermethylated in CRC	X
VSX1	chr20:25061761-25062928*Island	Hypermethylated in CRC	X
LOC284798	chr20:25128764-25129610*Island	Hypermethylated in CRC
TMC2	chr20:2539133-2539877*Island	Hypermethylated in CRC	X
NINL	chr20:25565437-25566547*Island	Hypermethylated in CRC	X
NA	chr20:26188638-26190348*Island	Hypermethylated in CRC
MIR663	chr20:26188638-26190348*Island	Hypermethylated in CRC
EBF4	chr20:2672904-2674698*Island	Hypermethylated in CRC
CPXM1	chr20:2780978-2781497*Island	Hypermethylated in CRC	X
GNRH2	chr20:3026277-3027468*N_Shelf	Hypermethylated in CRC
AVP	chr20:3063005-3064146*S_Shore	Hypomethylated in CRC
HCK	chr20:30639908-30640786*Island	Hypermethylated in CRC
ASXL1	chr20:30945647-30947033*S_Shore	Hypermethylated in CRC
ProSAPiP1	chr20:3148649-3149060*S_Shore	Hypomethylated in CRC
NA	chr20:3218578-3220930*Island	Hypermethylated in CRC
SLC4A11	chr20:3218578-3220930*Island	Hypermethylated in CRC
SLC4A11	chr20:3218578-3220930*N_Shore	Hypermethylated in CRC
CHMP4B	chr20:32399262-32399550*N_Shore	Hypomethylated in CRC
TRPC4AP	chr20:33680438-33681029*Island	Hypomethylated in CRC
FAM83C	chr20:33879904-33880215*S_Shore	Hypomethylated in CRC
FER1L4	chr20:34188719-34190267*Island	Hypermethylated in CRC
ADAM33	chr20:3653190-3654773*N_Shelf	Hypomethylated in CRC
SLC32A1	chr20:37352130-37357372*Island	Hypermethylated in CRC	X
PPP1R16B	chr20:37434206-37435592*Island	Hypermethylated in CRC	X
MAFB	chr20:39316550-39319987*Island	Hypermethylated in CRC
NA	chr20:39316550-39319987*Island	Hypermethylated in CRC
EMILIN3	chr20:39994545-39995810*Island	Hypermethylated in CRC	X
PTPRT	chr20:41817475-41819212*Island	Hypermethylated in CRC	X
TOX2	chr20:42543097-42545137*Island	Hypermethylated in CRC
RIMS4	chr20:43438737-43439546*Island	Hypermethylated in CRC
DBNDD2	chr20:44034458-44035954*Island	Hypomethylated in CRC
SYS1-DBNDD2	chr20:44034458-44035954*Island	Hypomethylated in CRC
SYS1-DBNDD2	chr20:44034458-44035954*S_Shore	Hypermethylated in CRC
DBNDD2	chr20:44034458-44035954*S_Shore	Hypermethylated in CRC
MMP9	chr20:44640288-44641210*Island	Hypermethylated in CRC	X
SLC12A5	chr20:44651066-44651369*N_Shore	Hypermethylated in CRC	X
SLC12A5	chr20:44657463-44659243*N_Shore	Hypomethylated in CRC
SLC12A5	chr20:44685771-44687610*Island	Hypermethylated in CRC	X
CD40	chr20:44746822-44747060*N_Shore	Hypermethylated in CRC	X
ZNF334	chr20:45142000-45142337*Island	Hypermethylated in CRC	X
SLC13A3	chr20:45279781-45280169*S_Shore	Hypermethylated in CRC
PREX1	chr20:47443734-47445181*Island	Hypermethylated in CRC	X
RASSF2	chr20:4803013-4804146*Island	Hypermethylated in CRC	X
PTGIS	chr20:48184193-48184833*Island	Hypermethylated in CRC	X
PARD6B	chr20:49347365-49348659*N_Shore	Hypomethylated in CRC	X
NA	chr20:49347365-49348659*N_Shore	Hypomethylated in CRC	X
ZFP64	chr20:50721310-50721912*Island	Hypermethylated in CRC	X
ZFP64	chr20:50721310-50721912*N_Shore	Hypermethylated in CRC	X
PROKR2	chr20:5296266-5297798*Island	Hypermethylated in CRC	X
NA	chr20:5296266-5297798*Island	Hypermethylated in CRC	X
DOK5	chr20:53091733-53092993*Island	Hypermethylated in CRC	X
CBLN4	chr20:54578603-54580678*Island	Hypermethylated in CRC	X
MC3R	chr20:54824312-54824584*N_Shore	Hypomethylated in CRC
TFAP2C	chr20:55200279-55206789*Island	Hypermethylated in CRC
NA	chr20:55200279-55206789*Island	Hypermethylated in CRC
BMP7	chr20:55839287-55839766*N_Shore	Hypomethylated in CRC
RBM38	chr20:55966212-55966964*S_Shore	Hypermethylated in CRC	X
C20orf85	chr20:56725857-56726113*N_Shore	Hypomethylated in CRC
APCDD1L	chr20:57089460-57090237*Island	Hypermethylated in CRC	X
GNAS	chr20:57415135-57417153*Island	Hypermethylated in CRC
GNASAS	chr20:57415135-57417153*Island	Hypermethylated in CRC
GNAS	chr20:57429024-57431239*Island	Hypermethylated in CRC
ZNF831	chr20:57766396-57767896*N_Shore	Hypomethylated in CRC
PHACTR3	chr20:58179808-58180787*Island	Hypermethylated in CRC	X
TCF15	chr20:590222-591222*Island	Hypermethylated in CRC
CDH4	chr20:59826977-59828978*Island	Hypermethylated in CRC	X
LRRN4	chr20:6032675-6033517*S_Shore	Hypomethylated in CRC
CDH4	chr20:60470080-60470335*S_Shore	Hypomethylated in CRC
HRH3	chr20:60794179-60796121*Island	Hypermethylated in CRC
GATA5	chr20:61049361-61051897*Island	Hypermethylated in CRC	X
NTSR1	chr20:61339858-61341220*Island	Hypermethylated in CRC	X
BHLHE23	chr20:61636171-61639055*Island	Hypermethylated in CRC	X
NA	chr20:61636171-61639055*Island	Hypermethylated in CRC	X
MIR124-3	chr20:61806254-61810867*Island	Hypermethylated in CRC	X
NA	chr20:61806254-61810867*Island	Hypermethylated in CRC	X
FLJ16779	chr20:61884644-61886387*Island	Hypermethylated in CRC	X
NKAIN4	chr20:61884644-61886387*Island	Hypermethylated in CRC	X
COL20A1	chr20:61927194-61927482*N_Shelf	Hypomethylated in CRC
CHRNA4	chr20:61992186-61993599*Island	Hypermethylated in CRC	X
KCNQ2	chr20:62102541-62103995*Island	Hypermethylated in CRC	X
SLC2A4RG	chr20:62368955-62371962*Island	Hypermethylated in CRC
LIME1	chr20:62368955-62371962*Island	Hypermethylated in CRC
ZNF512B	chr20:62600653-62601676*Island	Hypermethylated in CRC	X
SOX18	chr20:62679424-62680883*Island	Hypermethylated in CRC	X
SCRT2	chr20:643975-645233*Island	Hypermethylated in CRC
FAM110A	chr20:825267-826276*Island	Hypermethylated in CRC	X
PAK7	chr20:9819271-9819861*Island	Hypermethylated in CRC
RSPO4	chr20:982652-983252*Island	Hypermethylated in CRC	X
NCAM2	chr21:22369423-22370582*Island	Hypermethylated in CRC	X
JAM2	chr21:27011624-27012398*Island	Hypermethylated in CRC	X
ADAMTS1	chr21:28216558-28218117*Island	Hypermethylated in CRC	X
ADAMTS5	chr21:28337856-28340237*Island	Hypermethylated in CRC	X
ADAMTS5	chr21:28337856-28340237*N_Shore	Hypomethylated in CRC
GRIK1	chr21:31311386-31312106*Island	Hypermethylated in CRC
GRIK1	chr21:31311386-31312106*S_Shore	Hypermethylated in CRC
TIAM1	chr21:32929927-32932017*Island	Hypermethylated in CRC
OLIG2	chr21:34395128-34400245*Island	Hypermethylated in CRC	X
NA	chr21:34395128-34400245*Island	Hypermethylated in CRC	X
OLIG1	chr21:34442206-34444543*Island	Hypermethylated in CRC	X
CLIC6	chr21:36041305-36043224*Island	Hypermethylated in CRC
SIM2	chr21:38076762-38077685*Island	Hypermethylated in CRC	X
SIM2	chr21:38076762-38077685*N_Shore	Hypermethylated in CRC
SIM2	chr21:38079941-38081833*Island	Hypermethylated in CRC	X
SIM2	chr21:38079941-38081833*N_Shore	Hypermethylated in CRC	X
SIM2	chr21:38079941-38081833*S_Shore	Hypermethylated in CRC	X
DSCR6	chr21:38377937-38379437*Island	Hypermethylated in CRC	X
DSCAM	chr21:42218489-42219222*Island	Hypermethylated in CRC	X
CBS	chr21:44494624-44496989*Island	Hypermethylated in CRC	X
TRPM2	chr21:45844992-45845693*Island	Hypomethylated in CRC
COL18A1	chr21:46824531-46826234*Island	Hypermethylated in CRC
TUBA8	chr22:18593113-18594197*Island	Hypermethylated in CRC
GSC2	chr22:19136293-19138512*Island	Hypermethylated in CRC	X
C22orf39	chr22:19434797-19435556*S_Shore	Hypermethylated in CRC
CLDN5	chr22:19510871-19512254*Island	Hypermethylated in CRC
TBX1	chr22:19746155-19746369*Island	Hypermethylated in CRC	X
TBX1	chr22:19748650-19749189*Island	Hypermethylated in CRC
SCARF2	chr22:20779386-20780560*Island	Hypermethylated in CRC
SCARF2	chr22:20790638-20792665*Island	Hypermethylated in CRC
AIFM3	chr22:21319178-21319912*S_Shore	Hypermethylated in CRC
ZNF280B	chr22:22862623-22863220*S_Shore	Hypomethylated in CRC
RTDR1	chr22:23412224-23413597*Island	Hypermethylated in CRC
GNAZ	chr22:23412224-23413597*Island	Hypermethylated in CRC
KIAA1671	chr22:25423973-25424230*N_Shore	Hypomethylated in CRC
ADRBK2	chr22:25960959-25961368*N_Shore	Hypermethylated in CRC
MN1	chr22:28192793-28198592*Island	Hypermethylated in CRC
ZNRF3	chr22:29426510-29426843*Island	Hypomethylated in CRC
CABP7	chr22:30116081-30117160*Island	Hypermethylated in CRC
C22orf24	chr22:32339933-32341192*Island	Hypermethylated in CRC
YWHAH	chr22:32339933-32341192*Island	Hypermethylated in CRC
SYN3	chr22:33453892-33454505*Island	Hypermethylated in CRC	X
SYN3	chr22:33453892-33454505*S_Shore	Hypermethylated in CRC
SLC16A8	chr22:38476836-38478839*Island	Hypermethylated in CRC
PDGFB	chr22:39638219-39640966*N_Shelf	Hypermethylated in CRC
RPL3	chr22:39715473-39715945*N_Shelf	Hypermethylated in CRC
SNORD83A	chr22:39715473-39715945*N_Shelf	Hypermethylated in CRC
RNU86	chr22:39715473-39715945*N_Shelf	Hypermethylated in CRC
CACNA1I	chr22:40081519-40082390*Island	Hypermethylated in CRC
MEI1	chr22:42095414-42096189*Island	Hypermethylated in CRC
TTLL1	chr22:43485057-43485545*S_Shore	Hypomethylated in CRC
SCUBE1	chr22:43738882-43740285*Island	Hypermethylated in CRC
MPPED1	chr22:43807400-43808455*Island	Hypermethylated in CRC	X
PNPLA5	chr22:44287497-44288061*Island	Hypermethylated in CRC
PHF21B	chr22:45403036-45406372*Island	Hypermethylated in CRC	X
FAM118A	chr22:45705511-45706616*N_Shore	Hypomethylated in CRC
WNT7B	chr22:46366726-46368726*Island	Hypermethylated in CRC	X
LOC400931	chr22:46481815-46482024*N_Shore	Hypomethylated in CRC
TRMU	chr22:46731379-46732337*N_Shore	Hypomethylated in CRC
FAM19A5	chr22:48884884-48887043*Island	Hypermethylated in CRC	X
FAM19A5	chr22:48970857-48972947*Island	Hypermethylated in CRC	X
IL17REL	chr22:50448567-50449521*Island	Hypermethylated in CRC
PLXNB2	chr22:50718979-50721884*Island	Hypomethylated in CRC
KLHDC7B	chr22:50984972-50988141*Island	Hypermethylated in CRC
SHANK3	chr22:51111935-51113742*Island	Hypermethylated in CRC
SHANK3	chr22:51158386-51160060*Island	Hypermethylated in CRC
SLC6A11	chr3:10857687-10858447*Island	Hypermethylated in CRC
SLC6A1	chr3:11034446-11035384*Island	Hypermethylated in CRC	X
SLC6A1	chr3:11034446-11035384*N_Shore	Hypermethylated in CRC
FSTL1	chr3:120169202-120170519*Island	Hypermethylated in CRC
SYN2	chr3:12045652-12046627*Island	Hypermethylated in CRC
CASR	chr3:121902742-121903645*Island	Hypermethylated in CRC	X
CASR	chr3:121902742-121903645*N_Shore	Hypermethylated in CRC	X
SEMA5B	chr3:122640713-122641355*Island	Hypermethylated in CRC
ZNF148	chr3:125075915-125076481*Island	Hypermethylated in CRC	X
CCDC37	chr3:126113547-126113967*Island	Hypermethylated in CRC	X
PODXL2	chr3:127391011-127392434*Island	Hypermethylated in CRC
ABTB1	chr3:127391011-127392434*Island	Hypermethylated in CRC
GATA2	chr3:128205495-128212274*Island	Hypermethylated in CRC
GATA2	chr3:128205495-128212274*N_Shelf	Hypermethylated in CRC
GATA2	chr3:128205495-128212274*N_Shore	Hypermethylated in CRC
CAND2	chr3:12837992-12838359*N_Shore	Hypermethylated in CRC
CCDC48	chr3:128719865-128721245*Island	Hypermethylated in CRC	X
TRH	chr3:129693127-129694841*Island	Hypermethylated in CRC	X
COL29A1	chr3:130064574-130064840*N_Shore	Hypomethylated in CRC
NUDT16P	chr3:131080578-131081191*Island	Hypomethylated in CRC
IQSEC1	chr3:13114627-13115245*Island	Hypermethylated in CRC	X
IQSEC1	chr3:13114627-13115245*N_Shore	Hypermethylated in CRC
TMEM108	chr3:132756985-132757895*Island	Hypermethylated in CRC	X
RAB6B	chr3:133613566-133615174*S_Shore	Hypomethylated in CRC
KY	chr3:134369464-134370242*Island	Hypermethylated in CRC	X
EPHB1	chr3:134514085-134515980*Island	Hypermethylated in CRC
FBLN2	chr3:13590414-13591008*Island	Hypermethylated in CRC	X
SOX14	chr3:137482964-137484454*Island	Hypermethylated in CRC
C3orf72	chr3:138668635-138669323*Island	Hypermethylated in CRC	X
CLSTN2	chr3:139653430-139655115*Island	Hypermethylated in CRC	X
SPSB4	chr3:140769886-140771080*Island	Hypermethylated in CRC	X
SPSB4	chr3:140769886-140771080*S_Shore	Hypermethylated in CRC	X
PAQR9	chr3:142681137-142683268*Island	Hypermethylated in CRC	X
CHST2	chr3:142837885-142840838*Island	Hypermethylated in CRC	X
ZIC4	chr3:147108511-147111703*Island	Hypermethylated in CRC
ZIC4	chr3:147113608-147114479*Island	Hypermethylated in CRC	X
ZIC4	chr3:147115764-147116421*Island	Hypermethylated in CRC
ZIC1	chr3:147126988-147128999*Island	Hypermethylated in CRC
ZIC1	chr3:147126988-147128999*N_Shore	Hypermethylated in CRC
ZIC4	chr3:147126988-147128999*N_Shore	Hypermethylated in CRC
ZIC1	chr3:147130342-147130577*N_Shore	Hypermethylated in CRC	X
ZIC1	chr3:147131066-147131333*Island	Hypermethylated in CRC
AGTR1	chr3:148415442-148415932*Island	Hypermethylated in CRC	X
AGTR1	chr3:148415442-148415932*S_Shore	Hypermethylated in CRC	X
HLTF	chr3:148803904-148804557*Island	Hypermethylated in CRC
WWTR1	chr3:149374709-149376300*Island	Hypermethylated in CRC
MED12L	chr3:150802996-150805168*Island	Hypermethylated in CRC
NA	chr3:150802996-150805168*Island	Hypermethylated in CRC
SGEF	chr3:153838787-153840380*Island	Hypermethylated in CRC
MME	chr3:154797398-154797988*Island	Hypermethylated in CRC	X
KCNAB1	chr3:156008991-156009320*Island	Hypermethylated in CRC	X
VEPH1	chr3:157155267-157155826*Island	Hypermethylated in CRC	X
PTX3	chr3:157155267-157155826*Island	Hypermethylated in CRC	X
SHOX2	chr3:157821232-157821604*N_Shore	Hypermethylated in CRC
SLC7A14	chr3:170303044-170303249*Island	Hypermethylated in CRC	X
SLC7A14	chr3:170303532-170303768*Island	Hypermethylated in CRC
GHSR	chr3:172165372-172166738*Island	Hypermethylated in CRC	X
GHSR	chr3:172167526-172167866*N_Shore	Hypermethylated in CRC	X
NLGN1	chr3:173115404-173115775*Island	Hypermethylated in CRC	X
NA	chr3:173115404-173115775*N_Shore	Hypermethylated in CRC
NLGN1	chr3:173115404-173115775*N_Shore	Hypermethylated in CRC
PEX5L	chr3:179754520-179755245*Island	Hypermethylated in CRC	X
SOX2OT	chr3:181430141-181431076*N_Shore	Hypermethylated in CRC
SOX2	chr3:181430141-181431076*N_Shore	Hypermethylated in CRC
SOX2OT	chr3:181437184-181437478*S_Shore	Hypermethylated in CRC
SOX2OT	chr3:181444409-181445000*N_Shelf	Hypermethylated in CRC	X
SOX2OT	chr3:181444409-181445000*N_Shore	Hypermethylated in CRC	X
MCF2L2	chr3:183145427-183146790*Island	Hypermethylated in CRC
EPHB3	chr3:184301117-184302134*N_Shelf	Hypermethylated in CRC
DGKG	chr3:185911344-185912228*Island	Hypermethylated in CRC	X
DGKG	chr3:186078710-186080111*Island	Hypermethylated in CRC	X
RPL39L	chr3:186856927-186857659*Island	Hypermethylated in CRC	X
FGF12	chr3:192125821-192127994*Island	Hypermethylated in CRC	X
FGF12	chr3:192232072-192233137*Island	Hypermethylated in CRC	X
LOC348840	chr3:197807029-197808734*Island	Hypermethylated in CRC
NA	chr3:2140029-2141784*Island	Hypermethylated in CRC	X
CNTN4	chr3:2140029-2141784*Island	Hypermethylated in CRC	X
CHL1	chr3:238391-240140*Island	Hypermethylated in CRC	X
CHL1	chr3:238391-240140*N_Shore	Hypermethylated in CRC	X
LRRC3B	chr3:26664104-26664796*Island	Hypermethylated in CRC	X
EOMES	chr3:27762351-27763995*Island	Hypermethylated in CRC
TRIM71	chr3:32858194-32860506*Island	Hypermethylated in CRC	X
SUSD5	chr3:33259919-33260763*Island	Hypermethylated in CRC	X
SCN5A	chr3:38690409-38691513*Island	Hypermethylated in CRC
KBTBD5	chr3:42727084-42727916*Island	Hypermethylated in CRC
ZNF167	chr3:44596535-44597018*Island	Hypermethylated in CRC
ZNF660	chr3:44626325-44626794*Island	Hypermethylated in CRC	X
CELSR3	chr3:48693118-48694768*Island	Hypermethylated in CRC
CELSR3	chr3:48698335-48701667*Island	Hypermethylated in CRC
WDR6	chr3:49044132-49045576*Island	Hypermethylated in CRC
P4HTM	chr3:49044132-49045576*Island	Hypermethylated in CRC
MST1	chr3:49723143-49724618*Island	Hypermethylated in CRC
RNF123	chr3:49755763-49757317*Island	Hypermethylated in CRC
AMIGO3	chr3:49755763-49757317*Island	Hypermethylated in CRC
GRM2	chr3:51740740-51741413*Island	Hypermethylated in CRC
CACNA1D	chr3:53527927-53530106*Island	Hypermethylated in CRC
CACNA2D3	chr3:54155239-54157025*Island	Hypermethylated in CRC	X
FEZF2	chr3:62356773-62357315*Island	Hypermethylated in CRC	X
FEZF2	chr3:62357639-62359774*Island	Hypermethylated in CRC	X
FAM19A1	chr3:68056899-68057167*N_Shelf	Hypomethylated in CRC
FAM19A1	chr3:68056899-68057167*S_Shore	Hypermethylated in CRC	X
FAM19A4	chr3:68980783-68982035*Island	Hypermethylated in CRC	X
GRM7	chr3:6902823-6903516*Island	Hypermethylated in CRC
PDZRN3	chr3:73673230-73674375*N_Shore	Hypermethylated in CRC
ROBO1	chr3:79815638-79815900*Island	Hypermethylated in CRC
CADM2	chr3:85008284-85008837*Island	Hypermethylated in CRC	X
EPHA6	chr3:96532023-96533625*Island	Hypermethylated in CRC	X
EPHA6	chr3:96532023-96533625*S_Shore	Hypermethylated in CRC	X
NA	chr4:10117575-10118952*S_Shore	Hypermethylated in CRC
WDR1	chr4:10117575-10118952*S_Shore	Hypermethylated in CRC
NHEDC2	chr4:103997208-103998007*S_Shore	Hypomethylated in CRC
ZNF518B	chr4:10458129-10459353*Island	Hypermethylated in CRC	X
ZNF718	chr4:107146-107898*Island	Hypermethylated in CRC
DKK2	chr4:107956555-107957453*Island	Hypermethylated in CRC	X
DKK2	chr4:107956555-107957453*N_Shore	Hypermethylated in CRC	X
COL25A1	chr4:110222970-110224257*Island	Hypermethylated in CRC	X
PITX2	chr4:111554965-111555504*Island	Hypermethylated in CRC	X
PITX2	chr4:111560563-111560808*N_Shore	Hypermethylated in CRC
NA	chr4:111560563-111560808*N_Shore	Hypermethylated in CRC
LOC100130872-SPON2	chr4:1164515-1166582*Island	Hypermethylated in CRC
SPON2	chr4:1164515-1166582*Island	Hypermethylated in CRC
CTBP1	chr4:1205817-1206203*Island	Hypermethylated in CRC
QRFPR	chr4:122301567-122302290*Island	Hypermethylated in CRC	X
TMEM155	chr4:122685860-122686565*Island	Hypermethylated in CRC	X
LOC100192379	chr4:122685860-122686565*Island	Hypermethylated in CRC	X
LOC100192379	chr4:122685860-122686565*N_Shore	Hypermethylated in CRC
TMEM155	chr4:122685860-122686565*N_Shore	Hypermethylated in CRC
TMEM155	chr4:122685860-122686565*S_Shore	Hypermethylated in CRC
LOC100192379	chr4:122685860-122686565*S_Shore	Hypermethylated in CRC
NA	chr4:122685860-122686565*S_Shore	Hypermethylated in CRC
FAT4	chr4:126235895-126238930*Island	Hypermethylated in CRC	X
NA	chr4:126235895-126238930*Island	Hypermethylated in CRC	X
PCDH10	chr4:134069162-134070442*Island	Hypermethylated in CRC	X
PCDH10	chr4:134071662-134073628*Island	Hypermethylated in CRC
NKX3-2	chr4:13543562-13546494*Island	Hypermethylated in CRC
C4orf49	chr4:140201064-140201449*N_Shore	Hypermethylated in CRC	X
SCOC	chr4:141173834-141174567*S_Shelf	Hypomethylated in CRC
RNF150	chr4:142053327-142054601*Island	Hypermethylated in CRC	X
FREM3	chr4:144620822-144622218*Island	Hypermethylated in CRC	X
HHIP	chr4:145566242-145567413*Island	Hypermethylated in CRC	X
POU4F2	chr4:147559205-147561901*Island	Hypermethylated in CRC	X
EDNRA	chr4:148402198-148402760*Island	Hypermethylated in CRC	X
EDNRA	chr4:148402198-148402760*N_Shore	Hypermethylated in CRC
RNF175	chr4:154680774-154681377*Island	Hypermethylated in CRC	X
SFRP2	chr4:154709512-154710827*Island	Hypermethylated in CRC	X
SFRP2	chr4:154712073-154712706*N_Shore	Hypermethylated in CRC
NA	chr4:154712073-154712706*N_Shore	Hypermethylated in CRC
DCHS2	chr4:155254130-155254603*Island	Hypermethylated in CRC	X
DCHS2	chr4:155410623-155413393*Island	Hypermethylated in CRC
LRAT	chr4:155663809-155664315*Island	Hypermethylated in CRC	X
LRAT	chr4:155664819-155665833*Island	Hypermethylated in CRC	X
NPY2R	chr4:156129168-156130209*Island	Hypermethylated in CRC	X
NPY2R	chr4:156129168-156130209*S_Shelf	Hypomethylated in CRC
GUCY1A3	chr4:156588297-156589292*Island	Hypermethylated in CRC	X
GUCY1B3	chr4:156680095-156681386*Island	Hypermethylated in CRC	X
CD38	chr4:15779998-15780729*Island	Hypermethylated in CRC	X
GLRB	chr4:157997166-157997686*Island	Hypermethylated in CRC	X
GLRB	chr4:157997166-157997686*S_Shore	Hypermethylated in CRC	X
GRIA2	chr4:158141404-158141836*Island	Hypermethylated in CRC	X
TLL1	chr4:166794545-166795341*Island	Hypermethylated in CRC	X
TLL1	chr4:166794545-166795341*S_Shore	Hypermethylated in CRC	X
SPOCK3	chr4:168155005-168155765*Island	Hypermethylated in CRC	X
GALNTL6	chr4:172733734-172735118*Island	Hypermethylated in CRC
HAND2	chr4:174448333-174448845*Island	Hypermethylated in CRC	X
HAND2	chr4:174450046-174451469*Island	Hypermethylated in CRC
NBLA00301	chr4:174450046-174451469*Island	Hypermethylated in CRC
HAND2	chr4:174450046-174451469*N_Shore	Hypermethylated in CRC
HAND2	chr4:174451828-174452962*Island	Hypermethylated in CRC
NBLA00301	chr4:174451828-174452962*Island	Hypermethylated in CRC
NBLA00301	chr4:174459200-174460054*Island	Hypermethylated in CRC
HPGD	chr4:175443406-175443837*S_Shore	Hypomethylated in CRC
GPM6A	chr4:176923075-176923630*Island	Hypermethylated in CRC	X
WDR17	chr4:176986921-176987360*Island	Hypermethylated in CRC	X
WDR17	chr4:176986921-176987360*N_Shore	Hypermethylated in CRC	X
VEGFC	chr4:177713243-177714457*Island	Hypermethylated in CRC	X
FAM184B	chr4:17782642-17783624*Island	Hypermethylated in CRC	X
MGC45800	chr4:183063396-183066370*Island	Hypermethylated in CRC
STOX2	chr4:184826253-184828177*Island	Hypermethylated in CRC	X
HELT	chr4:185939222-185942747*Island	Hypermethylated in CRC
NA	chr4:185939222-185942747*Island	Hypermethylated in CRC
NA	chr4:187644319-187648253*Island	Hypomethylated in CRC
FAT1	chr4:187644319-187648253*Island	Hypomethylated in CRC
SLIT2	chr4:20253276-20256868*Island	Hypermethylated in CRC	X
NA	chr4:20253276-20256868*Island	Hypermethylated in CRC	X
NAT8L	chr4:2059928-2063181*Island	Hypermethylated in CRC
KCNIP4	chr4:21950538-21950865*Island	Hypermethylated in CRC	X
PCDH7	chr4:30721204-30724842*Island	Hypermethylated in CRC
ADRA2C	chr4:3767072-3769789*Island	Hypermethylated in CRC
PHOX2B	chr4:41749184-41749811*Island	Hypermethylated in CRC
PHOX2B	chr4:41749184-41749811*N_Shore	Hypermethylated in CRC	X
BEND4	chr4:42152766-42154984*Island	Hypermethylated in CRC	X
D4S234E	chr4:4387593-4389919*Island	Hypermethylated in CRC
KCTD8	chr4:44449386-44451133*Island	Hypermethylated in CRC
MSX1	chr4:4859632-4860191*Island	Hypermethylated in CRC	X
NA	chr4:4859632-4860191*Island	Hypermethylated in CRC	X
MSX1	chr4:4861227-4862241*N_Shore	Hypermethylated in CRC
MSX1	chr4:4864456-4864834*Island	Hypermethylated in CRC
MSX1	chr4:4864456-4864834*N_Shore	Hypermethylated in CRC	X
STK32B	chr4:5053230-5054092*Island	Hypermethylated in CRC	X
STK32B	chr4:5053230-5054092*N_Shore	Hypermethylated in CRC
GSX2	chr4:54966163-54968063*Island	Hypermethylated in CRC
PDGFRA	chr4:55096185-55100331*Island	Hypermethylated in CRC	X
EVC2	chr4:5709985-5710495*Island	Hypermethylated in CRC
EVC	chr4:5713035-5713451*N_Shore	Hypermethylated in CRC	X
EVC2	chr4:5713035-5713451*N_Shore	Hypermethylated in CRC	X
CRMP1	chr4:5889203-5890645*Island	Hypermethylated in CRC
CRMP1	chr4:5891981-5892365*Island	Hypermethylated in CRC
CRMP1	chr4:5894071-5895116*Island	Hypermethylated in CRC
JAKMIP1	chr4:6200912-6202724*Island	Hypermethylated in CRC	X
PPP2R2C	chr4:6472175-6474534*Island	Hypermethylated in CRC
PDE6B	chr4:656993-658162*Island	Hypermethylated in CRC	X
PDE6B	chr4:656993-658162*N_Shore	Hypomethylated in CRC
EPHA5	chr4:66535193-66535620*Island	Hypermethylated in CRC
EPHA5	chr4:66535193-66535620*N_Shore	Hypermethylated in CRC	X
CCDC96	chr4:7043808-7045732*S_Shore	Hypermethylated in CRC
TADA2B	chr4:7043808-7045732*S_Shore	Hypermethylated in CRC
SORCS2	chr4:7194537-7195467*Island	Hypermethylated in CRC	X
CXCL1	chr4:74734918-74735544*Island	Hypomethylated in CRC
CXCL2	chr4:74964656-74965279*N_Shore	Hypomethylated in CRC
CPLX1	chr4:778661-780592*Island	Hypermethylated in CRC	X
CPLX1	chr4:788825-789738*Island	Hypermethylated in CRC
PRDM8	chr4:81104761-81105527*S_Shore	Hypermethylated in CRC
PRDM8	chr4:81109887-81110460*Island	Hypermethylated in CRC
PRDM8	chr4:81109887-81110460*S_Shore	Hypermethylated in CRC
FGF5	chr4:81187494-81187913*Island	Hypermethylated in CRC	X
FGF5	chr4:81187494-81187913*N_Shore	Hypermethylated in CRC	X
NA	chr4:81187494-81187913*N_Shore	Hypermethylated in CRC	X
ACOX3	chr4:8388395-8388671*S_Shore	Hypomethylated in CRC
NKX6-1	chr4:85417659-85420799*Island	Hypermethylated in CRC
NKX6-1	chr4:85417659-85420799*N_Shore	Hypermethylated in CRC	X
GRID2	chr4:93226348-93227007*Island	Hypermethylated in CRC	X
UNC5C	chr4:96469456-96469667*N_Shore	Hypermethylated in CRC	X
UNC5C	chr4:96469859-96470994*Island	Hypermethylated in CRC	X
DRD5	chr4:9783035-9784960*Island	Hypermethylated in CRC
ST8SIA4	chr5:100238722-100239138*Island	Hypermethylated in CRC	X
SLCO4C1	chr5:101632049-101632373*Island	Hypermethylated in CRC	X
ANKRD33B	chr5:10562816-10565680*Island	Hypermethylated in CRC
ANKRD33B	chr5:10649367-10650352*Island	Hypermethylated in CRC
SLC12A7	chr5:1068746-1069000*S_Shore	Hypermethylated in CRC
SLC12A7	chr5:1093579-1093837*N_Shore	Hypermethylated in CRC
TSLP	chr5:110408704-110409039*N_Shelf	Hypermethylated in CRC
NA	chr5:110408704-110409039*N_Shelf	Hypermethylated in CRC
SLC12A7	chr5:1111396-1112388*S_Shore	Hypomethylated in CRC
CTNND2	chr5:11384681-11385521*Island	Hypermethylated in CRC
CDO1	chr5:115151348-115152713*Island	Hypermethylated in CRC	X
LVRN	chr5:115297607-115298093*Island	Hypermethylated in CRC
LVRN	chr5:115298350-115299137*Island	Hypermethylated in CRC	X
TNFAIP8	chr5:118691401-118691759*N_Shore	Hypermethylated in CRC
CTNND2	chr5:11903550-11904703*Island	Hypermethylated in CRC	X
CTNND2	chr5:11903550-11904703*N_Shore	Hypermethylated in CRC
PRDM6	chr5:122430676-122431443*Island	Hypermethylated in CRC
PRDM6	chr5:122430676-122431443*N_Shore	Hypermethylated in CRC
PRDM6	chr5:122433878-122435551*Island	Hypermethylated in CRC
MEGF10	chr5:126626053-126626901*Island	Hypermethylated in CRC
FBN2	chr5:127872563-127874945*Island	Hypermethylated in CRC	X
CCNI2	chr5:132082873-132083911*Island	Hypomethylated in CRC
TCF7	chr5:133449320-133451260*Island	Hypermethylated in CRC
PITX1	chr5:134363092-134365146*Island	Hypermethylated in CRC	X
NA	chr5:134363092-134365146*Island	Hypermethylated in CRC	X
PITX1	chr5:134366913-134367438*Island	Hypermethylated in CRC
PITX1	chr5:134366913-134367438*N_Shore	Hypermethylated in CRC	X
H2AFY	chr5:134734096-134735261*S_Shore	Hypomethylated in CRC
NEUROG1	chr5:134870740-134872051*Island	Hypermethylated in CRC
FBXL21	chr5:135265848-135266517*Island	Hypermethylated in CRC	X
SPOCK1	chr5:136834016-136835146*Island	Hypermethylated in CRC	X
LOC389333	chr5:138727710-138730911*Island	Hypermethylated in CRC
MGC29506	chr5:138727710-138730911*N_Shelf	Hypermethylated in CRC
NRG2	chr5:139283350-139284282*Island	Hypermethylated in CRC
PCDHA8	chr5:140221007-140221381*N_Shore	Hypomethylated in CRC
PCDHA3	chr5:140221007-140221381*N_Shore	Hypomethylated in CRC
PCDHA2	chr5:140221007-140221381*N_Shore	Hypomethylated in CRC
PCDHA1	chr5:140221007-140221381*N_Shore	Hypomethylated in CRC
PCDHA6	chr5:140221007-140221381*N_Shore	Hypomethylated in CRC
PCDHA5	chr5:140221007-140221381*N_Shore	Hypomethylated in CRC
PCDHA4	chr5:140221007-140221381*N_Shore	Hypomethylated in CRC
PCDHA7	chr5:140221007-140221381*N_Shore	Hypomethylated in CRC
PCDHA11	chr5:140305712-140307193*Island	Hypermethylated in CRC
PCDHA8	chr5:140305712-140307193*Island	Hypermethylated in CRC
PCDHAC1	chr5:140305712-140307193*Island	Hypermethylated in CRC
PCDHA13	chr5:140305712-140307193*Island	Hypermethylated in CRC
PCDHA10	chr5:140305712-140307193*Island	Hypermethylated in CRC
PCDHA7	chr5:140305712-140307193*Island	Hypermethylated in CRC
PCDHA5	chr5:140305712-140307193*Island	Hypermethylated in CRC
PCDHA12	chr5:140305712-140307193*Island	Hypermethylated in CRC
PCDHA9	chr5:140305712-140307193*Island	Hypermethylated in CRC
PCDHA4	chr5:140305712-140307193*Island	Hypermethylated in CRC
PCDHA1	chr5:140305712-140307193*Island	Hypermethylated in CRC
PCDHA2	chr5:140305712-140307193*Island	Hypermethylated in CRC
PCDHA6	chr5:140305712-140307193*Island	Hypermethylated in CRC
PCDHA3	chr5:140305712-140307193*Island	Hypermethylated in CRC
PCDHB18	chr5:140615391-140616353*N_Shore	Hypermethylated in CRC
PCDHB15	chr5:140626444-140627373*N_Shore	Hypermethylated in CRC
PCDHGB6	chr5:140802399-140802832*N_Shore	Hypermethylated in CRC
PCDHGA5	chr5:140802399-140802832*N_Shore	Hypermethylated in CRC
PCDHGB7	chr5:140802399-140802832*N_Shore	Hypermethylated in CRC
PCDHGA6	chr5:140802399-140802832*N_Shore	Hypermethylated in CRC
PCDHGA11	chr5:140802399-140802832*N_Shore	Hypermethylated in CRC
PCDHGA9	chr5:140802399-140802832*N_Shore	Hypermethylated in CRC
PCDHGA10	chr5:140802399-140802832*N_Shore	Hypermethylated in CRC
PCDHGA1	chr5:140802399-140802832*N_Shore	Hypermethylated in CRC
PCDHGB1	chr5:140802399-140802832*N_Shore	Hypermethylated in CRC
PCDHGA2	chr5:140802399-140802832*N_Shore	Hypermethylated in CRC
PCDHGA8	chr5:140802399-140802832*N_Shore	Hypermethylated in CRC
PCDHGA4	chr5:140802399-140802832*N_Shore	Hypermethylated in CRC
PCDHGB3	chr5:140802399-140802832*N_Shore	Hypermethylated in CRC
PCDHGA7	chr5:140802399-140802832*N_Shore	Hypermethylated in CRC
PCDHGB5	chr5:140802399-140802832*N_Shore	Hypermethylated in CRC
PCDHGB2	chr5:140802399-140802832*N_Shore	Hypermethylated in CRC
PCDHGA3	chr5:140802399-140802832*N_Shore	Hypermethylated in CRC
PCDHGB4	chr5:140802399-140802832*N_Shore	Hypermethylated in CRC
PCDHGA1	chr5:140855386-140856620*Island	Hypermethylated in CRC
PCDHGA10	chr5:140855386-140856620*Island	Hypermethylated in CRC
PCDHGA12	chr5:140855386-140856620*Island	Hypermethylated in CRC
PCDHGB7	chr5:140855386-140856620*Island	Hypermethylated in CRC
PCDHGA6	chr5:140855386-140856620*Island	Hypermethylated in CRC
PCDHGC3	chr5:140855386-140856620*Island	Hypermethylated in CRC
PCDHGB2	chr5:140855386-140856620*Island	Hypermethylated in CRC
PCDHGB5	chr5:140855386-140856620*Island	Hypermethylated in CRC
PCDHGB6	chr5:140855386-140856620*Island	Hypermethylated in CRC
PCDHGB4	chr5:140855386-140856620*Island	Hypermethylated in CRC
PCDHGA8	chr5:140855386-140856620*Island	Hypermethylated in CRC
PCDHGA5	chr5:140855386-140856620*Island	Hypermethylated in CRC
PCDHGA7	chr5:140855386-140856620*Island	Hypermethylated in CRC
PCDHGB3	chr5:140855386-140856620*Island	Hypermethylated in CRC
PCDHGA2	chr5:140855386-140856620*Island	Hypermethylated in CRC
PCDHGA11	chr5:140855386-140856620*Island	Hypermethylated in CRC
PCDHGA9	chr5:140855386-140856620*Island	Hypermethylated in CRC
PCDHGB1	chr5:140855386-140856620*Island	Hypermethylated in CRC
PCDHGA4	chr5:140855386-140856620*Island	Hypermethylated in CRC
PCDHGA3	chr5:140855386-140856620*Island	Hypermethylated in CRC
PCDHGA9	chr5:140857864-140858065*Island	Hypermethylated in CRC	X
PCDHGB7	chr5:140857864-140858065*Island	Hypermethylated in CRC	X
PCDHGA5	chr5:140857864-140858065*Island	Hypermethylated in CRC	X
PCDHGA1	chr5:140857864-140858065*Island	Hypermethylated in CRC	X
PCDHGA4	chr5:140857864-140858065*Island	Hypermethylated in CRC	X
PCDHGA8	chr5:140857864-140858065*Island	Hypermethylated in CRC	X
PCDHGA11	chr5:140857864-140858065*Island	Hypermethylated in CRC	X
PCDHGA12	chr5:140857864-140858065*Island	Hypermethylated in CRC	X
PCDHGB5	chr5:140857864-140858065*Island	Hypermethylated in CRC	X
PCDHGA2	chr5:140857864-140858065*Island	Hypermethylated in CRC	X
PCDHGB2	chr5:140857864-140858065*Island	Hypermethylated in CRC	X
PCDHGB1	chr5:140857864-140858065*Island	Hypermethylated in CRC	X
PCDHGC3	chr5:140857864-140858065*Island	Hypermethylated in CRC	X
PCDHGA3	chr5:140857864-140858065*Island	Hypermethylated in CRC	X
PCDHGA10	chr5:140857864-140858065*Island	Hypermethylated in CRC	X
PCDHGB6	chr5:140857864-140858065*Island	Hypermethylated in CRC	X
PCDHGA6	chr5:140857864-140858065*Island	Hypermethylated in CRC	X
PCDHGA7	chr5:140857864-140858065*Island	Hypermethylated in CRC	X
PCDHGB3	chr5:140857864-140858065*Island	Hypermethylated in CRC	X
PCDHGB4	chr5:140857864-140858065*Island	Hypermethylated in CRC	X
PCDHGB5	chr5:140857864-140858065*N_Shore	Hypermethylated in CRC
PCDHGB1	chr5:140857864-140858065*N_Shore	Hypermethylated in CRC
PCDHGA2	chr5:140857864-140858065*N_Shore	Hypermethylated in CRC
PCDHGA5	chr5:140857864-140858065*N_Shore	Hypermethylated in CRC
PCDHGA6	chr5:140857864-140858065*N_Shore	Hypermethylated in CRC
PCDHGB3	chr5:140857864-140858065*N_Shore	Hypermethylated in CRC
PCDHGA7	chr5:140857864-140858065*N_Shore	Hypermethylated in CRC
PCDHGB4	chr5:140857864-140858065*N_Shore	Hypermethylated in CRC
PCDHGA4	chr5:140857864-140858065*N_Shore	Hypermethylated in CRC
PCDHGA8	chr5:140857864-140858065*N_Shore	Hypermethylated in CRC
PCDHGB7	chr5:140857864-140858065*N_Shore	Hypermethylated in CRC
PCDHGB6	chr5:140857864-140858065*N_Shore	Hypermethylated in CRC
PCDHGA10	chr5:140857864-140858065*N_Shore	Hypermethylated in CRC
PCDHGA9	chr5:140857864-140858065*N_Shore	Hypermethylated in CRC
PCDHGA3	chr5:140857864-140858065*N_Shore	Hypermethylated in CRC
PCDHGC3	chr5:140857864-140858065*N_Shore	Hypermethylated in CRC
PCDHGA12	chr5:140857864-140858065*N_Shore	Hypermethylated in CRC
PCDHGB2	chr5:140857864-140858065*N_Shore	Hypermethylated in CRC
PCDHGA11	chr5:140857864-140858065*N_Shore	Hypermethylated in CRC
PCDHGA1	chr5:140857864-140858065*N_Shore	Hypermethylated in CRC
PCDHGB3	chr5:140864527-140864748*Island	Hypermethylated in CRC	X
PCDHGA5	chr5:140864527-140864748*Island	Hypermethylated in CRC	X
PCDHGA6	chr5:140864527-140864748*Island	Hypermethylated in CRC	X
PCDHGC4	chr5:140864527-140864748*Island	Hypermethylated in CRC	X
PCDHGA7	chr5:140864527-140864748*Island	Hypermethylated in CRC	X
PCDHGB7	chr5:140864527-140864748*Island	Hypermethylated in CRC	X
PCDHGB5	chr5:140864527-140864748*Island	Hypermethylated in CRC	X
PCDHGA1	chr5:140864527-140864748*Island	Hypermethylated in CRC	X
PCDHGA3	chr5:140864527-140864748*Island	Hypermethylated in CRC	X
PCDHGB6	chr5:140864527-140864748*Island	Hypermethylated in CRC	X
PCDHGA8	chr5:140864527-140864748*Island	Hypermethylated in CRC	X
PCDHGA2	chr5:140864527-140864748*Island	Hypermethylated in CRC	X
PCDHGB4	chr5:140864527-140864748*Island	Hypermethylated in CRC	X
PCDHGA10	chr5:140864527-140864748*Island	Hypermethylated in CRC	X
PCDHGA12	chr5:140864527-140864748*Island	Hypermethylated in CRC	X
PCDHGC3	chr5:140864527-140864748*Island	Hypermethylated in CRC	X
PCDHGB2	chr5:140864527-140864748*Island	Hypermethylated in CRC	X
PCDHGA9	chr5:140864527-140864748*Island	Hypermethylated in CRC	X
PCDHGA11	chr5:140864527-140864748*Island	Hypermethylated in CRC	X
PCDHGA4	chr5:140864527-140864748*Island	Hypermethylated in CRC	X
PCDHGB1	chr5:140864527-140864748*Island	Hypermethylated in CRC	X
PCDHGB5	chr5:140864527-140864748*N_Shore	Hypermethylated in CRC	X
PCDHGA1	chr5:140864527-140864748*N_Shore	Hypermethylated in CRC	X
PCDHGA5	chr5:140864527-140864748*N_Shore	Hypermethylated in CRC	X
PCDHGA11	chr5:140864527-140864748*N_Shore	Hypermethylated in CRC	X
PCDHGC4	chr5:140864527-140864748*N_Shore	Hypermethylated in CRC	X
PCDHGA7	chr5:140864527-140864748*N_Shore	Hypermethylated in CRC	X
PCDHGA8	chr5:140864527-140864748*N_Shore	Hypermethylated in CRC	X
PCDHGA9	chr5:140864527-140864748*N_Shore	Hypermethylated in CRC	X
PCDHGB2	chr5:140864527-140864748*N_Shore	Hypermethylated in CRC	X
PCDHGA4	chr5:140864527-140864748*N_Shore	Hypermethylated in CRC	X
PCDHGC3	chr5:140864527-140864748*N_Shore	Hypermethylated in CRC	X
PCDHGB3	chr5:140864527-140864748*N_Shore	Hypermethylated in CRC	X
PCDHGB4	chr5:140864527-140864748*N_Shore	Hypermethylated in CRC	X
PCDHGB1	chr5:140864527-140864748*N_Shore	Hypermethylated in CRC	X
[truncated: 660 more rows]

## Sheet: N1xCRC Naumov
N1xCRC Naumov (selection of the regions assessed by our method)	N1xCRC this study
chr1:1476093-1476669*N_Shore	X
chr6:41604583-41606663*Island	X
chr8:145103285-145108027*Island	X
chr8:67344497-67344989*Island	X
chr9:100615234-100617510*Island	X
chr20:50721310-50721912*N_Shore	X
chr1:208084098-208084513*Island	X
chr8:72755783-72756667*Island	X
chr8:116660432-116660747*Island	X
chr2:100937779-100939059*Island	X
chr20:61806254-61810867*Island	X
chr20:30582788-30583099*Island
chr20:61636171-61639055*Island	X
chr2:127413696-127414171*Island	X
chr7:24323558-24325080*Island	X
chr1:16085147-16085862*Island
chr2:68546339-68547111*Island	X
chr2:63282514-63283122*Island	X
chr1:111216244-111217937*Island	X
chr3:142837885-142840838*Island	X
chr20:3641130-3642114*Island
chr20:41817475-41819212*Island	X
chr7:50343757-50344519*Island	X
chr6:62995855-62996228*Island	X
chr7:151106244-151107808*Island	X
chr13:110958891-110960590*Island	X
chr20:37434206-37435592*Island	X
chr20:25061761-25062928*Island	X
chr9:132382432-132383004*Island
chr11:43602545-43603215*Island	X
chr3:129693127-129694841*Island	X
chr19:58238585-58239028*Island	X
chr7:38670439-38671008*Island	X
chr15:83775861-83776922*Island	X
chr2:29337983-29338909*Island	X
chr3:192125821-192127994*Island	X
chr19:41073494-41074151*Island	X
chr20:62679424-62680883*Island	X
chr19:56879417-56879995*Island	X
chr7:158361909-158362970*Island
chr7:149410858-149412351*Island	X
chr13:49794125-49795542*Island	X
chr2:131720819-131721867*Island	X
chr11:20690579-20691845*Island	X
chr1:237205126-237206644*Island	X
chr14:77736733-77737772*Island	X
chr10:101089010-101090655*Island	X
chr2:182321761-182323029*Island	X
chr6:133562086-133563586*Island	X
chr19:58951214-58952250*Island	X
chr6:10398573-10398812*Island	X
chr19:45888768-45889465*Island
chr3:172167526-172167866*Island
chr12:65514878-65515863*Island	X
chr7:93519366-93520184*Island	X
chr20:45142000-45142337*Island	X
chr12:122016170-122017693*Island	X
chr19:18539781-18540341*Island	X
chr19:58570393-58571779*Island	X
chr2:139537692-139538650*Island	X
chr2:145273456-145275378*Island	X
chr19:56904636-56905355*Island	X
chr8:85096759-85097247*Island	X
chr13:25743998-25746127*Island	X
chr7:28448716-28450028*Island	X
chr19:15580382-15580863*Island	X
chr6:108495654-108495986*Island	X
chr8:70981873-70984888*Island	X
chr10:105036628-105038084*Island	X
chr2:87015974-87018182*Island	X
chr12:113494389-113495534*Island	X
chr4:156680095-156681386*Island	X
chr5:76506029-76507189*Island	X
chr7:43152020-43153340*Island	X
chr3:85008284-85008837*Island	X
chr6:391188-393790*Island	X
chr20:62119198-62120620*Island
chr7:143582125-143582610*N_Shelf
chr14:29236835-29237832*Island
chr13:37247949-37248463*Island	X
chr20:23028403-23032218*Island	X
chr4:5053230-5054092*Island	X
chr20:54578603-54580678*Island	X
chr8:54163303-54164443*Island	X
chr5:169064270-169064702*Island
chr8:41165852-41167140*Island	X
chr8:53851701-53854426*Island	X
chr7:158936507-158938492*Island	X
chr13:28498226-28499046*Island	X
chr7:137531125-137532382*Island	X
chr15:48936810-48938577*Island	X
chr19:48945800-48947636*Island	X
chr4:656993-658162*Island	X
chr11:119293320-119293943*Island	X
chr19:37406931-37407463*Island	X
chr7:71800757-71802768*Island	X
chr1:121260857-121261525*Island	X
chr3:128719865-128721245*Island	X
chr16:51183699-51188763*Island	X
chr8:57025546-57026543*Island	X
chr1:36042432-36043444*Island	X
chr17:42733486-42734626*Island	X
chr5:1881924-1887743*Island	X
chr20:37352130-37357372*Island	X
chr1:22140891-22141407*Island	X
chr13:96204691-96205496*Island	X
chr7:8483132-8483711*Island
chr4:154709512-154710827*Island	X
chr10:102893660-102895059*Island	X
chr19:3785511-3786653*Island	X
chr4:778661-780592*Island	X
chr10:100993820-100994188*Island
chr8:139508795-139509774*Island	X
chr1:14924610-14925993*Island	X
chr5:168727429-168728275*Island	X
chr13:108518334-108518633*Island	X
chr19:12266998-12267686*Island	X
chr15:89346043-89347203*Island	X
chr18:7116852-7118241*Island	X
chr8:97172634-97173880*Island	X
chr2:154727906-154728271*Island	X
chr19:54024645-54024923*Island	X
chr12:64061836-64062774*Island	X
chr20:24449844-24452037*Island	X
chr1:217310749-217311178*Island	X
chr19:30015781-30021367*Island	X
chr19:51830064-51831145*Island	X
chr21:27011624-27012398*Island	X
chr4:154680774-154681377*Island	X
chr13:26042693-26043486*Island	X
chr1:91182097-91182364*Island	X
chr1:1564421-1570006*Island	X
chr21:38377937-38379437*Island	X
chr14:63512022-63512996*Island	X
chr20:5296266-5297798*Island	X
chr1:108507251-108507841*Island
chr18:25755414-25758175*Island	X
chr2:120281661-120282211*Island	X
chr10:83633820-83635729*Island	X
chr11:18812572-18814079*Island	X
chr1:110610265-110613303*Island	X
chr12:29935995-29937433*Island	X
chr17:8868469-8869372*Island	X
chr6:29795553-29796594*Island	X
chr7:127671158-127672853*Island	X
chr3:132756985-132757895*Island	X
chr1:967966-970238*Island	X
chr15:37387386-37387614*Island
chr6:152128822-152129771*Island	X
chr9:37026222-37028014*Island	X
chr20:59826977-59828978*Island	X
chr19:48983562-48984175*Island	X
chr2:1746833-1748971*Island	X
chr13:20716137-20717372*Island	X
chr14:92789494-92790712*Island	X
chr3:192232072-192233137*Island	X
chr5:63986189-63986974*Island	X
chr12:111471960-111473546*Island	X
chr2:98962873-98964187*Island	X
chr3:126113547-126113967*Island	X
chr8:109094485-109095849*Island	X
chr10:50323184-50323735*Island	X
chr4:17782642-17783624*Island	X
chr19:13616752-13617267*Island	X
chr20:49639071-49640212*Island
chr6:29759946-29760903*Island	X
chr19:54481412-54481955*Island
chr22:33453892-33454505*Island	X
chr1:77333111-77334534*Island	X
chr6:85472702-85474132*Island	X
chr13:26624725-26626265*Island	X
chr20:58179808-58180787*Island	X
chr2:139537692-139538650*N_Shore
chr5:1874907-1879032*Island	X
chr1:119522385-119522638*Island	X
chr2:5836068-5837643*Island	X
chr13:102568425-102569495*Island	X
chr4:81187494-81187913*Island	X
chr11:128562671-128565011*Island	X
chr6:108485671-108490539*S_Shore	X
chr4:122685860-122686565*Island	X
chr7:155255098-155255311*Island	X
chr7:30721372-30722445*Island	X
chr8:104510870-104513913*Island	X
chr8:55370170-55372525*Island	X
chr19:38886109-38886615*Island	X
chr1:154298205-154298544*Island	X
chr10:43600146-43601165*Island
chr2:164592917-164593511*Island	X
chr2:154729613-154729918*Island
chr3:121902742-121903645*Island	X
chr12:5018585-5021171*Island	X
chr8:77594255-77594860*Island	X
chr11:17740789-17743779*Island	X
chr1:20878894-20880592*Island	X
chr9:101469579-101472154*Island	X
chr19:53757819-53758148*Island
chr12:50354839-50356163*Island	X
chr5:37836747-37840726*Island	X
chr5:136834016-136835146*Island	X
chr12:45444202-45445386*N_Shore
chr16:56224731-56224980*S_Shelf	X
chr13:103046680-103047226*Island	X
chr11:8284102-8285032*Island	X
chr3:238391-240140*Island	X
chr20:44685771-44687610*Island	X
chr2:45169505-45171884*Island	X
chr11:71954816-71955659*Island	X
chr15:83951980-83953930*Island	X
chr10:135043221-135044560*Island	X
chr8:144240761-144242113*Island	X
chr7:19156050-19158042*Island	X
chr1:99469932-99470968*Island	X
chr8:132052203-132054749*Island	X
chr4:111549879-111550203*Island
chr13:102068116-102069258*Island	X
chr4:176986921-176987360*Island	X
chr3:71802560-71804209*Island
chr6:84417597-84419378*Island	X
chr7:98245805-98247759*Island	X
chr17:72347924-72348322*Island
chr5:59189046-59189894*Island	X
chr5:127872563-127874945*Island	X
chr20:57089460-57090237*Island	X
chr1:49242371-49242810*Island	X
chr17:50235175-50236466*Island	X
chr10:50817601-50820356*Island	X
chr8:65290108-65290946*Island	X
chr3:68980783-68982035*Island	X
chr19:58094739-58095764*Island	X
chr1:143912736-143916156*Island	X
chr17:6616422-6617471*Island	X
chr8:75896528-75897116*Island	X
chr22:43807400-43808455*Island	X
chr11:111410932-111412199*Island	X
chr11:44330542-44331761*Island	X
chr22:48970857-48972947*Island	X
chr3:238391-240140*N_Shore	X
chr5:115151348-115152713*Island	X
chr6:73330942-73333109*Island	X
chr13:93879245-93880877*Island	X
chr2:187713846-187714069*Island	X
chr18:56939624-56941540*Island	X
chr5:71014917-71015715*Island
chr11:61322732-61323285*Island	X
chr10:129534410-129537366*Island	X
chr1:3163969-3164643*Island	X
chr21:28216558-28218117*Island	X
chr6:166073882-166077752*Island
chr1:110210581-110210956*Island	X
chr6:84562820-84563758*Island	X
chr3:26664104-26664796*Island	X
chr7:4998405-4998950*Island	X
chr10:16561604-16563822*Island	X
chr15:79724099-79725643*Island	X
chr5:135265848-135266517*Island	X
chr13:37005581-37006453*S_Shore	X
chr6:62995855-62996228*S_Shore	X
chr16:86612188-86613821*Island	X
chr20:21485932-21496714*Island	X
chr13:88326600-88326919*Island	X
chr7:116962841-116964803*Island	X
chr9:133534534-133542394*Island	X
chr8:56013656-56015761*Island
chr7:8481974-8482762*Island	X
chr1:200860076-200860576*S_Shore	X
chr10:91294947-91295925*Island	X
chr12:41086522-41087102*Island	X
chr3:139258152-139258731*Island
chr9:117266468-117268094*Island
chr1:217311467-217311773*Island	X
chr3:179754520-179755245*Island	X
chr7:96650221-96651551*Island	X
chr7:136553854-136556194*Island	X
chr12:54519768-54520457*Island	X
chr2:185463208-185463589*Island
chr5:134363092-134365146*Island	X
chr5:82768387-82769268*Island	X
chr12:54393374-54394648*Island	X
chr6:10410109-10410690*Island	X
chr10:15761423-15762101*Island	X
chr22:19136293-19138512*Island	X
chr11:7272757-7274235*Island	X
chr16:55689598-55690895*Island	X
chr4:21950085-21950346*Island
chr5:5139441-5140941*Island	X
chr1:91182509-91182857*Island	X
chr5:115298350-115299137*Island	X
chr2:119914126-119916663*Island	X
chr10:118030732-118034230*Island	X
chr20:61992186-61993599*Island	X
chr13:36044844-36045481*Island	X
chr17:74864170-74866657*Island	X
chr16:66612749-66613412*Island	X
chr3:172165372-172166738*Island	X
chr3:170303044-170303249*Island	X
chr8:97171805-97172022*Island	X
chr1:207669637-207670015*Island	X
chr11:134145559-134147180*Island	X
chr16:10273943-10277424*Island	X
chr16:22824616-22826459*Island	X
chr1:110692988-110694264*Island	X
chr10:7449376-7455339*Island	X
chr7:157476886-157486719*Island	X
chr4:144620822-144622218*Island	X
chr6:134210639-134211218*Island	X
chr12:72665683-72667551*Island	X
chr15:37390175-37390380*Island
chr4:142053327-142054601*Island	X
chr6:10881846-10882051*Island	X
chr7:98467023-98468058*Island	X
chr9:124461797-124462190*Island
chr13:108519292-108521063*Island	X
chr6:159589636-159591319*Island	X
chr5:178770724-178772794*Island	X
chr16:88496201-88497763*Island	X
chr11:31820060-31821416*Island	X
chr2:209271337-209271987*Island	X
chr12:128751041-128753151*Island	X
chr5:38257825-38259136*Island	X
chr12:81102034-81102716*Island	X
chr2:193058995-193060812*Island	X
chr13:53419897-53422872*Island	X
chr12:95941906-95942979*Island	X
chr17:13503829-13505559*Island	X
chr19:37997790-37998125*Island	X
chr13:103052361-103052944*Island	X
chr10:13933482-13934184*Island	X
chr1:119531991-119532196*Island	X
chr10:102896342-102896665*Island	X
chr5:178016558-178017670*Island	X
chr14:101192851-101193499*Island	X
chr4:134069162-134070442*Island	X
chr5:180075688-180076906*Island	X
chr2:74740455-74743795*Island	X
chr21:34395128-34400245*Island	X
chr2:63281034-63281347*Island
chr2:95690857-95692431*Island	X
chr16:20084707-20085305*Island
chr1:234040298-234041457*Island	X
chr1:119526782-119527192*Island	X
chr15:27016892-27018943*Island	X
chr2:171678546-171680358*Island	X
chr3:33259919-33260763*Island	X
chr8:105235384-105235979*Island	X
chr8:53477544-53478627*Island	X
chr14:102247660-102248279*Island	X
chr4:4859632-4860191*Island	X
chr1:4713989-4716555*Island	X
chr10:133794898-133796598*Island	X
chr8:97505747-97507607*Island	X
chr14:24044886-24046760*Island	X
chr8:31496525-31498346*Island	X
chr1:114696886-114697185*Island	X
chr12:129337870-129338653*S_Shore	X
chr13:58206526-58208930*N_Shore	X
chr11:111383168-111383892*Island	X
chr11:65601069-65601551*N_Shore	X
chr5:33936168-33938309*Island	X
chr2:131792237-131793189*Island
chr6:100912071-100913337*Island	X
chr10:102896342-102896665*N_Shore	X
chr2:207139336-207140031*N_Shore
chr7:3341450-3341733*Island
chr8:58907001-58907822*Island	X
chr1:242686916-242687476*Island	X
chr7:54612324-54612558*Island	X
chr20:4803013-4804146*Island	X
chr6:118228042-118229811*Island	X
chr7:751712-752150*Island	X
chr20:17206528-17206952*Island
chr3:62355315-62355534*Island
chr1:37498377-37500624*Island	X
chr4:158141404-158141836*Island	X
chr10:26504383-26507434*Island	X
chr20:61884644-61886387*Island	X
chr4:177713243-177714457*Island	X
chr20:53091733-53092993*Island	X
chr5:172659049-172660277*Island	X
chr3:32858194-32860506*Island	X
chr1:231297812-231299777*Island	X
chr4:111554965-111555504*Island	X
chr8:101117922-101118693*Island
chr6:133563701-133563905*Island	X
chr13:38443682-38444228*Island	X
chr14:74706188-74708192*Island	X
chr6:10419399-10420323*N_Shore	X
chr9:124461797-124462190*N_Shore	X
chr6:72129508-72130756*Island	X
chr5:169931065-169931471*Island	X
chr8:49647702-49647988*Island	X
chr20:44639135-44639988*Island
chr1:114695136-114696672*Island	X
chr12:117798076-117799448*Island	X
chr13:25945993-25946953*Island	X
chr10:108923780-108924805*Island	X
chr3:13114627-13115245*Island	X
chr7:96651963-96652246*Island	X
chr6:110678854-110679108*Island	X
chr12:85306282-85306829*Island	X
chr10:99789614-99791320*Island	X
chr12:81471569-81472119*Island	X
chr13:43148277-43149282*Island	X
chr7:153583317-153585666*Island	X
chr20:61049361-61051897*Island	X
chr10:106399567-106402812*Island	X
chr5:178016558-178017670*S_Shore	X
chr12:103889148-103889843*S_Shore
chr19:49253688-49254221*N_Shelf	X
chr11:94134226-94134848*Island	X
chr6:10887184-10887622*Island	X
chr10:50821487-50821688*Island
chr19:46915311-46915802*S_Shore	X
chr11:104034536-104035058*Island	X
chr15:84115762-84116921*Island	X
chr7:150037459-150039031*Island
chr16:86599355-86602649*Island	X
chr1:33219427-33220028*Island	X
chr20:44640288-44641210*Island	X
chr10:93392667-93393147*Island	X
chr19:8656788-8657917*Island	X
chr8:99960497-99961438*S_Shore	X
chr16:87636506-87637284*Island	X
chr6:151560766-151560993*Island
chr8:85096759-85097247*N_Shore	X
chr2:207506774-207507422*Island
chr13:53313127-53314045*Island	X
chr7:89747892-89749036*Island	X
chr12:52400467-52401696*Island	X
chr16:77468309-77469074*Island	X
chr8:89339965-89340481*Island	X
chr19:1465206-1471241*Island	X
chr20:61339858-61341220*Island	X
chr6:108485671-108490539*Island	X
chr6:80656744-80657593*Island	X
chr11:125034896-125036426*Island	X
chr20:21376358-21378245*S_Shore	X
chr3:142681137-142683268*Island	X
chr12:50297580-50297988*Island
chr13:36705040-36705707*Island	X
chr2:31456740-31457653*Island	X
chr3:11034446-11035384*Island	X
chr11:69632033-69634710*Island	X
chr10:94825546-94826320*Island	X
chr14:60975732-60978180*Island	X
chr6:134638797-134639021*Island
chr6:1389139-1391393*Island	X
chr11:131780328-131781532*Island	X
chr4:96469859-96470994*Island	X
chr7:103629525-103630652*Island	X
chr1:101004471-101005885*Island	X
chr4:55991402-55992171*Island
chr11:101453357-101454684*Island	X
chr12:41582155-41582975*Island	X
chr13:102568425-102569495*S_Shelf	X
chr6:117085739-117086942*Island	X
chr3:62356773-62357315*Island	X
chr11:32460586-32461004*Island	X
chr10:125650820-125651373*Island	X
chr2:101033606-101034296*Island	X
chr1:58715272-58716095*Island	X
chr4:147559205-147561901*Island	X
chr6:55039170-55039392*Island	X
chr2:70994447-70995385*Island	X
chr1:246952214-246952511*Island
chr13:53419897-53422872*N_Shore	X
chr8:54789581-54790665*N_Shore	X
chr15:79381804-79384209*Island	X
chr16:2041825-2043026*Island	X
chr1:217310749-217311178*S_Shore	X
chr9:100615234-100617510*N_Shore	X
chr18:49868377-49868759*Island	X
chr12:114843022-114843610*Island	X
chr2:237145613-237146576*Island
chr6:151814980-151815527*Island
chr19:51169659-51172023*Island	X
chr1:65991001-65991811*Island	X
chr13:28498226-28499046*N_Shore	X
chr6:152957810-152958472*Island	X
chr7:19812569-19813005*Island	X
chr15:68115485-68122575*Island	X
chr3:172167526-172167866*N_Shore	X
chr13:96296143-96297059*Island
chr10:50817095-50817309*Island	X
chr5:37834671-37835128*Island	X
chr8:11204825-11205689*Island	X
chr3:147115764-147116421*N_Shore
chr10:133109193-133111052*N_Shore
chr14:48143433-48145589*Island	X
chr19:36909281-36909854*Island	X
chr8:116679698-116679936*Island
chr10:23983366-23984978*Island	X
chr11:66188130-66189397*Island	X
chr18:44337510-44338100*Island	X
chr12:45444202-45445386*Island	X
chr21:38076762-38077685*Island	X
chr1:200004474-200004933*S_Shore	X
chr4:176923075-176923630*Island	X
chr4:157997166-157997686*Island	X
chr19:34112279-34114353*Island	X
chr3:6904133-6904641*Island
chr16:24267040-24267527*Island	X
chr8:72753874-72754755*Island
chr8:97156763-97158030*Island	X
chr8:68864584-68864946*N_Shore	X
chr1:217310749-217311178*N_Shore	X
chr11:78673007-78673213*Island
chr9:124981535-124982835*Island	X
chr10:125425495-125426642*Island	X
chr8:65290108-65290946*S_Shore
chr3:27765196-27765675*N_Shore
chr19:54927902-54928225*N_Shore	X
chr19:7794793-7796410*Island	X
chr10:26222921-26224022*Island	X
chr10:133998912-134001500*Island	X
chr4:156297601-156298094*Island
chr8:9760750-9761643*Island	X
chr20:24449844-24452037*N_Shore	X
chr4:184826253-184828177*Island	X
chr7:79082948-79083850*Island	X
chr18:18821383-18823349*Island	X
chr16:55357521-55359040*Island	X
chr5:1444678-1446648*Island	X
chr1:200010625-200010832*Island	X
chr1:57887963-57890637*Island	X
chr4:174448333-174448845*Island	X
chr19:12203028-12203503*Island	X
chr18:70208974-70211790*Island	X
chr1:207842805-207843259*Island	X
chr3:147113608-147114479*Island	X
chr7:21582443-21583313*Island	X
chr11:126870226-126870552*Island
chr15:39872527-39873567*N_Shore
chr3:125075915-125076481*Island	X
chr17:29718230-29719291*Island	X
chr11:109293519-109294983*Island	X
chr12:106979429-106981086*Island	X
chr19:36048556-36049673*Island
chr14:74892466-74893184*Island	X
chr12:114845861-114847650*Island	X
chr11:31825743-31826967*Island	X
chr4:156588297-156589292*Island	X
chr8:68864584-68864946*Island	X
chr21:28337856-28340237*Island	X
chr1:179711947-179713951*Island	X
chr3:62357639-62359774*Island	X
chr18:67067509-67069168*Island	X
chr11:31827696-31827921*Island
chr11:133938850-133939681*Island	X
chr2:63283936-63284147*Island
chr10:118892161-118892639*Island
chr3:49940099-49940431*Island
chr10:47083341-47083633*N_Shore
chr22:39770340-39770557*Island
chr12:64784010-64784664*Island	X
chr4:21950538-21950865*Island	X
chr20:39994545-39995810*Island	X
chr11:20181200-20182325*Island	X
chr5:167956219-167957371*Island	X
chr4:42152766-42154984*Island	X
chr9:122131086-122132214*Island	X
chr13:102568425-102569495*S_Shore	X
chr17:6679205-6679710*Island	X
chr10:102893660-102895059*N_Shore	X
chr2:50574045-50574817*Island	X
chr13:95363152-95366051*Island	X
chr18:12254147-12255089*Island	X
chr2:40678477-40678717*S_Shore	X
chr16:614792-615095*S_Shore	X
chr12:104697348-104697984*N_Shore	X
chr1:13910137-13910868*Island	X
chr7:49813008-49815752*Island	X
chr18:22930018-22930904*N_Shore
chr2:232791575-232792016*Island	X
chr8:140714585-140718259*Island	X
chr12:119418591-119418834*Island
chr1:16085147-16085862*N_Shore	X
chr10:100993820-100994188*N_Shore	X
chr19:44952416-44952809*Island	X
chr10:1778784-1780018*Island	X
chr4:155663809-155664315*Island	X
chr4:110222970-110224257*Island	X
chr19:41018525-41019486*Island	X
chr19:34972054-34973645*Island	X
chr3:2140029-2141784*Island	X
chr7:37487354-37488672*Island	X
chr11:105481126-105481422*Island	X
chr4:4864456-4864834*N_Shore	X
chr18:31020510-31020847*Island	X
chr1:120835961-120839391*Island	X
chr17:32905965-32908951*Island	X
chr9:137533359-137534397*Island	X
chr21:22369423-22370582*Island	X
chr16:56224731-56224980*Island
chr7:93519366-93520184*S_Shore	X
chr11:110581839-110583883*Island	X
chr16:1992668-1993646*N_Shore
chr12:62584768-62586268*Island	X
chr16:86546359-86546632*Island	X
chr1:206135444-206138863*Island	X
chr4:5713035-5713451*N_Shore	X
chr11:47359953-47360216*N_Shore	X
chr19:57018743-57019506*Island	X
chr5:87976094-87976546*N_Shore	X
chr1:181452706-181453073*Island
chr21:42218489-42219222*Island	X
chr6:166579973-166583423*Island	X
chr12:75602991-75603344*N_Shore
chr7:79081565-79081879*Island
chr11:15136058-15136545*Island	X
chr13:37005581-37006453*N_Shore	X
chr9:116701-118177*Island
chr19:52873084-52873572*Island	X
chr3:63263989-63264205*N_Shore
chr8:72755783-72756667*N_Shore	X
chr2:238535561-238536840*Island	X
chr2:108602824-108603467*Island
chr22:46366726-46368726*Island	X
chr1:107682889-107684463*Island
chr1:91183240-91184540*Island
chr11:122852411-122852699*Island
chr8:26721642-26724566*Island	X
chr8:121137099-121137778*Island	X
chr10:125650820-125651373*S_Shore	X
chr18:12254147-12255089*N_Shore	X
chr17:72352827-72353798*Island	X
chr18:55103154-55108853*Island	X
chr6:125283124-125284389*Island
chr2:154728944-154729328*Island	X
chr2:56150340-56151180*Island	X
chr19:30865683-30866490*Island	X
chr8:11565217-11567212*Island
chr7:8481974-8482762*N_Shore	X
chr1:119529819-119530712*N_Shore	X
chr10:105452338-105453230*Island
chr2:229045957-229046553*Island
chr20:44651066-44651369*N_Shore	X
chr18:904578-909574*Island	X
chr5:63256548-63257886*Island	X
chr11:57194340-57194650*Island
chr5:80689818-80690228*Island
chr6:100912071-100913337*N_Shore	X
chr13:36871667-36872059*Island	X
chr20:50721310-50721912*Island	X
chr17:7905927-7907445*Island	X
chr8:109094485-109095849*S_Shore	X
chr1:119529819-119530712*Island	X
chr7:145813030-145814084*N_Shore
chr10:49731448-49732638*Island
chr15:89910521-89912177*Island	X
chr1:169396621-169396869*Island	X
chr2:164592917-164593511*N_Shore	X
chr20:21686199-21687689*Island	X
chr13:78492425-78493382*Island	X
chr5:79330928-79331488*Island	X
chr20:48184193-48184833*Island	X
chr16:58497033-58498595*Island	X
chr12:114838312-114838889*Island	X
chr10:1230813-1231214*Island	X
chr11:133938850-133939681*N_Shore	X
chr2:210636344-210636935*Island	X
chr2:115918737-115920765*Island	X
chr20:17208550-17208756*Island
chr19:57862441-57863236*Island	X
chr7:101005899-101007443*Island	X
chr20:49347365-49348659*N_Shore	X
chr4:20253276-20256868*Island	X
chr14:62583679-62584279*Island	X
chr6:152128822-152129771*N_Shore	X
chr17:39683908-39684599*N_Shelf
chr4:111549879-111550203*S_Shore
chr15:53076187-53077926*Island	X
chr16:28073817-28075296*Island	X
chr1:77747314-77748224*Island
chr19:41119031-41120394*Island	X
chr5:159399004-159399928*Island	X
chr1:98510966-98511710*S_Shore	X
chr13:36919737-36921004*Island	X
chr1:242687922-242688682*Island	X
chr10:23982382-23982589*Island	X
chr11:110581839-110583883*S_Shore	X
chr12:72665683-72667551*N_Shore	X
chr16:25702955-25704631*Island	X
chr6:166579973-166583423*N_Shore
chr8:10587304-10591109*N_Shore
chr6:50682334-50683214*Island
chr2:47796923-47799166*Island	X
chr4:7194537-7195467*Island	X
chr5:87968635-87968907*Island	X
chr8:37822486-37824008*Island	X
chr11:30038934-30039148*Island
chr14:60951976-60952946*Island	X
chr6:50692149-50692375*Island
chr1:9711780-9713001*Island	X
chr12:85305200-85305422*S_Shore	X
chr2:128458844-128459937*N_Shore	X
chr10:23480697-23482455*N_Shore	X
chr13:88323569-88324640*Island	X
chr13:36871667-36872059*S_Shore	X
chr8:77594255-77594860*S_Shore	X
chr3:181444409-181445000*N_Shelf	X
chr8:54789581-54790665*Island	X
chr13:70681732-70682219*Island
chr16:3355020-3356012*Island	X
chr14:57274607-57276840*Island	X
chr19:19322675-19322916*Island	X
chr7:31091717-31093077*Island	X
chr13:88326600-88326919*N_Shore	X
chr17:78798780-78799160*N_Shore
chr5:140864527-140864748*N_Shore	X
chr6:74405600-74406021*N_Shore	X
chr12:103351579-103352695*Island	X
chr1:196577708-196578011*Island	X
chr7:27135342-27136736*N_Shore
chr5:76934581-76935296*Island	X
chr11:32454874-32457311*Island	X
chr2:30142831-30144624*Island	X
chr7:43152020-43153340*S_Shore
chr8:75896528-75897116*S_Shore
chr7:5342750-5342989*Island
chr19:52900955-52901158*Island	X
chr2:106681982-106682403*Island	X
chr2:63282514-63283122*N_Shore	X
chr6:39016307-39016998*Island
chr5:158523906-158524598*Island
chr4:176922473-176922820*Island
chr8:37707149-37707507*S_Shore
chr7:134143115-134144063*Island	X
chr10:82116202-82117120*Island	X
chr17:71160922-71162350*Island
chr4:66535193-66535620*N_Shore	X
chr19:40006098-40006626*Island	X
chr7:108095401-108097206*Island	X
chr10:26504383-26507434*N_Shore
chr6:137816474-137817223*Island	X
chr1:86621278-86622871*Island	X
chr4:157997166-157997686*S_Shore	X
chr5:142782071-142785071*S_Shore
chr11:112832524-112834490*Island	X
chr19:44324436-44325009*Island
chr4:166794545-166795341*Island	X
chr9:976162-977828*N_Shore	X
chr3:147130342-147130577*N_Shore	X
chr1:108507251-108507841*S_Shore	X
chr17:37009471-37010118*S_Shore
chr2:119599458-119600966*Island	X
chr18:5890292-5891682*Island
chr4:122301567-122302290*Island	X
chr4:148402198-148402760*Island	X
chr8:65710990-65711722*Island	X
chr6:100897080-100897621*N_Shore
chr20:21376358-21378245*Island	X
chr17:33814234-33814947*S_Shore
chr11:20618197-20619920*S_Shore	X
chr4:166794545-166795341*S_Shore	X
chr3:96532023-96533625*S_Shore	X
chr3:12045652-12046627*N_Shore
chr3:156008991-156009320*Island	X
chr4:81187494-81187913*S_Shore
chr8:23559838-23560591*Island	X
chr17:25620999-25621730*N_Shore	X
chr5:45695394-45696510*Island	X
chr19:53635625-53636230*Island	X
chr9:91792662-91793611*Island
chr15:37390175-37390380*N_Shore
chr19:38885233-38885505*S_Shore
chr13:39261236-39262299*Island	X
chr4:156129168-156130209*Island	X
chr12:104697348-104697984*Island	X
chr1:200008392-200009047*N_Shore	X
chr14:36973169-36973740*Island	X
chr7:79082174-79082427*Island
chr13:84453664-84453897*S_Shelf	X
chr7:32110063-32110910*Island	X
chr9:135461934-135462909*Island	X
chr3:185911344-185912228*Island	X
chr15:90545272-90545911*S_Shelf	X
chr11:44330542-44331761*S_Shore	X
chr5:170735169-170739863*Island	X
chr12:4918273-4919657*Island	X
chr14:88792904-88793324*Island	X
chr4:155254130-155254603*Island	X
chr5:140857864-140858065*Island	X
chr5:140864527-140864748*Island	X
chr12:111471061-111471578*Island	X
chr4:107956555-107957453*Island	X
chr3:123166218-123168567*Island
chr3:181413014-181414022*Island
chr6:137816474-137817223*N_Shore
chr19:51815157-51815458*Island	X
chr8:97169731-97170432*Island	X
chr21:38079941-38081833*S_Shore	X
chr8:41753340-41755250*Island	X
chr6:6546370-6547230*Island
chr1:229567206-229570684*Island	X
chr13:112720564-112723582*Island	X
chr9:101705907-101706682*Island
chr2:73518364-73520986*Island	X
chr12:41086522-41087102*N_Shore	X
chr9:22446681-22447695*Island	X
chr12:85305663-85305876*Island
chr1:210111179-210112054*N_Shore
chr1:119531991-119532196*N_Shore	X
chr7:130126017-130126801*N_Shore	X
chr8:35093900-35094111*Island	X
chr10:102996034-102996646*S_Shore	X
chr19:37997790-37998125*N_Shore	X
chr1:18956895-18959829*Island	X
chr14:57283967-57284558*Island	X
chr11:32448261-32449744*Island	X
chr12:119419105-119419810*Island
chr9:6645080-6645975*Island	X
chr2:945686-946774*Island	X
chr5:134366913-134367438*N_Shore	X
chr6:151561283-151562550*Island	X
chr3:140769886-140771080*S_Shore	X
chr3:68056899-68057167*S_Shore	X
chr7:3340354-3341216*S_Shore	X
chr3:186856927-186857659*Island	X
chr2:185463208-185463589*N_Shore	X
chr11:27743472-27744564*Island	X
chr12:42982832-42983881*Island
chr6:39760066-39760426*N_Shore
chr8:11559596-11562956*Island	X
chr16:214343-216720*Island	X
chr7:19812569-19813005*N_Shore	X
chr13:27334226-27335205*Island
chr6:101849806-101850974*Island	X
chr1:161695637-161697298*N_Shelf
chr3:134369464-134370242*Island	X
chr8:114444826-114445085*Island	X
chr17:10101034-10102440*Island	X
chr1:50884228-50891471*Island	X
chr1:215256051-215256636*S_Shore
chr3:181413014-181414022*S_Shore
chr1:75600674-75601415*Island	X
chr6:127439265-127441072*Island	X
chr13:92051153-92051716*Island
chr17:41832717-41833195*Island	X
chr9:32782936-32783625*Island
chr12:133194868-133195544*Island	X
chr5:76934581-76935296*N_Shore
chr18:43913345-43914477*Island	X
chr2:223168653-223169008*N_Shore
chr2:119602616-119604486*Island	X
chr12:33591763-33593050*Island	X
chr6:100055641-100055866*S_Shore
chr20:2780978-2781497*Island	X
chr6:105584148-105585621*Island	X
chr12:24714956-24716243*Island	X
chr19:55597977-55598887*Island	X
chr8:65492935-65494452*Island	X
chr12:99139386-99139769*Island
chr6:100895773-100896062*N_Shore	X
chr8:15094237-15095168*Island	X
chr9:115652446-115653448*Island
chr16:30107511-30107875*N_Shore	X
chr12:99288222-99289374*Island
chr2:223155726-223156154*Island
chr16:82660651-82661813*N_Shore	X
chr7:121513046-121513911*Island
chr11:20690579-20691845*S_Shore	X
chr8:143591567-143592674*Island	X
chr12:132848094-132848790*Island
chr20:37075227-37075854*N_Shore
chr12:106979429-106981086*N_Shore	X
chr3:148415442-148415932*Island	X
chr6:72596036-72596404*Island	X
chr13:36049570-36050159*Island
chr1:75595813-75596162*Island	X
chr11:74442260-74442874*Island
chr12:123754049-123754373*Island	X
chr19:39694476-39694994*Island	X
chr22:19746155-19746369*Island	X
chr13:78492425-78493382*S_Shore	X
chr3:170303044-170303249*N_Shore
chr7:134143115-134144063*S_Shore	X
chr14:100259160-100259542*Island	X
chr14:42075858-42076329*S_Shore	X
chr18:499315-500722*S_Shore	X
chr1:207818389-207818952*Island	X
chr10:135138682-135139717*Island	X
chr5:119800971-119801194*Island
chr1:12123488-12124148*N_Shore	X
chr6:96463869-96464136*N_Shore	X
chr8:144651572-144652288*N_Shore	X
chr15:39872527-39873567*S_Shelf
chr19:18118741-18119553*Island
chr19:58609338-58609988*Island	X
chr11:12029737-12030841*Island	X
chr4:175750330-175750584*S_Shore
chr8:72755783-72756667*S_Shore	X
chr9:841374-843364*Island	X
chr4:96469456-96469667*Island
chr5:15500076-15500923*Island	X
chr20:62102541-62103995*Island	X
chr3:13590414-13591008*Island	X
chr16:12994574-12997690*Island	X
chr14:70655095-70656077*N_Shore	X
chr3:160822494-160823260*Island
chr17:77178828-77180229*Island	X
chr11:27743472-27744564*S_Shore
chr18:74961556-74963822*Island	X
chr8:140631096-140631332*N_Shore
chr6:36807678-36808808*Island	X
chr1:173638662-173639045*Island
chr12:41582155-41582975*S_Shore
chr19:58238585-58239028*S_Shore
chr7:142551879-142553186*S_Shore	X
chr15:65116013-65116567*Island	X
chr19:56988313-56989741*Island	X
chr11:24518224-24518738*Island	X
chr1:77333111-77334534*N_Shore	X
chr12:5018585-5021171*N_Shore	X
chr21:38079941-38081833*Island	X
chr13:96296143-96297059*S_Shore
chr6:10882926-10883149*N_Shore	X
chr7:108095401-108097206*S_Shore	X
chr19:39055499-39056379*Island	X
chr4:15779998-15780729*Island	X
chr5:176056520-176057494*Island	X
chr6:85472702-85474132*S_Shore	X
chr7:24796541-24797487*Island	X
chr4:93226348-93227007*Island	X
chr19:51069359-51069600*S_Shore
chr15:83348839-83349865*Island	X
chr10:134755663-134756852*Island	X
chr3:140769886-140771080*Island	X
chr12:114833911-114834210*Island
chr19:54023868-54024560*Island	X
chr1:228603706-228604567*Island
chr6:117085739-117086942*S_Shore	X
chr5:180017099-180019062*Island	X
chr2:29337983-29338909*S_Shore
chr14:57283967-57284558*N_Shore	X
chr20:44660342-44660948*S_Shelf
chr5:63801781-63802605*Island	X
chr6:28367124-28367651*Island
chr2:223162946-223163912*Island	X
chr10:124907283-124911035*Island	X
chr14:23834435-23835947*Island	X
chr14:42075858-42076329*N_Shore	X
chr8:32405407-32406901*Island	X
chr1:200004474-200004933*Island
chr7:145813030-145814084*Island	X
chr12:128850549-128850755*Island
chr15:88799522-88801017*Island	X
chr18:22930018-22930904*Island	X
chr5:100238722-100239138*Island	X
chr7:27143181-27143479*N_Shore	X
chr18:9474804-9475978*N_Shore	X
chr11:8102358-8102913*Island	X
chr6:72596036-72596404*S_Shore	X
chr20:17296125-17296531*N_Shore	X
chr2:68546339-68547111*N_Shore
chr17:5403131-5404602*Island	X
chr1:34628783-34630976*Island	X
chr1:218520287-218520506*Island
chr20:55966212-55966964*S_Shore	X
chr2:70994447-70995385*S_Shore	X
chr1:2559892-2561055*Island	X
chr10:63212495-63213009*S_Shore
chr19:12266998-12267686*S_Shore
chr3:3840513-3842772*Island
chr3:173115404-173115775*Island	X
chr15:53080458-53083699*Island	X
chr11:94501366-94502696*Island	X
chr2:133426652-133428870*N_Shore	X
chr4:41749184-41749811*N_Shore	X
chr6:132722093-132722901*Island	X
chr21:38079941-38081833*N_Shore	X
chr11:64480199-64481344*Island
chr10:50534274-50534704*N_Shelf
chr18:7566557-7568830*Island	X
chr20:825267-826276*Island	X
chr4:41747508-41747944*N_Shore
chr1:165324191-165326328*Island	X
chr8:53477544-53478627*N_Shore
chr21:22369423-22370582*S_Shore
chr13:114773745-114774499*N_Shelf	X
chr20:30062969-30063281*N_Shelf
chr20:35974177-35974913*N_Shore
chr12:66217627-66220181*S_Shore
chr2:119606569-119606826*Island
chr12:132689880-132690197*Island
chr2:39893121-39893496*Island
chr1:65731411-65731849*Island	X
chr2:142887724-142888553*Island	X
chr7:27284639-27286237*Island	X
chr17:43339124-43339832*Island
chr22:45403036-45406372*Island	X
chr7:44349111-44349716*Island
chr5:38556222-38557563*Island	X
chr19:57049675-57050646*Island
chr19:22817274-22817546*N_Shore	X
chr1:177140120-177140323*Island	X
chr1:99729982-99730335*N_Shore	X
chr14:29236835-29237832*N_Shore	X
chr14:62583679-62584279*S_Shore
chr1:221054554-221054888*Island
chr5:146257346-146258575*Island	X
chr7:96634622-96634915*N_Shore	X
chr6:94126272-94129677*Island
chr11:122852411-122852699*N_Shore
chr11:128391712-128392611*N_Shore
chr11:104034536-104035058*S_Shore
chr11:31827696-31827921*N_Shore
chr4:81187494-81187913*N_Shore	X
chr3:63263989-63264205*S_Shore
chr19:58038572-58039208*Island	X
chr12:113900750-113906442*Island	X
chr7:45613386-45615504*Island	X
chr15:51385861-51387203*Island	X
chr14:57278709-57279116*Island
chr19:709129-709990*Island
chr20:982652-983252*Island	X
chr11:32459422-32459878*N_Shore	X
chr17:56832961-56833986*Island
chr4:145566242-145567413*Island	X
chr11:63766058-63768666*Island	X
chr4:140201064-140201449*N_Shore	X
chr16:66638254-66639561*N_Shore
chr1:115880167-115881332*Island	X
chr16:23846941-23848102*Island	X
chr4:176986921-176987360*N_Shore	X
chr11:8102358-8102913*S_Shore
chr12:15475318-15475901*Island	X
chr2:80529677-80530846*Island	X
chr4:111539228-111539483*Island
chr19:3585357-3585947*Island
chr19:58399945-58400276*S_Shore
chr1:177140120-177140323*S_Shore	X
chr8:144815203-144816518*N_Shore	X
chr20:44746822-44747060*N_Shore	X
chr12:114843022-114843610*N_Shore
chr6:151561283-151562550*N_Shore
chr1:196577708-196578011*S_Shore
chr7:4848251-4849204*S_Shore	X
chr12:21680408-21680982*Island	X
chr1:215256051-215256636*Island
chr8:79428433-79428754*Island	X
chr20:51589707-51590020*Island
chr14:29234889-29235908*Island	X
chr7:37487354-37488672*S_Shore
chr7:96631383-96631800*N_Shelf	X
chr2:18059038-18059245*Island	X
chr1:200004474-200004933*N_Shore
chr11:105481126-105481422*S_Shore	X
chr18:56934833-56936827*Island	X
chr8:16884363-16885339*Island	X
chr22:48884884-48887043*Island	X
chr3:169898946-169899626*S_Shore
chr4:90758008-90758870*Island
chr4:126235895-126238930*Island	X
chr8:41624555-41625380*Island	X
chr18:5543437-5544241*Island	X
chr20:3387965-3388901*S_Shore
chr7:88388488-88389283*Island	X
chr4:6200912-6202724*Island	X
chr7:4922707-4923576*Island	X
chr17:75368688-75370506*Island	X
chr6:89827134-89828122*Island
chr1:111216244-111217937*S_Shore	X
chr7:3340354-3341216*Island
chr16:6533019-6533983*Island
chr2:213402180-213403867*Island	X
chr12:31079243-31079878*Island	X
chr5:82768387-82769268*N_Shore	X
chr5:38257825-38259136*S_Shore
chr1:217307744-217309179*Island
chr20:9495253-9495597*Island
chr1:158150620-158151503*N_Shore
chr12:121454153-121454357*S_Shore
chr1:218519057-218519674*S_Shore
chr10:119000435-119001530*Island
chr13:44947371-44948443*Island
chr16:1921897-1922426*Island
chr6:71665360-71667132*Island	X
chr11:119292689-119292891*Island
chr15:78912246-78913616*Island	X
chr4:10458129-10459353*Island	X
chr7:54609734-54610140*Island	X
chr7:45960137-45961347*Island	X
chr1:22140891-22141407*N_Shore	X
chr2:88751335-88752865*Island	X
chr16:2041825-2043026*N_Shore	X
chr8:104152726-104153390*Island	X
chr13:112726281-112728419*N_Shore
chr9:79633326-79636030*Island	X
chr15:92936677-92938521*Island	X
chr16:87441387-87441671*Island	X
chr10:43697777-43698177*Island
chr13:53424941-53425995*N_Shore	X
chr7:41745178-41745462*N_Shelf	X
chr2:217559039-217559484*Island
chr1:154474107-154475699*Island	X
chr6:6006689-6007043*Island
chr20:10200088-10200384*N_Shore
chr14:94253952-94255733*Island	X
chr3:121902742-121903645*N_Shore	X
chr19:58458686-58459219*Island	X
chr6:151814980-151815527*N_Shore
chr4:111553079-111554210*N_Shore
chr7:27169572-27170638*N_Shelf	X
chr20:2539133-2539877*Island	X
chr3:44626325-44626794*Island	X
chr15:88799522-88801017*N_Shore	X
chr20:47443734-47445181*Island	X
chr8:65488536-65489116*N_Shore
chr6:118241347-118241569*Island
chr5:122426125-122426836*Island
chr2:135475698-135476993*Island	X
chr4:165878036-165878446*Island
chr1:161228477-161229028*Island
chr19:22018594-22018827*Island
chr11:69588826-69590546*Island	X
chr20:37075227-37075854*S_Shore
chr3:181444409-181445000*N_Shore	X
chr4:107956555-107957453*N_Shore	X
chr7:99768884-99769559*N_Shore
chr20:62600653-62601676*Island	X
chr11:8615397-8615889*Island
chr14:37131181-37132785*S_Shore
chr2:100720385-100720741*S_Shelf
chr3:96532023-96533625*Island	X
chr14:52534581-52536722*Island	X
chr9:96713326-96718186*Island	X
chr7:21582443-21583313*S_Shore
chr2:223162946-223163912*N_Shore	X
chr10:93392667-93393147*S_Shore	X
chr6:6002471-6005125*Island	X
chr9:35675648-35676375*Island	X
chr2:154334449-154335458*Island	X
chr19:52900955-52901158*N_Shore
chr2:105468851-105473488*Island	X
chr7:119912840-119913883*Island	X
chr11:22214172-22215320*Island	X
chr10:88122924-88127364*Island	X
chr2:71192094-71192495*Island
chr1:234349884-234350471*Island
chr12:85673878-85674700*Island
chr6:74019428-74020053*Island
chr17:81009245-81009999*N_Shelf	X
chr3:54155239-54157025*Island	X
chr17:80829533-80829871*S_Shelf	X
chr1:20878894-20880592*N_Shore
chr19:58399945-58400276*Island
chr3:157821232-157821604*Island
chr14:95234612-95236569*Island	X
chr8:77594255-77594860*N_Shore	X
chr11:27743472-27744564*N_Shore	X
chr13:25861234-25861794*S_Shore
chr15:84322322-84323771*Island	X
chr20:25565437-25566547*Island	X
chr5:119799821-119800148*Island
chr5:11903550-11904703*Island	X
chr11:98891543-98891821*Island
chr4:66536065-66536674*Island
chr13:30054342-30054558*Island
chr7:114562170-114563193*Island
chr6:124124177-124125309*Island
chr5:175223609-175224679*Island
chr16:20359767-20360498*S_Shelf
chr3:157155267-157155826*Island	X
chr1:32403387-32404382*S_Shore
chr4:101111146-101111497*Island
chr1:75600674-75601415*N_Shore	X
chr5:31855003-31855426*Island	X
chr8:494155-496083*Island	X
chr1:171810467-171811325*N_Shore	X
chr7:231272-231539*N_Shelf	X
chr3:85008284-85008837*N_Shore
chr8:89339965-89340481*N_Shore	X
chr19:13616752-13617267*S_Shore
chr7:100318106-100318684*Island	X
chr1:236227682-236228817*Island
chr18:53257018-53257309*Island
chr8:79428433-79428754*N_Shore
chr17:78039291-78039547*S_Shore
chr10:50339890-50340178*S_Shore
chr1:114696886-114697185*N_Shore	X
chr11:98891543-98891821*N_Shore
chr11:31839363-31839813*Island	X
chr19:50316211-50316469*Island
chr10:13933482-13934184*N_Shore
chr1:66258440-66258918*N_Shore	X
chr6:30227320-30228255*Island	X
chr14:23821087-23822106*Island
chr4:55096185-55100331*Island	X
chr10:134901198-134902619*Island	X
chr4:168155005-168155765*Island	X
chr6:117591533-117592279*Island
chr7:157346613-157347069*S_Shore
chr2:175546862-175547880*Island
chr5:83679584-83680720*Island	X
chr1:224803637-224805314*Island	X
chr1:171810467-171811325*Island
chr19:45901452-45901688*Island
chr1:197890478-197890824*Island	X
chr12:106977388-106977713*Island
chr3:148415442-148415932*S_Shore	X
chr8:54791845-54795141*Island	X
chr18:35144907-35147628*Island	X
chr21:28218567-28218801*Island
chr21:34442206-34444543*Island	X
chr5:63461448-63462106*Island
chr18:53257018-53257309*N_Shore
chr2:228736230-228736544*Island
chr2:182547873-182549177*N_Shelf
chr11:65601069-65601551*Island	X
chr3:154797398-154797988*Island	X
chr3:9993730-9994136*Island
chr12:104850253-104852395*Island	X
chr3:138668635-138669323*Island	X
chr14:24803678-24804353*Island	X
chr1:101702445-101702745*Island	X
chr10:131666016-131666315*S_Shore	X
chr1:235805318-235805771*Island
chr14:53257664-53258400*N_Shore
chr16:77822375-77823134*Island	X
chr19:5339640-5341061*Island
chr3:139653430-139655115*Island	X
chr4:96469456-96469667*N_Shore	X
chr1:213188519-213189261*S_Shore	X
chr15:93631428-93633173*Island	X
chr5:83679584-83680720*N_Shore	X
chr14:70655095-70656077*Island	X
chr7:79082948-79083850*N_Shore
chr1:67773329-67773767*Island
chr4:101111146-101111497*S_Shore
chr11:118401235-118402069*S_Shore	X
chr1:6309163-6310092*Island
chr6:88875397-88877449*N_Shore	X
chr5:178450630-178451216*Island
chr8:10587304-10591109*Island	X
chr7:155302253-155303158*Island	X
chr6:31782872-31785190*Island
chr3:2140029-2141784*S_Shore
chr8:33456915-33457515*Island
chr12:15475318-15475901*N_Shore
chr7:155595692-155599414*Island	X
chr16:66638254-66639561*Island
chr14:70345943-70346527*Island
chr3:14443629-14444577*N_Shore
chr4:85417659-85420799*N_Shore	X
chr1:66998728-66999060*Island
chr8:65488536-65489116*Island	X
chr7:132260474-132262527*Island	X
chr10:28287447-28288057*Island
chr20:8112884-8113592*Island
chr5:6448753-6449629*Island	X
chr19:58458686-58459219*S_Shore
chr11:79148358-79152200*Island	X
chr5:178450630-178451216*N_Shore
chr15:58357309-58358776*Island
chr22:31480774-31481373*Island
chr21:44494624-44496989*Island	X
chr7:27143181-27143479*N_Shelf	X
chr8:10873324-10874174*Island
chr20:45523250-45524020*Island
chr11:104034536-104035058*N_Shore	X
chr13:88329394-88329885*S_Shore
chr16:71264360-71264659*Island
chr3:186078710-186080111*Island	X
chr19:22018594-22018827*S_Shore	X
chr5:32443753-32444923*S_Shore
chr3:181444409-181445000*Island
chr5:82770148-82770599*Island
chr4:90758008-90758870*S_Shore
chr19:3178741-3179986*N_Shore
chr1:167599464-167599839*Island
chr8:67940691-67940997*Island
chr4:155664819-155665833*Island	X
chr2:31360321-31361821*Island	X
chr1:49242371-49242810*S_Shore
chr2:220416863-220417869*Island
chr8:11204825-11205689*S_Shore
chr7:27182613-27185562*N_Shore	X
chr17:1082376-1083833*Island	X
chr8:21644908-21647845*Island	X
chr2:200335497-200336413*N_Shore
chr3:16554327-16555413*Island
chr16:4587836-4588890*Island
chr5:134914178-134914981*Island
chr5:17217788-17219021*Island	X
chr4:123747740-123748980*Island
chr5:101632049-101632373*Island	X
chr2:200335497-200336413*Island
chr6:24910626-24911285*S_Shore
chr4:166794545-166795341*N_Shore
chr6:26044203-26044469*Island
chr19:56159257-56159937*Island	X
chr17:66596072-66597578*Island
chr10:45914374-45914883*Island
