# Supplementary material for: Aberrant methylation patterns in colorectal cancer: a meta-analysis
Source: Oncotarget. 2017 Jan 10;8(8):12820–30. doi: 10.18632/oncotarget.14590 (PMC5355058; doi:10.18632/oncotarget.14590)
Supplement: Supplementary file 3 [file oncotarget-08-12820-s003.xlsx]

## Sheet: File_explanation
Network genes and DM genes exclusive to each colorectal cancer phase studied.
1-The Sheet "DM genes_network analysis" contain all genes resulted from the intersection of significant BOPs across datasets. These genes were imported to IPA to perform network analysis.
2-The sheet "Exclusive DM genes" contain all genes that appeared only in each colorectal cancer fase. To perform this comparisson we take the DM genes from sheet 1 used to perform N1xN2, N1xADE and N1xCRC networks (which have been resulted from datasets intersection) and we used to perform thise comparison gene lists containing genes that presented BOPs with alfa<0.001.

## Sheet: DM genes_network analysis
N1xN2	N1xADE	N1xCRC
ARL4D	A2BP1	A1BG
ART1	A4GALT	A2BP1
B3GALT4	AARS2	ABCC9
CDK12	AATK	ABR
CPSF1	ABCA3	ABTB1
CUTA	ABCF1	ACADS
DLL1	ABHD15	ACAN
EIF4A1	ABR	ACCN1
FGFR4	ACAN	ACCN4
FTL	ACCN1	ACOX3
GFPT2	ACCN4	ACSS3
HAUS5	ACSF3	ACTA1
HCG18	ACTA1	ACTL6B
HOXC4	ACTL6B	ACTN2
HOXC5	ACTL9	ACTR3C
HOXC6	ACTR3C	ADAM33
JAKMIP3	ACTRT2	ADAM8
LOC283999	ADAM33	ADAMTS1
MATN1	ADAM8	ADAMTS10
MIR1234	ADAMTS10	ADAMTS16
MIR1282	ADAMTS13	ADAMTS18
MIR220B	ADAMTS16	ADAMTS2
PARP12	ADAMTS17	ADAMTS5
PGS1	ADAMTS2	ADAMTS8
PHF1	ADAMTS20	ADAMTSL3
PPP1R14A	ADAMTS5	ADAR
PTRH2	ADAMTS7	ADARB2
RAI1	ADAMTS8	ADCY1
S100A11	ADAMTSL3	ADCY2
SBDSP	ADAMTSL4	ADCY4
SERF2	ADAP1	ADCY6
SH3PXD2B	ADARB2	ADCY8
SLC16A8	ADCY1	ADCYAP1
SMAD6	ADCY8	ADCYAP1R1
SNHG1	ADCY9	ADD2
SNORA48	ADCYAP1	ADHFE1
SNORD22	ADCYAP1R1	ADRA1A
SNORD30	ADD2	ADRA1B
SNORD31	ADHFE1	ADRA2C
SPOCK2	ADORA2A	ADRB3
SYCP1	ADRA1A	ADRBK2
TBCD	ADRA2C	AGAP1
TMCO3	ADRB3	AGBL4
TMEM49	ADRBK2	AGRN
TMEM52	ADSSL1	AGTR1
TNXB	AFMID	AIFM3
TRIM39	AGBL4	AJAP1
TSTD1	AGFG1	AKAP12
TTYH3	AGRP	AKNA
TUBB4	AGTR1	AKR1B1
TYW1B	AHCYL1	ALDH1A3
USF1	AHRR	ALK
WDR46	AIRE	ALPK3
ZBTB9	AJAP1	ALPL
ZDHHC20	AK5	ALX3
ZFPM1	AKAP12	ALX4
ZFYVE20	AKAP8L	AMDHD2
	AKR1B1	AMH
	AKR7A3	AMIGO3
	ALDH1A3	AMOTL1
	ALDH3B2	AMPH
	ALDH7A1	ANGEL2
	ALK	ANGPT2
	ALOXE3	ANK1
	ALPI	ANKRD13B
	ALPK3	ANKRD18A
	ALPL	ANKRD19
	ALPP	ANKRD20B
	ALS2CR11	ANKRD33B
	ALX1	ANKRD34B
	ALX4	ANKRD34C
	AMH	ANKRD57
	AMOTL1	ANKS1B
	AMPH	ANO5
	AMZ1	ANO8
	ANGEL2	ANP32B
	ANGPT2	ANXA2
	ANK1	ANXA4
	ANKRD11	AP1G2
	ANKRD18A	AP3B2
	ANKRD19	AP4M1
	ANKRD20B	APC2
	ANKRD24	APCDD1L
	ANKRD33B	APOB48R
	ANKRD34C	AQP10
	ANO7	AQP5
	ANP32B	ARC
	ANXA3	ARHGAP20
	ANXA4	ARHGAP22
	AP3B2	ARHGAP27
	AP3D1	ARHGEF10
	APBA2	ARHGEF4
	APBB1IP	ARID3A
	APBB2	ARL5C
	APC	ARNTL
	APC2	ARSG
	APCDD1L	ARSI
	APLP1	ASB18
	APOA1	ASCL1
	APOA4	ASCL4
	APOA5	ASTN1
	APRT	ASXL1
	AQP10	ATP10A
	AQP5	ATP11A
	ARC	ATP1B1
	ARHGAP20	ATP1B2
	ARHGAP22	ATP6V0E2
	ARHGEF10	ATP8A2
	ARHGEF16	ATP8B2
	ARHGEF4	AUTS2
	ARID3A	AVP
	ARL10	AVPR1A
	ARL5C	B3GAT1
	ARL6IP5	B3GAT2
	ARMC4	B3GNT7
	ARNT	B3GNTL1
	ARNTL	B4GALNT1
	ARSG	BAALC
	ARSI	BAHCC1
	ART1	BAI1
	ASB4	BANP
	ASCL1	BARHL1
	ASCL4	BARHL2
	ASPSCR1	BARX1
	ASTN1	BASP1
	ATCAY	BAT1
	ATF6B	BAT2
	ATG16L1	BAT3
	ATG5	BAT4
	ATG9B	BCAT1
	ATP10A	BCKDK
	ATP1B1	BCL7C
	ATP1B2	BDNF
	ATP4B	BEND4
	ATP6V0D1	BEND5
	ATP8A2	BHLHE22
	ATP8B2	BHLHE23
	ATPGD1	BHMT2
	ATXN8OS	BLOC1S2
	AUTS2	BMP4
	AVP	BMP7
	AXIN2	BNC1
	B3GALT4	BNIP3
	B3GALTL	BOLL
	B3GAT1	BRD2
	B3GNTL1	BRE
	B4GALNT1	BRSK1
	BAALC	BRSK2
	BAHCC1	BRUNOL4
	BAI1	BRUNOL6
	BAIAP2	BSX
	BANP	BTBD17
	BARHL1	BTBD3
	BARHL2	BTG4
	BARX1	BTNL9
	BAT1	BVES
	BAX	C10orf11
	BCAN	C10orf72
	BCAR1	C10orf93
	BCAT1	C11orf36
	BCCIP	C11orf63
	BCL11A	C11orf87
	BCL3	C12orf10
	BCL6	C12orf39
	BCL7C	C12orf56
	BDNF	C12orf68
	BEND4	C13orf36
	BEND5	C13orf38
	BHLHE22	C14orf23
	BHLHE23	C14orf39
	BIRC7	C15orf60
	BLCAP	C16orf62
	BMF	C17orf102
	BNC1	C17orf104
	BNIP3	C17orf107
	BOLL	C17orf82
	BRD9	C18orf34
	BRDT	C19orf23
	BRSK1	C19orf6
	BRSK2	C19orf76
	BRUNOL4	C1QL1
	BRUNOL6	C1QL2
	BSCL2	C1QL3
	BSX	C1QL4
	BTBD17	C1QTNF4
	BTBD2	C1orf105
	BTG4	C1orf106
	C10orf41	C1orf114
	C10orf53	C1orf125
	C10orf71	C1orf126
	C10orf72	C1orf200
	C10orf79	C1orf59
	C10orf93	C1orf70
	C11orf36	C1orf94
	C11orf87	C20orf26
	C12orf56	C20orf85
	C12orf57	C22orf24
	C13orf16	C22orf39
	C13orf35	C2CD4A
	C13orf36	C2orf40
	C13orf38	C3orf72
	C14orf118	C4orf49
	C14orf23	C5orf38
	C14orf39	C6orf136
	C15orf60	C6orf155
	C16orf11	C6orf176
	C16orf38	C6orf186
	C16orf63	C6orf223
	C16orf91	C7orf13
	C16orf92	C7orf50
	C17orf102	C7orf52
	C18orf32	C8orf42
	C19orf59	C8orf56
	C1orf114	C8orf73
	C1orf125	C9orf122
	C1orf133	C9orf167
	C1orf170	C9orf172
	C1orf187	C9orf50
	C1orf200	CA10
	C1orf66	CA9
	C1orf70	CABLES1
	C1orf86	CABP7
	C1orf92	CACNA1A
	C1orf94	CACNA1B
	C1QC	CACNA1C
	C1QL1	CACNA1D
	C1QL2	CACNA1H
	C1QL3	CACNA1I
	C1QTNF1	CACNA2D1
	C1QTNF4	CACNA2D3
	C1QTNF5	CACNA2D4
	C1QTNF9B	CACNB1
	C20orf103	CACNG3
	C20orf166	CACNG8
	C20orf195	CADM2
	C20orf199	CADM3
	C20orf200	CALCB
	C20orf26	CALCR
	C20orf85	CALHM2
	C21orf49	CALML6
	C21orf66	CALN1
	C22orf46	CALY
	C2CD4A	CAMK2B
	C2orf28	CAMTA1
	C2orf40	CAND2
	C2orf81	CAPG
	C3	CASR
	C3orf36	CBLN1
	C3orf63	CBLN2
	C4orf39	CBLN4
	C4orf44	CBS
	C4orf49	CCDC105
	C5orf38	CCDC106
	C5orf49	CCDC140
	C6orf126	CCDC37
	C6orf147	CCDC48
	C6orf176	CCDC74A
	C6orf223	CCDC8
	C6orf227	CCDC90B
	C6orf35	CCDC96
	C6orf52	CCNA1
	C6orf57	CCNI2
	C7orf13	CD109
	C8orf56	CD34
	C8orf85	CD38
	C9orf122	CD40
	C9orf16	CD8A
	C9orf172	CDH13
	C9orf25	CDH2
	CA10	CDH4
	CA5A	CDH8
	CACNA1A	CDK11B
	CACNA1E	CDK2AP1
	CACNA1G	CDK5R1
	CACNA1H	CDO1
	CACNA2D3	CELSR3
	CACNG3	CEMP1
	CACNG7	CEP55
	CACNG8	CFL1
	CAD	CHAT
	CADM2	CHD5
	CADM3	CHD8
	CALCB	CHFR
	CALCR	CHL1
	CALHM1	CHMP4B
	CALML5	CHRM2
	CALN1	CHRNA3
	CAMK2B	CHRNA4
	CAMTA1	CHRNE
	CAND2	CHST1
	CANT1	CHST10
	CAPG	CHST11
	CARD14	CHST2
	CARTPT	CHST8
	CASR	CHTF8
	CBFA2T3	CIDEA
	CBLN1	CIRBP
	CBLN2	CIRH1A
	CBLN4	CLDN10
	CBR4	CLDN4
	CBS	CLDN5
	CBY3	CLDN6
	CCDC105	CLEC14A
	CCDC114	CLEC4G
	CCDC13	CLEC4GP1
	CCDC140	CLIC1
	CCDC154	CLIC4
	CCDC28B	CLIC6
	CCDC36	CLIP4
	CCDC37	CLK1
	CCDC40	CLN3
	CCDC42	CLSTN2
	CCDC74A	CLVS2
	CCDC81	CMTM1
	CCDC88B	CMTM2
	CCK	CNGA3
	CCKBR	CNIH3
	CCNA1	CNNM1
	CCNI2	CNPY1
	CCT4	CNR1
	CD14	CNRIP1
	CD160	CNTN1
	CD1D	CNTN4
	CD34	CNTNAP2
	CD4	CNTNAP5
	CD40	COL11A2
	CD46	COL12A1
	CD7	COL14A1
	CD81	COL18A1
	CDCA3	COL1A1
	CDCA5	COL20A1
	CDH13	COL23A1
	CDH15	COL24A1
	CDH2	COL25A1
	CDH24	COL29A1
	CDH4	COL2A1
	CDH8	COL4A1
	CDK2AP2	COL4A2
	CDK5R2	COL5A1
	CDKN2C	COL9A1
	CDO1	COLEC12
	CECR6	COPS5
	CELSR3	COX19
	CEND1	CPEB1
	CEP55	CPLX1
	CGB7	CPNE5
	CHADL	CPSF1
	CHAT	CPT1C
	CHD5	CPXM1
	CHGA	CPXM2
	CHKB	CR1
	CHKB-CPT1B	CR1L
	CHL1	CR2
	CHMP4C	CREB5
	CHODL	CRHBP
	CHPF	CRHR1
	CHRD	CRHR2
	CHRM2	CRISPLD1
	CHRM4	CRLF1
	CHRNA4	CRMP1
	CHST1	CRNKL1
	CHST10	CRTAC1
	CHST11	CSMD1
	CHST12	CSMD2
	CHST15	CSMD3
	CHST2	CSNK2B
	CHST8	CSPP1
	CIDEA	CSRP1
	CILP2	CTAGE5
	CKLF	CTBP1
	CLDN10	CTNNA2
	CLDN5	CTNND2
	CLDN7	CTPS
	CLEC11A	CUTA
	CLEC14A	CUX2
	CLEC4G	CXCL1
	CLEC4GP1	CXCL2
	CLIC6	CYGB
	CLIP4	CYP1B1
	CLK1	CYP26A1
	CLP1	CYP26C1
	CLSTN2	CYP2S1
	CLVS2	CYP7B1
	CNGA3	CYS1
	CNIH3	CYTH2
	CNNM1	D4S234E
	CNP	DAAM2
	CNPY1	DAB1
	CNRIP1	DAB2IP
	CNTN1	DAPK3
	CNTN2	DAXX
	CNTN5	DBC1
	CNTNAP2	DBNDD2
	CNTNAP5	DBX1
	COASY	DBX2
	COL11A2	DCAF4L2
	COL12A1	DCC
	COL19A1	DCHS2
	COL1A1	DCLK1
	COL20A1	DDAH2
	COL23A1	DENND2D
	COL24A1	DES
	COL25A1	DEXI
	COL4A1	DFNA5
	COL4A2	DGKG
	COL5A1	DGKI
	COL6A2	DGKZ
	COL7A1	DIRC3
	COL9A1	DISC1
	COL9A2	DKFZP434H168
	COMMD5	DKK2
	COX6A2	DKK3
	COX8C	DLK1
	CP110	DLL3
	CPLX1	DLX5
	CPLX2	DLX6
	CPNE5	DLX6AS
	CPT1B	DMGDH
	CPXM2	DMRT1
	CPZ	DMRT3
	CR1	DMRTA1
	CR1L	DMRTA2
	CREB5	DNAH11
	CRELD1	DNAJC6
	CRH	DNM3
	CRHBP	DOCK1
	CRHR1	DOK1
	CRHR2	DOK5
	CRIP2	DOK6
	CRISPLD1	DPP10
	CRLF1	DPP6
	CRMP1	DPY19L2
	CRNKL1	DPY19L2P2
	CRTAC1	DPY19L2P4
	CRTC1	DPYS
	CRYAA	DPYSL4
	CRYGD	DPYSL5
	CRYGN	DRD4
	CSDAP1	DRD5
	CSGALNACT1	DSCAM
	CSMD1	DSCR6
	CSMD3	DTX1
	CST6	DUSP5
	CTF1	DUSP6
	CTNNBIP1	DYDC1
	CTNND2	DYDC2
	CUGBP1	DYNC1I1
	CUX2	DYSF
	CXCL2	DYSFIP1
	CYB561	EBF1
	CYP11A1	EBF2
	CYP1B1	EBF3
	CYP26A1	EBF4
	CYP26C1	ECEL1
	CYP2D6	ECEL1P2
	CYP2E1	EDARADD
	CYP7B1	EDIL3
	CYP8B1	EDNRA
	CYS1	EDNRB
	D4S234E	EFCAB1
	DAB1	EFEMP1
	DAP3	EFHA2
	DBC1	EFHD1
	DBX1	EFS
	DBX2	EFTUD1
	DCC	EGFLAM
	DCTN2	EGFR
	DDAH2	EGLN2
	DDI1	EGR3
	DDRGK1	EGR4
	DDX21	EHD3
	DDX25	EID3
	DDX4	EIF4E1B
	DEFB124	EIF4EBP2
	DENND1B	ELAVL4
	DENND2D	ELFN1
	DERA	ELMO1
	DERL1	ELOVL2
	DEXI	ELOVL4
	DFNB31	EMB
	DGCR14	EMID2
	DGKA	EMILIN3
	DGKG	EML1
	DGKI	EMX1
	DGKQ	EMX2
	DHCR24	EMX2OS
	DHH	EN1
	DHX58	EN2
	DIP2C	ENC1
	DIRAS3	EOMES
	DKFZP434H168	EPB41L3
	DKK2	EPHA10
	DLEU7	EPHA4
	DLG4	EPHA5
	DLGAP2	EPHA6
	DLK1	EPHB1
	DLX3	EPHB3
	DLX5	EPHB4
	DLX6AS	EPHB6
	DMRT1	EPHX3
	DMRT3	EPO
	DMRTA2	EPS8L1
	DMRTB1	ERBB4
	DMRTC2	ESPNP
	DNA2	ESR1
	DNAH17	ESRRA
	DNAI1	ESRRG
	DNAJB1	ETS1
	DNAJB2	EVC
	DOCK1	EVC2
	DOCK2	EVX1
	DOHH	EXOC3L2
	DOK3	EYA4
	DOK5	F11R
	DOK6	F7
	DOM3Z	FABP5
	DPCR1	FADS2
	DPP10	FAM110A
	DPP6	FAM110B
	DPPA5	FAM118A
	DPY19L2	FAM123A
	DPY19L2P2	FAM131B
	DPY19L2P4	FAM132A
	DPYS	FAM135B
	DPYSL4	FAM150A
	DPYSL5	FAM154B
	DRD1	FAM155A
	DRD5	FAM159A
	DSCR6	FAM159B
	DTX1	FAM162B
	DUSP14	FAM163A
	DUSP26	FAM181B
	DUSP5	FAM184B
	DYDC1	FAM195B
	DYDC2	FAM196A
	DYNC1I1	FAM19A1
	DYNLRB1	FAM19A2
	DYSF	FAM19A4
	DYSFIP1	FAM19A5
	E2F6	FAM20C
	EBF1	FAM43B
	EBF2	FAM59B
	EBF3	FAM5B
	ECE2	FAM63A
	EDNRA	FAM72A
	EDNRB	FAM72B
	EEF1A2	FAM72D
	EFCAB1	FAM83B
	EFCAB10	FAM83C
	EFEMP1	FAM83H
	EFHA2	FAM84B
	EFHD1	FANK1
	EFS	FARSA
	EFTUD1	FAT1
	EGFL7	FAT4
	EGFLAM	FBLIM1
	EGR3	FBLL1
	EHD3	FBLN2
	EHMT2	FBN1
	EIF2AK4	FBN2
	EIF2B1	FBRSL1
	EIF3F	FBXL21
	EIF3G	FBXL7
	EIF4A1	FBXL8
	EIF4E2	FBXO39
	ELAVL4	FBXW9
	ELK3	FER1L4
	ELOVL2	FERMT3
	ELOVL4	FEZF2
	EMB	FGF12
	EMID2	FGF14
	EMILIN3	FGF3
	EML2	FGF4
	EN1	FGF5
	EN2	FGF8
	ENPP7	FHL2
	EOMES	FIGLA
	EP400	FIGN
	EPHA10	FKBP7
	EPHA5	FLI1
	EPHA7	FLJ16779
	EPHA8	FLJ40330
	EPHB1	FLJ41350
	EPHB6	FLJ42709
	ERBB2	FLJ42875
	ERBB4	FLJ43390
	ERC2	FLJ45983
	ESPN	FLJ90757
	ESPNL	FLOT1
	ESR1	FLRT2
	ESRRA	FLT4
	ESRRB	FNDC1
	ESRRG	FOXB1
	ETNK1	FOXB2
	EVC	FOXC2
	EVC2	FOXD4L1
	EVI5L	FOXE1
	EVL	FOXF1
	EVX2	FOXF2
	EXOC1	FOXG1
	EYA4	FOXI2
	F10	FOXI3
	F7	FOXL1
	FABP5	FREM2
	FADS2	FREM3
	FAIM3	FRMD4A
	FAM101A	FSCN1
	FAM101B	FSTL1
	FAM110A	FUS
	FAM110B	FUT9
	FAM118A	FXYD6
	FAM123A	FZD1
	FAM129A	FZD10
	FAM131B	FZD2
	FAM135B	FZD8
	FAM154B	GABBR1
	FAM155A	GABBR2
	FAM159B	GABRA5
	FAM162B	GABRB3
	FAM163A	GABRG3
	FAM165B	GAD1
	FAM170B	GAD2
	FAM184B	GAL3ST3
	FAM188B	GALNT13
	FAM18A	GALNT14
	FAM18B	GALNT2
	FAM193B	GALNT9
	FAM195B	GALNTL6
	FAM196A	GALR1
	FAM198A	GALR2
	FAM19A1	GAMT
	FAM19A2	GAS1
	FAM19A4	GAS7
	FAM19A5	GATA2
	FAM20B	GATA3
	FAM20C	GATA4
	FAM38B	GATA5
	FAM43A	GBGT1
	FAM43B	GCM2
	FAM53A	GCOM1
	FAM5B	GDF1
	FAM60A	GDF6
	FAM71E2	GDF7
	FAM83C	GDNF
	FAM90A1	GFAP
	FASTKD5	GFI1
	FAT4	GFRA1
	FBLN2	GFRA2
	FBN1	GGN
	FBN2	GHSR
	FBRSL1	GIPR
	FBXL15	GJA3
	FBXL7	GJD2
	FBXO21	GLB1L3
	FBXO24	GLDC
	FBXO39	GLI3
	FCHO1	GLRB
	FCRLB	GLT1D1
	FER1L4	GML
	FERD3L	GMPPA
	FEZF2	GNA12
	FFAR1	GNAL
	FGF12	GNAO1
	FGF14	GNAS
	FGF21	GNASAS
	FGF3	GNAZ
	FGF4	GNB2
	FGF5	GNRH2
	FGF6	GPC2
	FGF8	GPC6
	FHIT	GPER
	FIGLA	GPM6A
	FIGN	GPNMB
	FKBP2	GPR123
	FKBP7	GPR124
	FKBPL	GPR139
	FLI1	GPR158
	FLJ12825	GPR25
	FLJ13224	GPR26
	FLJ16779	GPR4
	FLJ35390	GPR75
	FLJ40330	GPR83
	FLJ40434	GPR88
	FLJ41350	GPRC5B
	FLJ42709	GPRC5C
	FLJ42875	GPSM3
	FLJ43390	GPT2
	FLJ45079	GRASP
	FLJ45983	GREB1
	FLNC	GREB1L
	FLRT2	GRIA2
	FLT1	GRIA4
	FLT3	GRID1
	FLT4	GRID2
	FMN2	GRID2IP
	FNDC1	GRIK1
	FOXC2	GRIK2
	FOXD3	GRIK3
	FOXE1	GRIN2A
	FOXF1	GRIN2C
	FOXG1	GRIN2D
	FOXH1	GRIN3B
	FOXI1	GRM1
	FOXI2	GRM2
	FOXI3	GRM5
	FOXL1	GRM6
	FOXR1	GRM7
	FOXS1	GRP
	FREM2	GRWD1
	FREM3	GSC
	FRMD4A	GSC2
	FSCN2	GSG1L
	FSD1	GSTM1
	FSTL4	GSTM2
	FTL	GSTM4
	FURIN	GSTP1
	FUT1	GSX1
	FUT3	GSX2
	FXYD6	GUCY1A3
	FZD10	GUCY1B3
	FZD2	GUCY2D
	FZD8	GYPC
	G6PC3	H2AFY
	GAA	HAND2
	GAB1	HAPLN4
	GAB4	HAS1
	GABBR1	HAS2
	GABBR2	HAS2AS
	GABRA5	HBM
	GABRB3	HCCA2
	GABRD	HCG4
	GABRG3	HCK
	GAD2	HCN1
	GAK	HCN2
	GALE	HCN4
	GALNS	HCRTR2
	GALNT14	HEBP1
	GALNT9	HECW1
	GALNTL4	HELT
	GALNTL6	HHIP
	GALR1	HHIPL1
	GALR2	HIC1
	GAS7	HIST2H2BA
	GATA3	HIST2H2BF
	GATA4	HIST2H3D
	GATA5	HIST4H4
	GCDH	HK2
	GCM2	HLA-C
	GCOM1	HLA-DOA
	GCSH	HLA-DPB2
	GDE1	HLA-DQB2
	GDF1	HLA-E
	GDF6	HLA-F
	GDNF	HLA-G
	GEFT	HLA-H
	GFAP	HLA-J
	GFRA1	HLA-L
	GFRA2	HLTF
	GFRA4	HLX
	GGN	HMGCLL1
	GGTLC1	HMX2
	GGTLC2	HOXA2
	GHSR	HOXA3
	GIPC2	HOXA4
	GIPR	HOXA5
	GJD2	HOXA6
	GJD3	HOXC10
	GLB1L3	HOXC13
	GLI2	HOXC9
	GLI3	HOXD10
	GLIS2	HOXD12
	GLRA1	HPGD
	GLRA3	HPSE2
	GLRB	HRH2
	GMCL1L	HRH3
	GML	HRNBP3
	GNA12	HS3ST2
	GNAL	HS3ST3A1
	GNAO1	HS3ST3B1
	GNAS	HS3ST4
	GNASAS	HS6ST1
	GNAZ	HSD17B8
	GNG13	HSF4
	GNG3	HSPA2
	GOLGA8B	HTR1A
	GON4L	HTR1E
	GPC1	HTR7
	GPC6	HTR7P
	GPM6A	ICAM4
	GPR12	IFT140
	GPR123	IGF2
	GPR124	IGF2AS
	GPR133	IGFBP3
	GPR149	IGLON5
	GPR158	IGSF21
	GPR162	IGSF9B
	GPR25	IHH
	GPR26	IKZF1
	GPR4	IL17REL
	GPR45	INA
	GPR75	INHBA
	GPR83	INHBB
	GPR88	INPP1
	GPRC5B	INPP5D
	GPSM3	INS-IGF2
	GPT2	INSC
	GPX7	INSRR
	GRAMD3	IPO7
	GRAMD4	IQSEC1
	GREB1	IRF4
	GREB1L	IRS2
	GRHL3	IRX1
	GRIA2	IRX2
	GRIA4	IRX3
	GRID1	IRX4
	GRID2	IRX5
	GRID2IP	IRX6
	GRIK1	ISL1
	GRIK2	ISLR2
	GRIK3	ITGA2B
	GRIK5	ITGA4
	GRIN2A	ITGA8
	GRIN2C	ITGAM
	GRIN2D	ITGB1
	GRIN3A	ITGB4
	GRIN3B	ITM2C
	GRM1	ITPKB
	GRM2	IZUMO1
	GRM4	JAKMIP1
	GRM5	JAKMIP3
	GRM6	JAM2
	GRM7	JAM3
	GRP	JPH3
	GRWD1	JPH4
	GSC2	JSRP1
	GSG1L	JUB
	GSTM1	KAZALD1
	GSTM2	KBTBD5
	GSTM4	KCNA1
	GSTO2	KCNA3
	GSX1	KCNA4
	GTF2H3	KCNA5
	GUCY1A3	KCNA6
	GUCY1B3	KCNAB1
	GUCY2D	KCNB2
	GYPC	KCND2
	GZMM	KCNH5
	H19	KCNIP1
	H2AFY	KCNIP4
	HAND2	KCNJ12
	HAPLN3	KCNJ3
	HAPLN4	KCNK10
	HAR1A	KCNK12
	HAR1B	KCNK16
	HAS1	KCNK17
	HBM	KCNK9
	HBXIP	KCNQ1DN
	HBZ	KCNQ2
	HCCA2	KCNQ4
	HCG4	KCNQ5
	HCK	KCNS3
	HCN1	KCNT2
	HCN4	KCP
	HCRT	KCTD1
	HCRTR2	KCTD8
	HDAC11	KDM2B
	HDAC3	KHDRBS2
	HDGFRP3	KIAA0664
	HEBP1	KIAA1024
	HECW1	KIAA1026
	HELT	KIAA1217
	HEPACAM	KIAA1522
	HEPN1	KIAA1671
	HERC6	KIAA1683
	HEY2	KIAA1949
	HGFAC	KIF19
	HHIPL1	KLF6
	HIC1	KLHDC7B
	HIST1H3E	KLHDC8A
	HIST2H2BA	KLK8
	HIST3H3	KLK9
	HK3	KPRP
	HLA-A	KRBA1
	HLA-B	KRT7
	HLA-C	KY
	HLA-DOA	LAMA1
	HLA-DPB1	LAMP1
	HLA-DPB2	LASS1
	HLA-DQB1	LASS4
	HLA-DQB2	LAYN
	HLA-E	LBH
	HLA-H	LBX1
	HLA-L	LBX2
	HLX	LBXCOR1
	HMGCLL1	LCN10
	HMX2	LDB1
	HOMER1	LDLRAD2
	HOXA2	LECT1
	HOXA7	LEFTY1
	HOXB6	LEPR
	HOXB7	LHCGR
	HOXB8	LHFPL3
	HOXC10	LHX1
	HOXC11	LHX2
	HOXC12	LHX3
	HOXC13	LHX4
	HOXC4	LHX5
	HOXC5	LHX6
	HOXC9	LHX8
	HPCA	LHX9
	HPSE2	LIFR
	HRASLS5	LIMD2
	HRH2	LIME1
	HRH3	LINGO3
	HRNBP3	LMO1
	HS3ST2	LMO2
	HS3ST3A1	LMX1A
	HS3ST4	LMX1B
	HSBP1	LOC100128811
	HSD17B4	LOC100128977
	HSD17B8	LOC100129794
	HSPA12B	LOC100130148
	HSPA2	LOC100130872-SPON2
	HTR1A	LOC100132215
	HTR1B	LOC100134368
	HTR1E	LOC100190940
	HTR5A	LOC100192378
	HTR7	LOC100192379
	HTR7P	LOC100302650
	HYDIN	LOC100302652
	IFT140	LOC145845
	IFT52	LOC146880
	IGF2	LOC147804
	IGF2AS	LOC148824
	IGF2R	LOC151534
	IGFBP1	LOC154822
	IGFBP2	LOC157627
	IGFBP3	LOC254559
	IGFN1	LOC283392
	IGLON5	LOC283731
	IGSF9B	LOC283999
	IKZF1	LOC284798
	IL12B	LOC285696
	IL28B	LOC285954
	IMMT	LOC286002
	INA	LOC348840
	ING5	LOC389333
	INS	LOC389493
	INS-IGF2	LOC400043
	INSC	LOC400931
	INSL3	LOC401431
	INSRR	LOC401463
	IPO7	LOC402778
	IQCC	LOC440461
	IQCE	LOC440839
	IQSEC1	LOC441177
	IQUB	LOC645323
	IRAK3	LOC647121
	IRF4	LOC728392
	IRF5	LOC728661
	IRGC	LOC728743
	IRS2	LONRF2
	IRX1	LOXL2
	IRX2	LOXL3
	IRX4	LPPR4
	IRX5	LPPR5
	IRX6	LPXN
	ISG20L2	LRAT
	ISLR2	LRFN1
	ITGA2B	LRFN5
	ITGA4	LRP1B
	ITGA8	LRRC3B
	ITGB1BP3	LRRC4
	ITGBL1	LRRC45
	JAKMIP3	LRRC4B
	JAM2	LRRC61
	JAM3	LRRFIP1
	JPH3	LRRN4
	JSRP1	LRRTM1
	JTB	LTBP2
	KATNAL2	LTBP4
	KAZALD1	LUZP2
	KCNA1	LVRN
	KCNA2	LY6G5C
	KCNA3	LY6H
	KCNA4	LY6K
	KCNA5	LYPD1
	KCNA6	MAB21L1
	KCNAB1	MACROD1
	KCNAB2	MAEL
	KCNB1	MAFA
	KCNB2	MAFB
	KCNC1	MAGI2
	KCNC2	MAL
	KCNF1	MAL2
	KCNG1	MAP3K6
	KCNH1	MAPT
	KCNH5	MATK
	KCNIP1	MBP
	KCNIP4	MC3R
	KCNK12	MCF2L2
	KCNK2	MCHR2
	KCNK3	MCM7
	KCNK7	MCPH1
	KCNK9	MDFI
	KCNN3	MDGA2
	KCNQ1DN	MED12L
	KCNQ2	MEF2D
	KCNQ5	MEG3
	KCNS2	MEGF10
	KCNT1	MEGF11
	KCNT2	MEGF8
	KCP	MEI1
	KCTD11	MEPCE
	KCTD17	MEST
	KCTD8	MESTIT1
	KDM2B	MEX3B
	KDR	MFN2
	KIAA0182	MGAT5B
	KIAA0427	MGC12916
	KIAA0495	MGC29506
	KIAA1024	MGC42105
	KIAA1026	MGC45800
	KIAA1217	MIB2
	KIAA1409	MICALL2
	KIAA1486	MIMT1
	KIAA1671	MIR1225
	KIAA1751	MIR1234
	KIF16B	MIR124-1
	KIF1A	MIR124-2
	KIF3A	MIR124-3
	KIF5A	MIR1258
	KIF7	MIR129-2
	KIRREL2	MIR132
	KLHL1	MIR137
	KLHL30	MIR1469
	KLHL36	MIR146B
	KLK10	MIR17
	KNDC1	MIR17HG
	KPNA1	MIR18A
	KPRP	MIR19A
	KRT18	MIR19B1
	KRT27	MIR20A
	KRT28	MIR212
	KRT7	MIR34B
	L1TD1	MIR34C
	L3MBTL	MIR548F5
	LAMA1	MIR548N
	LARP4	MIR663
	LASS1	MIR663B
	LASS4	MIR762
	LAYN	MIR9-3
	LBX1	MIR92A1
	LBXCOR1	MKS1
	LCN10	MKX
	LCN8	MLNR
	LDHA	MMD2
	LDLR	MME
	LDLRAD2	MMEL1
	LECT1	MMP16
	LFNG	MMP23A
	LHX2	MMP23B
	LHX3	MMP9
	LHX5	MN1
	LHX8	MNX1
	LHX9	MORN1
	LIF	MOS
	LIFR	MOXD1
	LIMD2	MPPED1
	LIME1	MPPED2
	LIN28	MRC2
	LMF1	MRGPRG
	LMO1	MRPL15
	LMTK3	MSC
	LMX1B	MSH5
	LOC100009676	MST1
	LOC100128811	MSX1
	LOC100128977	MT2A
	LOC100130017	MTMR7
	LOC100130148	MTNR1B
	LOC100130238	MUC6
	LOC100130872	MYBPC3
	LOC100130872-SPON2	MYF6
	LOC100131691	MYO3A
	LOC100134368	MYO9A
	LOC100192378	MYOD1
	LOC100192379	NALCN
	LOC100289673	NARF
	LOC100302652	NAT8L
	LOC100329108	NAV1
	LOC145845	NBEA
	LOC146880	NBLA00301
	LOC148824	NCAM1
	LOC154822	NCAM2
	LOC157627	NCAN
	LOC200726	NCOA4
	LOC254559	NCRNA00092
	LOC283392	NCRNA00164
	LOC283731	NCRNA00171
	LOC283856	NCRNA00181
	LOC283999	NDRG2
	LOC339524	NDRG4
	LOC348840	NECAB1
	LOC388428	NEDD4L
	LOC388692	NEFL
	LOC388946	NEFM
	LOC389333	NELL1
	LOC390594	NETO1
	LOC400043	NEUROD2
	LOC401097	NEUROG1
	LOC401463	NEUROG3
	LOC402778	NFATC1
	LOC404266	NFKBIA
	LOC407835	NFRKB
	LOC440461	NGB
	LOC440925	NGF
	LOC441177	NGFR
	LOC441666	NHEDC2
	LOC494141	NHLRC4
	LOC642006	NID2
	LOC643008	NINL
	LOC643719	NIPAL4
	LOC645323	NKAIN4
	LOC650226	NKPD1
	LOC728392	NKX1-2
	LOC84856	NKX2-1
	LOC93622	NKX2-2
	LONRF2	NKX2-3
	LPPR3	NKX2-4
	LPPR5	NKX2-5
	LRAT	NKX2-6
	LRBA	NKX2-8
	LRCH1	NKX3-2
	LRFN1	NKX6-1
	LRFN4	NKX6-2
	LRFN5	NLGN1
	LRP5	NLRP6
	LRRC2	NMBR
	LRRC3B	NMNAT2
	LRRC4	NOLC1
	LRRC61	NOS1
	LRRC7	NOTCH1
	LRRCC1	NOTCH4
	LRRN2	NOVA1
	LSM12	NOX4
	LSP1	NPAS4
	LTB	NPBWR1
	LTBP2	NPPC
	LTBP3	NPR3
	LUC7L3	NPTX2
	LUZP2	NPY
	LVRN	NPY2R
	LY6G5C	NR2E1
	LY6G6C	NR2F1
	LY6H	NR2F2
	LYN	NR5A1
	LYPD4	NR5A2
	MAB21L2	NRCAM
	MAD1L1	NRG1
	MAD2L2	NRG2
	MAEL	NRG3
	MAFB	NRIP3
	MAG	NRM
	MAGI2	NRN1
	MAL	NRP2
	MAMSTR	NRXN1
	MAP1B	NT5C
	MAP9	NTM
	MAPK15	NTN1
	MAPT	NTNG2
	36585	NTRK1
	MAST1	NTRK3
	MCAM	NTSR1
	MCC	NUDT16P
	MCF2L	NUPL1
	MCF2L2	NXPH1
	MCHR2	NXPH2
	MCPH1	OBSCN
	MDFI	OCA2
	MDGA2	ODC1
	MED9	ODZ4
	MEFV	OLFM2
	MEGF10	OLIG1
	MEGF11	OLIG2
	MEGF6	OLIG3
	MEI1	ONECUT1
	MEIS2	ONECUT2
	MEIS3	OPCML
	MEN1	OPLAH
	MEST	OPRK1
	MESTIT1	OPRM1
	MFAP1	OR2B11
	MFAP2	OR2C3
	MFRP	OR4D1
	MFSD7	OSBPL5
	MGAT3	OSMR
	MGAT5B	OSR1
	MGC2752	OSR2
	MGC34034	OTOP3
	MIA	OTP
	MIB2	OTX1
	MIER1	OTX2
	MIMT1	OTX2OS1
	MIPEP	P2RX2
	MIR124-1	P4HTM
	MIR124-2	PAK7
	MIR124-3	PAPLN
	MIR1250	PAQR7
	MIR1258	PAQR9
	MIR126	PARD6B
	MIR129-2	PARK2
	MIR132	PARP10
	MIR137	PAX1
	MIR149	PAX3
	MIR1539	PAX5
	MIR192	PAX6
	MIR194-2	PAX7
	MIR208B	PAX9
	MIR212	PCDH10
	MIR220B	PCDH17
	MIR23A	PCDH7
	MIR24-2	PCDH8
	MIR27A	PCDHA1
	MIR330	PCDHA10
	MIR338	PCDHA11
	MIR33B	PCDHA12
	MIR346	PCDHA13
	MIR34B	PCDHA2
	MIR34C	PCDHA3
	MIR369	PCDHA4
	MIR377	PCDHA5
	MIR409	PCDHA6
	MIR410	PCDHA7
	MIR412	PCDHA8
	MIR483	PCDHA9
	MIR541	PCDHAC1
	MIR548N	PCDHB15
	MIR572	PCDHB18
	MIR656	PCDHGA1
	MIR657	PCDHGA10
	MIR663	PCDHGA11
	MIR663B	PCDHGA12
	MIR675	PCDHGA2
	MIR9-3	PCDHGA3
	MKI67IP	PCDHGA4
	MKX	PCDHGA5
	MLLT6	PCDHGA6
	MLNR	PCDHGA7
	MMD2	PCDHGA8
	MMEL1	PCDHGA9
	MMP16	PCDHGB1
	MMP17	PCDHGB2
	MMP21	PCDHGB3
	MMP9	PCDHGB4
	MORF4L1	PCDHGB5
	MORN1	PCDHGB6
	MOS	PCDHGB7
	MOSC1	PCDHGC3
	MOSPD3	PCDHGC4
	MPPED1	PCSK2
	MPPED2	PDCD1
	MRC2	PDE1C
	MRGPRG	PDE4B
	MRPL4	PDE4C
	MRPS30	PDE4D
	MSC	PDE6B
	MST1P2	PDE8B
	MST1R	PDGFA
	MSX1	PDGFB
	MSX2P1	PDGFD
	MTFMT	PDGFRA
	MTMR7	PDK1
	MTUS2	PDK2
	MUC6	PDPN
	MYBPC3	PDX1
	MYEOV2	PDZD2
	MYF6	PDZRN3
	MYH10	PDZRN4
	MYH7	PEG10
	MYL7	PEG3
	MYO19	PENK
	MYO9A	PEX5L
	MYOD1	PFDN5
	MYOZ3	PGAM2
	MYT1	PGLYRP1
	MZF1	PGLYRP2
	NACC1	PHACTR3
	NALCN	PHF1
	NANOS2	PHF21B
	NARF	PHLDB1
	NAT8L	PHOX2A
	NBLA00301	PHOX2B
	NCAM1	PHPT1
	NCAM2	PHYHIPL
	NCAN	PIF1
	NCOR2	PIGC
	NCRNA00029	PIK3CD
	NCRNA00092	PIK3R5
	NCRNA00162	PIP5K1A
	NCRNA00164	PITX1
	NDRG4	PITX2
	NDUFAF1	PITX3
	NECAB1	PKD1
	NECAP2	PKD2L1
	NEDD1	PKIA
	NEFH	PKLR
	NEFM	PKN1
	NEK2	PKNOX2
	NEK3	PKP3
	NEK7	PLCH2
	NELL1	PLD5
	NELL2	PLEC1
	NETO1	PLEKHA3
	NEU4	PLEKHN1
	NEUROD2	PLVAP
	NEUROG3	PLXNA4
	NFATC1	PLXNB2
	NGB	PNMA2
	NGF	PNMAL1
	NHLH1	PNMAL2
	NHLRC1	PNPLA5
	NHP2	PODN
	NIPSNAP1	PODXL2
	NKAIN4	POLD3
	NKAPL	POLRMT
	NKX2-1	POM121L12
	NKX2-2	POM121L2
	NKX2-3	POMC
	NKX2-4	POU3F1
	NKX2-5	POU3F2
	NKX2-6	POU3F3
	NKX2-8	POU4F1
	NKX3-2	POU4F2
	NKX6-1	POU4F3
	NLRC3	PPAPDC1A
	NLRP4	PPFIA4
	NMB	PPP1R10
	NMBR	PPP1R14A
	NME1-NME2	PPP1R16B
	NME2	PPP1R3C
	NMNAT2	PPP2R2B
	NNAT	PPP2R2C
	NODAL	PPP2R5C
	NOL4	PPT2
	NOS1	PPYR1
	NOTCH4	PRDM12
	NOX4	PRDM13
	NOXO1	PRDM14
	NPAS4	PRDM16
	NPBWR1	PRDM6
	NPR1	PRDM8
	NPR3	PREX1
	NPTX1	PREX2
	NPY	PRIMA1
	NPY2R	PRKAR1B
	NR1D1	PRKCB
	NR2C2AP	PRLHR
	NR2E1	PRMT8
	NR2E3	PROCA1
	NR3C1	PROKR1
	NR5A2	PROKR2
	NRBF2	PRPF8
	NRG1	PRRT1
	NRG2	PRRT4
	NRG3	PRTG
	NRTN	PRUNE
	NRXN1	PSD
	NSFL1C	PTCHD2
	NT5C1A	PTF1A
	NTM	PTGER1
	NTNG2	PTGER3
	NTRK1	PTGFR
	NTRK3	PTGIS
	NUDT14	PTH2R
	NUPL1	PTPN5
	NXN	PTPRM
	NXNL1	PTPRN2
	NXPH1	PTPRO
	NXPH2	PTPRT
	OBSCN	PTX3
	OBSL1	PXDN
	OCA2	PYCARD
	OCEL1	PYDC1
	ODZ4	PYGO1
	OLFM2	ProSAPiP1
	OLFML2B	QRFPR
	OLIG1	RAB11FIP4
	OLIG2	RAB23
	OLIG3	RAB34
	ONECUT1	RAB39
	ONECUT2	RAB6B
	ONECUT3	RAC3
	OPCML	RADIL
	OPLAH	RALBP1
	OPRD1	RALYL
	OPRK1	RAMP3
	OPRM1	RAP1A
	OR2C3	RARRES2
	OR4D1	RASA3
	OSMR	RASAL3
	OSR2	RASGEF1C
	OTOP2	RASGRF1
	OTP	RASSF2
	OTX1	RAX
	OTX2	RBKS
	OTX2OS1	RBL2
	P2RX5	RBM24
	P4HB	RBM38
	PABPC4	RELN
	PABPN1L	RERG
	PAFAH1B1	REXO1L2P
	PAK1IP1	RFFL
	PALM	RFX4
	PAMR1	RFX8
	PAPOLB	RGL3
	PAQR8	RGMA
	PAQR9	RGS20
	PARD6B	RGS7BP
	PARD6G	RHBDF1
	PARP4	RHOT2
	PAX1	RIC3
	PAX2	RILP
	PAX3	RIMBP2
	PAX5	RIMS1
	PAX6	RIMS2
	PAX7	RIMS4
	PAX9	RIPPLY2
	PC	RLTPR
	PCDH10	RNF122
	PCDH17	RNF123
	PCDH7	RNF144A
	PCDH8	RNF150
	PCDH9	RNF165
	PCDHA1	RNF175
	PCDHA10	RNF207
	PCDHA11	RNF220
	PCDHA12	RNF32
	PCDHA13	RNH1
	PCDHA2	RNU86
	PCDHA3	ROBO1
	PCDHA4	RORA
	PCDHA5	RPL13
	PCDHA6	RPL3
	PCDHA7	RPL39L
	PCDHA8	RPRM
	PCDHA9	RPTOR
	PCDHB15	RSPO1
	PCDHB18	RSPO2
	PCDHB19P	RSPO3
	PCDHB4	RSPO4
	PCDHGA1	RTDR1
	PCDHGA10	RTKN
	PCDHGA11	RUNX3
	PCDHGA12	RXFP3
	PCDHGA2	RXRB
	PCDHGA3	RYR1
	PCDHGA4	RYR2
	PCDHGA5	RYR3
	PCDHGA6	S1PR1
	PCDHGA7	S1PR5
	PCDHGA8	SALL1
	PCDHGA9	SALL3
	PCDHGB1	SARM1
	PCDHGB2	SATB2
	PCDHGB3	SCARF2
	PCDHGB4	SCGB3A1
	PCDHGB5	SCN5A
	PCDHGB6	SCOC
	PCDHGB7	SCRN2
	PCDHGC3	SCRT2
	PCDHGC4	SCTR
	PCDHGC5	SCUBE1
	PCGF3	SDC2
	PCNXL3	SDK1
	PCOLCE	SEC14L1
	PCOTH	SEC14L5
	PCSK2	SELV
	PDCD1	SEMA5B
	PDE11A	SEMA6B
	PDE1C	SENP8
	PDE4A	38960
	PDE4D	38595
	PDE6B	SFMBT2
	PDE6G	SFN
	PDE8B	SFRP1
	PDGFD	SFRP2
	PDGFRA	SFRP5
	PDK1	SFT2D3
	PDK2	SFTA3
	PDLIM2	SGCE
	PDLIM4	SGCZ
	PDPN	SGEF
	PDRG1	SH2B2
	PDX1	SH2D2A
	PDZRN4	SH3D20
	PECR	SH3GL3
	PEG10	SHANK1
	PEG3	SHANK3
	PENK	SHE
	PER2	SHH
	PEX5L	SHISA2
	PFDN6	SHISA7
	PFKFB2	SHISA9
	PGAM2	SHOX2
	PGAP3	SIGIRR
	PHACTR1	SIM1
	PHACTR3	SIM2
	PHAX	SIX3
	PHF14	SIX6
	PHF21B	SKI
	PHLDB1	SLC12A5
	PHOX2A	SLC12A7
	PHOX2B	SLC12A9
	PHPT1	SLC13A3
	PICK1	SLC13A5
	PIGW	SLC16A1
	PIK3CD	SLC16A12
	PIK3R5	SLC16A6
	PIN1L	SLC16A8
	PIP5K1A	SLC18A3
	PITPNM1	SLC1A7
	PITX1	SLC22A18
	PITX3	SLC22A18AS
	PIWIL3	SLC24A4
	PKP1	SLC25A21
	PKP3	SLC25A3
	PLAC9	SLC26A4
	PLCB1	SLC29A4
	PLCH2	SLC2A4RG
	PLD5	SLC30A10
	PLEC1	SLC32A1
	PLEKHA3	SLC35B3
	PLEKHA4	SLC35C1
	PLEKHG3	SLC35D3
	PLEKHG5	SLC35F1
	PLEKHH3	SLC35F3
	PLEKHN1	SLC40A1
	PLK1S1	SLC4A11
	PLXNB2	SLC6A1
	PNKD	SLC6A11
	PNMA1	SLC6A15
	PNMAL1	SLC6A17
	PNMAL2	SLC6A2
	PNMT	SLC6A3
	PNPLA5	SLC6A5
	PODN	SLC6A7
	POLD3	SLC7A14
	POLR2L	SLC7A5
	POLS	SLC7A5P1
	POM121L1P	SLC7A5P2
	POMC	SLC8A1
	POU3F1	SLC8A3
	POU3F2	SLCO4C1
	POU3F3	SLFN11
	POU4F2	SLFN12L
	POU4F3	SLFNL1
	PP14571	SLIT2
	PPAP2C	SLIT3
	PPAPDC1A	SLITRK1
	PPFIA2	SLITRK5
	PPFIBP2	SMAD6
	PPIL5	SMAD7
	PPM1A	SNAP91
	PPP1CC	SNCB
	PPP1R16B	SND1
	PPP2CB	SNORA80B
	PPP2R2B	SNORD68
	PPP2R2C	SNORD83A
	PRDM12	SNORD84
	PRDM13	SNTG1
	PRDM14	SNTG2
	PRDM16	SNX32
	PRDM8	SNX8
	PREX2	SOCS3
	PRF1	SOCS5
	PRIMA1	SORBS3
	PRKAR1B	SORCS1
	PRKCA	SORCS2
	PRKCB	SORCS3
	PRKCZ	SOST
	PRLHR	SOX1
	PRMT8	SOX11
	PROCA1	SOX14
	PROKR1	SOX17
	PROKR2	SOX18
	ProSAPiP1	SOX2
	PRPF3	SOX21
	PRR16	SOX2OT
	PRR21	SOX5
	PRRT1	SOX7
	PRSS27	SOX8
	PRSS50	SP8
	PRTG	SPAG6
	PRTN3	SPEG
	PSD	SPG20
	psiTPTE22	SPI1
	PSMB8	SPOCK1
	PTBP1	SPOCK2
	PTCHD3	SPOCK3
	PTF1A	SPON2
	PTGER3	SPRED3
	PTGFR	SPSB4
	PTGIS	SPTBN4
	PTH2R	SQLE
	PTK2B	SQSTM1
	PTK6	SRD5A2
	PTPN5	SRP68
	PTPN6	SSBP3
	PTPRF	SSBP4
	PTPRM	SSH3
	PTPRN	SSPO
	PTPRN2	SSTR4
	PTPRS	ST6GALNAC5
	PTPRT	ST8SIA1
	PTX3	ST8SIA2
	PUS3	ST8SIA4
	PXDN	ST8SIA5
	PYCARD	STAC2
	PYDC1	STAG3
	PYGO1	STARD3
	PYROXD1	STEAP2
	QRFPR	STK24
	RAB23	STK32B
	RAB34	STK38L
	RAB37	STOM
	RAB40B	STOX2
	RAB40C	SUB1
	RAD18	SUPT16H
	RADIL	SUSD5
	RAI1	SUV420H1
	RALYL	SYCN
	RAMP3	SYCP2L
	RASA3	SYN2
	RASA4P	SYN3
	RASAL1	SYNE1
	RASGEF1A	SYNGR3
	RASGEF1C	SYS1-DBNDD2
	RASGRF1	SYT10
	RASGRP2	SYT14
	RASL10A	SYT15
	RASSF2	SYT2
	RAX	SYT3
	RAX2	SYT6
	RB1	SYT7
	RBM17	SYT9
	RBM46	T
	RBM5	TADA2B
	RBP3	TAL1
	RBP7	TAPBP
	RBPMS2	TBCA
	RECQL5	TBCD
	REEP6	TBR1
	RELA	TBX1
	RELL2	TBX15
	RERG	TBX18
	RESP18	TBX20
	RETN	TBX21
	RFC4	TBX5
	RFTN1	TCAP
	RFX4	TCERG1L
	RGL2	TCF15
	RGMA	TCF21
	RGS20	TCF7
	RGS7BP	TCL1A
	RIMS2	TCTEX1D1
	RIMS3	TDH
	RIMS4	TDRD10
	RIPPLY2	TECTA
	RLF	TET1
	RNF160	TFAP2A
	RNF165	TFAP2B
	RNF175	TFAP2C
	RNF220	TFAP2D
	RNF32	TFAP2E
	RNH1	TFPI2
	RNU86	TGFB1I1
	ROBO1	TGIF1
	RORA	THBD
	RP1L1	THBS4
	RPAP1	THTPA
	RPH3AL	THY1
	RPL17	TIAM1
	RPL3	TIAM2
	RPL39L	TIMP2
	RPS15	TLL1
	RPS18	TLX1
	RPS2	TLX1NB
	RPS6KL1	TLX2
	RPTOR	TLX3
	RRP12	TM6SF1
	RSPO2	TMC2
	RSPO3	TMEFF2
	RSPO4	TMEM108
	RTDR1	TMEM121
	RTKN	TMEM130
	RTP1	TMEM131
	RTP2	TMEM132C
	RWDD2B	TMEM132D
	RXFP3	TMEM132E
	RXRB	TMEM145
	RYR1	TMEM155
	RYR2	TMEM163
	RYR3	TMEM196
	S1PR4	TMEM204
	SACM1L	TMEM233
	SALL1	TMEM25
	SALL3	TMEM51
	SAMD11	TMEM74
	SATB2	TMEM8A
	SCAND3	TMEM90A
	SCARF2	TMEM90B
	SCN4A	TMTC1
	SCRT2	TNFAIP8
	SCTR	TNFAIP8L3
	SCUBE3	TNFRSF8
	SDC2	TNFSF11
	SDK1	TNRC18
	SEC13	TNXB
	SEC23B	TOMM20L
	SELV	TOX2
	SEMA5B	TP73
	SEMA6B	TRAF6
	SENP8	TRAPPC9
	36403	TRH
	38595	TRHDE
	SERTAD4	TRIM3
	SFMBT2	TRIM54
	SFRP1	TRIM67
	SFRP2	TRIM71
	SFTA3	TRIM72
	SGCE	TRIM9
	SGCZ	TRIP6
	SGPP2	TRMU
	SH2B2	TRPA1
	SH3BP5	TRPC4
	SH3D20	TRPC4AP
	SHANK1	TRPC6
	SHANK3	TRPM2
	SHISA2	TRPS1
	SHISA3	TSC2
	SIGIRR	TSHZ3
	SIM1	TSLP
	SIM2	TSNARE1
	SIRT6	TSNAX-DISC1
	SIX3	TSPAN11
	SIX6	TSPYL5
	SLC12A5	TSTD1
	SLC12A7	TTLL1
	SLC12A9	TTYH1
	SLC13A3	TUB
	SLC13A5	TUBA8
	SLC16A6	TUBB
	SLC18A3	TUFT1
	SLC1A7	TUSC3
	SLC22A16	TWIST1
	SLC22A17	TWIST2
	SLC22A18	TXNRD1
	SLC22A18AS	UBE2L6
	SLC24A4	UBE2QL1
	SLC25A20	UCN
	SLC25A33	ULBP1
	SLC27A6	ULK1
	SLC29A4	UNC5C
	SLC2A5	UNC5D
	SLC30A10	UNC80
	SLC32A1	UNC84A
	SLC35D3	UNCX
	SLC35F1	USH1C
	SLC35F3	USP44
	SLC37A4	UTF1
	SLC38A3	VARS2
	SLC41A3	VAT1L
	SLC43A2	VAV3
	SLC45A1	VAX1
	SLC5A7	VAX2
	SLC6A1	VCAN
	SLC6A11	VEGFC
	SLC6A15	VEPH1
	SLC6A17	VIPR2
	SLC6A18	VPS37B
	SLC6A19	VSTM2A
	SLC6A2	VSTM2B
	SLC6A3	VSX1
	SLC6A5	VSX2
	SLC7A14	VTN
	SLC8A1	VWA2
	SLC8A3	VWC2
	SLC9A3	WBSCR17
	SLFN12L	WDR1
	SLFN13	WDR17
	SLIT1	WDR59
	SLIT2	WDR6
	SLIT3	WDR8
	SLITRK1	WDR86
	SLITRK5	WDR90
	SLMO2	WFDC1
	SLURP1	WIF1
	SMAD2	WIPI2
	SMPDL3A	WIT1
	SMYD3	WNT16
	SMYD5	WNT2
	SNAP25	WNT3
	SNAP91	WNT6
	SNAR-F	WNT7B
	SND1	WNT9B
	SNHG11	WSB1
	SNHG12	WT1
	SNHG6	WTIP
	SNHG9	WWTR1
	SNORA10	YBX2
	SNORA16A	YPEL3
	SNORA44	YPEL4
	SNORA5B	YWHAH
	SNORA61	ZADH2
	SNORA64	ZBTB12
	SNORA67	ZBTB16
	SNORA78	ZBTB22
	SNORD10	ZC3H4
	SNORD12	ZCCHC14
	SNORD58C	ZEB2
	SNORD83A	ZFHX4
	SNORD87	ZFP41
	SNORD99	ZFP64
	SNRPC	ZFP82
	SNTG1	ZFP91
	SNTG2	ZFP91-CNTF
	SNX32	ZFR2
	SOCS3	ZFYVE21
	SORCS1	ZIC1
	SORCS2	ZIC4
	SORCS3	ZIC5
	SORL1	ZIK1
	SOST	ZIM2
	SOX11	ZMAT4
	SOX14	ZMYND11
	SOX17	ZNF132
	SOX18	ZNF135
	SOX21	ZNF148
	SOX2OT	ZNF167
	SOX5	ZNF177
	SPAG6	ZNF208
	SPATA13	ZNF219
	SPATA21	ZNF229
	SPEG	ZNF232
	SPEM1	ZNF256
	SPERT	ZNF280B
	SPG20	ZNF304
	SPHK1	ZNF331
	SPHKAP	ZNF334
	SPI1	ZNF354A
	SPO11	ZNF365
	SPOCK1	ZNF382
	SPON2	ZNF385B
	SPSB4	ZNF415
	SPTBN4	ZNF418
	SRD5A2	ZNF43
	SREBF1	ZNF454
	SRPK2	ZNF467
	SRRM4	ZNF469
	SRRT	ZNF471
	SSBP3	ZNF492
	SST	ZNF512B
	SSTR2	ZNF518A
	SSTR4	ZNF518B
	ST6GALNAC5	ZNF521
	ST8SIA3	ZNF528
	ST8SIA4	ZNF529
	ST8SIA5	ZNF536
	STAC	ZNF540
	STAC2	ZNF542
	STAU2	ZNF549
	STK19	ZNF568
	STK24	ZNF569
	STK32B	ZNF570
	STK32C	ZNF578
	STMN2	ZNF582
	STOX2	ZNF610
	SUSD5	ZNF625
	SVEP1	ZNF629
	SYCP2L	ZNF648
	SYN3	ZNF660
	SYNE1	ZNF667
	SYNGR1	ZNF671
	SYT11	ZNF692
	SYT15	ZNF710
	SYT16	ZNF718
	SYT2	ZNF720
	SYT3	ZNF75A
	SYT6	ZNF761
	SYT7	ZNF788
	SYT9	ZNF793
	T	ZNF804A
	TACR3	ZNF804B
	TAPBP	ZNF813
	TARSL2	ZNF829
	TAS1R3	ZNF831
	TBC1D5	ZNF880
	TBCA	ZNRF3
	TBL3	ZSCAN1
	TBR1	ZSCAN18
	TBRG4	ZSWIM2
	TBX1	ZYG11A
	TBX15
	TBX18
	TBX20
	TBX21
	TBX5
	TCAP
	TCEA2
	TCEB3B
	TCERG1L
	TCF15
	TCF21
	TCF7
	TCP11
	TDGF1
	TDH
	TEKT2
	TEX264
	TF
	TFAP2A
	TFAP2B
	TFAP2D
	TFPI2
	TH
	THBD
	THBS2
	THBS4
	THRA
	THY1
	TIGD1
	TIMP2
	TK1
	TK2
	TKTL2
	TLL1
	TLX1
	TLX2
	TM6SF1
	TMBIM1
	TMC6
	TMC8
	TMEFF2
	TMEM108
	TMEM125
	TMEM130
	TMEM132D
	TMEM132E
	TMEM151B
	TMEM155
	TMEM169
	TMEM175
	TMEM179
	TMEM180
	TMEM196
	TMEM204
	TMEM215
	TMEM216
	TMEM233
	TMEM63C
	TMEM8A
	TMEM90A
	TMEM90B
	TMEM95
	TMIGD2
	TMOD3
	TMTC1
	TNFAIP8
	TNFRSF18
	TNFRSF19
	TNFRSF25
	TNFRSF4
	TNFRSF8
	TNFSF11
	TNNT3
	TNXB
	TOP1P2
	TOR1AIP2
	TOX2
	TP53I13
	TP73
	TPCN2
	TPM4
	TPO
	TPRXL
	TPSD1
	TPSG1
	TRABD
	TRAPPC5
	TRH
	TRHDE
	TRIL
	TRIM17
	TRIM26
	TRIM27
	TRIM42
	TRIM61
	TRIM67
	TRIM71
[truncated: 181 more rows]

## Sheet: Exclusive DM genes
N1 x N2	N1 x ADE	N1 x CRC
CDK12	A4GALT	A2BP1
DLL1	AARS2	ABCC9
FGFR4	AATK	ABTB1
GFPT2	ABCA3	ACADS
HAUS5	ABCF1	ACOX3
HCG18	ABHD15	ACSS3
HOXC6	ACSF3	ACTN2
MATN1	ACTL9	ADAMTS1
MIR1282	ACTRT2	ADAMTS18
PARP12	ADAMTS13	ADAR
PGS1	ADAMTS17	ADCY2
PTRH2	ADAMTS20	ADCY4
S100A11	ADAMTS7	ADCY6
SBDSP	ADAMTSL4	ADRA1B
SERF2	ADAP1	AGAP1
SH3PXD2B	ADCY9	AGRN
SNHG1	ADORA2A	AIFM3
SNORA48	ADSSL1	AKNA
SNORD22	AFMID	ALX3
SNORD30	AGFG1	AMDHD2
SNORD31	AGRP	AMIGO3
SYCP1	AHCYL1	ANKRD13B
TMCO3	AHRR	ANKRD34B
TMEM49	AIRE	ANKRD57
TMEM52	AK5	ANKS1B
TRIM39	AKAP8L	ANO5
TYW1B	AKR7A3	ANO8
ZBTB9	ALDH3B2	ANXA2
ZDHHC20	ALDH7A1	AP1G2
ZFPM1	ALOXE3	AP4M1
ZFYVE20	ALPI	APOB48R
	ALPP	ARHGAP27
	ALS2CR11	ASB18
	ALX1	ASXL1
	AMZ1	ATP11A
	ANKRD11	ATP6V0E2
	ANKRD24	AVPR1A
	ANO7	B3GAT2
	ANXA3	B3GNT7
	AP3D1	BASP1
	APBA2	BAT2
	APBB1IP	BAT3
	APBB2	BAT4
	APC	BCKDK
	APLP1	BHMT2
	APOA1	BLOC1S2
	APOA4	BMP4
	APOA5	BMP7
	APRT	BRD2
	ARHGEF16	BRE
	ARL10	BTBD3
	ARL6IP5	BTNL9
	ARMC4	BVES
	ARNT	C10orf11
	ASB4	C11orf63
	ASPSCR1	C12orf10
	ATCAY	C12orf39
	ATF6B	C12orf68
	ATG16L1	C16orf62
	ATG5	C17orf104
	ATG9B	C17orf107
	ATP4B	C17orf82
	ATP6V0D1	C18orf34
	ATPGD1	C19orf23
	ATXN8OS	C19orf6
	AXIN2	C19orf76
	B3GALTL	C1QL4
	BAIAP2	C1orf105
	BAX	C1orf106
	BCAN	C1orf126
	BCAR1	C1orf59
	BCCIP	C22orf24
	BCL11A	C22orf39
	BCL3	C3orf72
	BCL6	C6orf136
	BIRC7	C6orf155
	BLCAP	C6orf186
	BMF	C7orf50
	BRD9	C7orf52
	BRDT	C8orf42
	BSCL2	C8orf73
	BTBD2	C9orf167
	C10orf41	C9orf50
	C10orf53	CA9
	C10orf71	CABLES1
	C10orf79	CABP7
	C12orf57	CACNA1B
	C13orf16	CACNA1C
	C13orf35	CACNA1D
	C14orf118	CACNA1I
	C16orf11	CACNA2D1
	C16orf38	CACNA2D4
	C16orf63	CACNB1
	C16orf91	CALHM2
	C16orf92	CALML6
	C18orf32	CALY
	C19orf59	CCDC106
	C1orf133	CCDC48
	C1orf170	CCDC8
	C1orf187	CCDC90B
	C1orf66	CCDC96
	C1orf86	CD109
	C1orf92	CD38
	C1QC	CD8A
	C1QTNF1	CDK11B
	C1QTNF5	CDK2AP1
	C1QTNF9B	CDK5R1
	C20orf103	CEMP1
	C20orf166	CFL1
	C20orf195	CHD8
	C20orf199	CHFR
	C20orf200	CHMP4B
	C21orf49	CHRNA3
	C21orf66	CHRNE
	C22orf46	CHTF8
	C2orf28	CIRBP
	C2orf81	CIRH1A
	C3	CLDN4
	C3orf36	CLDN6
	C3orf63	CLIC1
	C4orf39	CLIC4
	C4orf44	CLN3
	C5orf49	CMTM1
	C6orf126	CMTM2
	C6orf147	CNR1
	C6orf227	CNTN4
	C6orf35	COL14A1
	C6orf52	COL18A1
	C6orf57	COL29A1
	C8orf85	COL2A1
	C9orf16	COLEC12
	C9orf25	COPS5
	CA5A	COX19
	CACNA1E	CPEB1
	CACNA1G	CPT1C
	CACNG7	CPXM1
	CAD	CR2
	CALHM1	CSMD2
	CALML5	CSNK2B
	CANT1	CSPP1
	CARD14	CSRP1
	CARTPT	CTAGE5
	CBFA2T3	CTBP1
	CBR4	CTNNA2
	CBY3	CTPS
	CCDC114	CXCL1
	CCDC13	CYGB
	CCDC154	CYP2S1
	CCDC28B	CYTH2
	CCDC36	DAAM2
	CCDC40	DAB2IP
	CCDC42	DAPK3
	CCDC81	DAXX
	CCDC88B	DBNDD2
	CCK	DCAF4L2
	CCKBR	DCHS2
	CCT4	DCLK1
	CD14	DES
	CD160	DFNA5
	CD1D	DGKZ
	CD4	DIRC3
	CD46	DISC1
	CD7	DKK3
	CD81	DLL3
	CDCA3	DLX6
	CDCA5	DMGDH
	CDH15	DMRTA1
	CDH24	DNAH11
	CDK2AP2	DNAJC6
	CDK5R2	DNM3
	CDKN2C	DOK1
	CECR6	DRD4
	CEND1	DSCAM
	CGB7	DUSP6
	CHADL	EBF4
	CHGA	ECEL1
	CHKB	ECEL1P2
	CHKB-CPT1B	EDARADD
	CHMP4C	EDIL3
	CHODL	EGFR
	CHPF	EGLN2
	CHRD	EGR4
	CHRM4	EID3
	CHST12	EIF4E1B
	CHST15	EIF4EBP2
	CILP2	ELFN1
	CKLF	ELMO1
	CLDN7	EML1
	CLEC11A	EMX1
	CLP1	EMX2
	CNP	EMX2OS
	CNTN2	ENC1
	CNTN5	EPB41L3
	COASY	EPHA4
	COL19A1	EPHA6
	COL6A2	EPHB3
	COL7A1	EPHB4
	COL9A2	EPHX3
	COMMD5	EPO
	COX6A2	EPS8L1
	COX8C	ESPNP
	CP110	ETS1
	CPLX2	EVX1
	CPT1B	EXOC3L2
	CPZ	F11R
	CRELD1	FAM132A
	CRH	FAM150A
	CRIP2	FAM159A
	CRTC1	FAM181B
	CRYAA	FAM59B
	CRYGD	FAM63A
	CRYGN	FAM72A
	CSDAP1	FAM72B
	CSGALNACT1	FAM72D
	CST6	FAM83B
	CTF1	FAM83H
	CTNNBIP1	FAM84B
	CUGBP1	FANK1
	CYB561	FARSA
	CYP11A1	FAT1
	CYP2D6	FBLIM1
	CYP2E1	FBLL1
	CYP8B1	FBXL21
	DAP3	FBXL8
	DCTN2	FBXW9
	DDI1	FERMT3
	DDRGK1	FHL2
	DDX21	FLJ90757
	DDX25	FLOT1
	DDX4	FOXB1
	DEFB124	FOXB2
	DENND1B	FOXD4L1
	DERA	FOXF2
	DERL1	FSCN1
	DFNB31	FSTL1
	DGCR14	FUS
	DGKA	FUT9
	DGKQ	FZD1
	DHCR24	GAD1
	DHH	GAL3ST3
	DHX58	GALNT13
	DIP2C	GALNT2
	DIRAS3	GAMT
	DLEU7	GAS1
	DLG4	GATA2
	DLGAP2	GBGT1
	DLX3	GDF7
	DMRTB1	GFI1
	DMRTC2	GJA3
	DNA2	GLDC
	DNAH17	GLT1D1
	DNAI1	GMPPA
	DNAJB1	GNB2
	DNAJB2	GNRH2
	DOCK2	GPC2
	DOHH	GPER
	DOK3	GPNMB
	DOM3Z	GPR139
	DPCR1	GPRC5C
	DPPA5	GRASP
	DRD1	GSC
	DUSP14	GSTP1
	DUSP26	GSX2
	DYNLRB1	HAS2
	E2F6	HAS2AS
	ECE2	HCN2
	EEF1A2	HHIP
	EFCAB10	HIST2H2BF
	EGFL7	HIST2H3D
	EHMT2	HIST4H4
	EIF2AK4	HK2
	EIF2B1	HLA-F
	EIF3F	HLA-G
	EIF3G	HLA-J
	EIF4E2	HLTF
	ELK3	HOXA3
	EML2	HOXA4
	ENPP7	HOXA5
	EP400	HOXA6
	EPHA7	HOXD10
	EPHA8	HOXD12
	ERBB2	HPGD
	ERC2	HS3ST3B1
	ESPN	HS6ST1
	ESPNL	HSF4
	ESRRB	ICAM4
	ETNK1	IGSF21
	EVI5L	IHH
	EVL	IL17REL
	EVX2	INHBA
	EXOC1	INHBB
	F10	INPP1
	FAIM3	INPP5D
	FAM101A	IRX3
	FAM101B	ISL1
	FAM129A	ITGAM
	FAM165B	ITGB1
	FAM170B	ITGB4
	FAM188B	ITM2C
	FAM18A	ITPKB
	FAM18B	IZUMO1
	FAM193B	JAKMIP1
	FAM198A	JPH4
	FAM20B	JUB
	FAM38B	KBTBD5
	FAM43A	KCND2
	FAM53A	KCNJ12
	FAM60A	KCNJ3
	FAM71E2	KCNK10
	FAM90A1	KCNK16
	FASTKD5	KCNK17
	FBXL15	KCNQ4
	FBXO21	KCNS3
	FBXO24	KCTD1
	FCHO1	KHDRBS2
	FCRLB	KIAA0664
	FERD3L	KIAA1522
	FFAR1	KIAA1683
	FGF21	KIAA1949
	FGF6	KIF19
	FHIT	KLF6
	FKBP2	KLHDC7B
	FKBPL	KLHDC8A
	FLJ12825	KLK8
	FLJ13224	KLK9
	FLJ35390	KRBA1
	FLJ40434	KY
	FLJ45079	LAMP1
	FLNC	LBH
	FLT1	LBX2
	FLT3	LDB1
	FMN2	LEFTY1
	FOXD3	LEPR
	FOXH1	LHCGR
	FOXI1	LHFPL3
	FOXR1	LHX1
	FOXS1	LHX4
	FSCN2	LHX6
	FSD1	LINGO3
	FSTL4	LMO2
	FURIN	LMX1A
	FUT1	LOC100129794
	FUT3	LOC100132215
	G6PC3	LOC100190940
	GAA	LOC100302650
	GAB1	LOC147804
	GAB4	LOC151534
	GABRD	LOC284798
	GAK	LOC285696
	GALE	LOC285954
	GALNS	LOC286002
	GALNTL4	LOC389493
	GCDH	LOC400931
	GCSH	LOC401431
	GDE1	LOC440839
	GEFT	LOC647121
	GFRA4	LOC728661
	GGTLC1	LOC728743
	GGTLC2	LOXL2
	GIPC2	LOXL3
	GJD3	LPPR4
	GLI2	LPXN
	GLIS2	LRP1B
	GLRA1	LRRC45
	GLRA3	LRRC4B
	GMCL1L	LRRFIP1
	GNG13	LRRN4
	GNG3	LRRTM1
	GOLGA8B	LTBP4
	GON4L	LY6K
	GPC1	LYPD1
	GPR12	MAB21L1
	GPR133	MACROD1
	GPR149	MAFA
	GPR162	MAL2
	GPR45	MAP3K6
	GPX7	MATK
	GRAMD3	MBP
	GRAMD4	MC3R
	GRHL3	MCM7
	GRIK5	MED12L
	GRIN3A	MEF2D
	GRM4	MEG3
	GSTO2	MEGF8
	GTF2H3	MEPCE
	GZMM	MEX3B
	H19	MFN2
	HAPLN3	MGC12916
	HAR1A	MGC29506
	HAR1B	MGC42105
	HBXIP	MGC45800
	HBZ	MICALL2
	HCRT	MIR1225
	HDAC11	MIR1469
	HDAC3	MIR146B
	HDGFRP3	MIR17
	HEPACAM	MIR17HG
	HEPN1	MIR18A
	HERC6	MIR19A
	HEY2	MIR19B1
	HGFAC	MIR20A
	HIST1H3E	MIR548F5
	HIST3H3	MIR762
	HK3	MIR92A1
	HLA-A	MKS1
	HLA-B	MME
	HLA-DPB1	MMP23A
	HLA-DQB1	MMP23B
	HOMER1	MN1
	HOXA7	MNX1
	HOXB6	MOXD1
	HOXB7	MRPL15
	HOXB8	MSH5
	HOXC11	MST1
	HOXC12	MT2A
	HPCA	MTNR1B
	HRASLS5	MYO3A
	HSBP1	NAV1
	HSD17B4	NBEA
	HSPA12B	NCOA4
	HTR1B	NCRNA00171
	HTR5A	NCRNA00181
	HYDIN	NDRG2
	IFT52	NEDD4L
	IGF2R	NEFL
	IGFBP1	NEUROG1
	IGFBP2	NFKBIA
	IGFN1	NFRKB
	IL12B	NGFR
	IL28B	NHEDC2
	IMMT	NHLRC4
	ING5	NID2
	INS	NINL
	INSL3	NIPAL4
	IQCC	NKPD1
	IQCE	NKX1-2
	IQUB	NKX6-2
	IRAK3	NLGN1
	IRF5	NLRP6
	IRGC	NOLC1
	ISG20L2	NOTCH1
	ITGB1BP3	NOVA1
	ITGBL1	NPPC
	JTB	NPTX2
	KATNAL2	NR2F1
	KCNA2	NR2F2
	KCNAB2	NR5A1
	KCNB1	NRCAM
	KCNC1	NRIP3
	KCNC2	NRM
	KCNF1	NRN1
	KCNG1	NRP2
	KCNH1	NT5C
	KCNK2	NTN1
	KCNK3	NTSR1
	KCNK7	NUDT16P
	KCNN3	ODC1
	KCNS2	OR2B11
	KCNT1	OSBPL5
	KCTD11	OSR1
	KCTD17	OTOP3
	KDR	P2RX2
	KIAA0182	P4HTM
	KIAA0427	PAK7
	KIAA0495	PAPLN
	KIAA1409	PAQR7
	KIAA1486	PARK2
	KIAA1751	PARP10
	KIF16B	PCDHAC1
	KIF1A	PDE4B
	KIF3A	PDE4C
	KIF5A	PDGFA
	KIF7	PDGFB
	KIRREL2	PDZD2
	KLHL1	PDZRN3
	KLHL30	PFDN5
	KLHL36	PGLYRP1
	KLK10	PGLYRP2
	KNDC1	PHYHIPL
	KPNA1	PIF1
	KRT18	PIGC
	KRT27	PITX2
	KRT28	PKD1
	L1TD1	PKD2L1
	L3MBTL	PKIA
	LARP4	PKLR
	LCN8	PKN1
	LDHA	PKNOX2
	LDLR	PLVAP
	LFNG	PLXNA4
	LIF	PNMA2
	LIN28	PODXL2
	LMF1	POLRMT
	LMTK3	POM121L12
	LOC100009676	POM121L2
	LOC100130017	POU4F1
	LOC100130238	PPFIA4
	LOC100130872	PPP1R10
	LOC100131691	PPP1R3C
	LOC100289673	PPP2R5C
	LOC100329108	PPT2
	LOC200726	PPYR1
	LOC283856	PRDM6
	LOC339524	PREX1
	LOC388428	PRPF8
	LOC388692	PRRT4
	LOC388946	PRUNE
	LOC390594	PTCHD2
	LOC401097	PTGER1
	LOC404266	PTPRO
	LOC407835	RAB11FIP4
	LOC440925	RAB39
	LOC441666	RAB6B
	LOC494141	RAC3
	LOC642006	RALBP1
	LOC643008	RAP1A
	LOC643719	RARRES2
	LOC650226	RASAL3
	LOC84856	RBKS
	LOC93622	RBL2
	LPPR3	RBM24
	LRBA	RBM38
	LRCH1	RELN
	LRFN4	REXO1L2P
	LRP5	RFFL
	LRRC2	RFX8
	LRRC7	RGL3
	LRRCC1	RHBDF1
	LRRN2	RHOT2
	LSM12	RIC3
	LSP1	RILP
	LTB	RIMBP2
	LTBP3	RIMS1
	LUC7L3	RLTPR
	LY6G6C	RNF122
	LYN	RNF123
	LYPD4	RNF144A
	MAB21L2	RNF150
	MAD1L1	RNF207
	MAD2L2	RPL13
	MAG	RPRM
	MAMSTR	RSPO1
	MAP1B	RUNX3
	MAP9	S1PR1
	MAPK15	S1PR5
	2004-03-01	SARM1
	MAST1	SCGB3A1
	MCAM	SCN5A
	MCC	SCOC
	MCF2L	SCRN2
	MED9	SCUBE1
	MEFV	SEC14L1
	MEGF6	SEC14L5
	MEIS2	2010-09-01
	MEIS3	SFN
	MEN1	SFRP5
	MFAP1	SFT2D3
	MFAP2	SGEF
	MFRP	SH2D2A
	MFSD7	SH3GL3
	MGAT3	SHE
	MGC2752	SHH
	MGC34034	SHISA7
	MIA	SHISA9
	MIER1	SHOX2
	MIPEP	SKI
	MIR1250	SLC16A1
	MIR126	SLC16A12
	MIR149	SLC25A21
	MIR1539	SLC25A3
	MIR192	SLC26A4
	MIR194-2	SLC2A4RG
	MIR208B	SLC35B3
	MIR23A	SLC35C1
	MIR24-2	SLC40A1
	MIR27A	SLC4A11
	MIR330	SLC6A7
	MIR338	SLC7A5
	MIR33B	SLC7A5P1
	MIR346	SLC7A5P2
	MIR369	SLCO4C1
	MIR377	SLFN11
	MIR409	SLFNL1
	MIR410	SMAD7
	MIR412	SNCB
	MIR483	SNORA80B
	MIR541	SNORD68
	MIR572	SNORD84
	MIR656	SNX8
	MIR657	SOCS5
	MIR675	SORBS3
	MKI67IP	SOX1
	MLLT6	SOX2
	MMP17	SOX7
	MMP21	SOX8
	MORF4L1	SP8
	MOSC1	SPOCK3
	MOSPD3	SPRED3
	MRPL4	SQLE
	MRPS30	SQSTM1
	MST1P2	SRP68
	MST1R	SSBP4
	MSX2P1	SSH3
	MTFMT	SSPO
	MTUS2	ST8SIA1
	MYEOV2	ST8SIA2
	MYH10	STAG3
	MYH7	STARD3
	MYL7	STEAP2
	MYO19	STK38L
	MYOZ3	STOM
	MYT1	SUB1
	MZF1	SUPT16H
	NACC1	SUV420H1
	NANOS2	SYCN
	NCOR2	SYN2
	NCRNA00029	SYNGR3
	NCRNA00162	SYS1-DBNDD2
	NDUFAF1	SYT10
	NECAP2	SYT14
	NEDD1	TADA2B
	NEFH	TAL1
	NEK2	TCL1A
	NEK3	TCTEX1D1
	NEK7	TDRD10
	NELL2	TECTA
	NEU4	TET1
	NHLH1	TFAP2C
	NHLRC1	TFAP2E
	NHP2	TGFB1I1
	NIPSNAP1	TGIF1
	NKAPL	THTPA
	NLRC3	TIAM1
	NLRP4	TIAM2
	NMB	TLX1NB
	NME1-NME2	TLX3
	NME2	TMC2
	NNAT	TMEM121
	NODAL	TMEM131
	NOL4	TMEM132C
	NOXO1	TMEM145
	NPR1	TMEM163
	NPTX1	TMEM25
	NR1D1	TMEM51
	NR2C2AP	TMEM74
	NR2E3	TNFAIP8L3
	NR3C1	TNRC18
	NRBF2	TOMM20L
	NRTN	TRAF6
	NSFL1C	TRAPPC9
	NT5C1A	TRIM3
	NUDT14	TRIM54
	NXN	TRMU
	NXNL1	TRPC4AP
	OBSL1	TRPM2
	OCEL1	TRPS1
	OLFML2B	TSLP
	ONECUT3	TSNAX-DISC1
	OPRD1	TSPAN11
	OTOP2	TTLL1
	P2RX5	TUBA8
	P4HB	TUBB
	PABPC4	TXNRD1
	PABPN1L	UBE2L6
	PAFAH1B1	UCN
	PAK1IP1	ULK1
	PALM	UNC84A
	PAMR1	USH1C
	PAPOLB	UTF1
	PAQR8	VARS2
	PARD6G	VPS37B
	PARP4	VTN
	PAX2	VWA2
	PC	WDR1
	PCDH9	WDR6
	PCDHB19P	WDR90
	PCDHB4	WFDC1
	PCDHGC5	WIPI2
	PCGF3	WNT16
	PCNXL3	WNT6
	PCOLCE	WNT7B
	PCOTH	WNT9B
	PDE11A	WWTR1
	PDE4A	YBX2
	PDE6G	YPEL3
	PDLIM2	YPEL4
	PDLIM4	YWHAH
	PDRG1	ZBTB12
	PECR	ZBTB16
	PER2	ZEB2
	PFDN6	ZFP91
	PFKFB2	ZFP91-CNTF
	PGAP3	ZFYVE21
	PHACTR1	ZIC5
	PHAX	ZMYND11
	PHF14	ZNF148
	PICK1	ZNF167
	PIGW	ZNF208
	PIN1L	ZNF219
	PITPNM1	ZNF232
	PIWIL3	ZNF280B
	PKP1	ZNF334
	PLAC9	ZNF354A
	PLCB1	ZNF382
	PLEKHA4	ZNF43
	PLEKHG3	ZNF467
	PLEKHG5	ZNF518A
	PLEKHH3	ZNF518B
	PLK1S1	ZNF528
	PNKD	ZNF529
	PNMA1	ZNF540
	PNMT	ZNF569
	POLR2L	ZNF570
	POLS	ZNF578
	POM121L1P	ZNF582
	PP14571	ZNF610
	PPAP2C	ZNF625
	PPFIA2	ZNF629
	PPFIBP2	ZNF660
	PPIL5	ZNF692
	PPM1A	ZNF718
	PPP1CC	ZNF761
	PPP2CB	ZNF788
	PRF1	ZNF804B
	PRKCA	ZNF831
	PRKCZ	ZNRF3
	PRPF3
	PRR16
	PRR21
	PRSS27
	PRSS50
	PRTN3
	psiTPTE22
	PSMB8
	PTBP1
	PTCHD3
	PTK2B
	PTK6
	PTPN6
	PTPRF
	PTPRN
	PTPRS
	PUS3
	PYROXD1
	RAB37
	RAB40B
	RAB40C
	RAD18
	RASA4P
	RASAL1
	RASGEF1A
	RASGRP2
	RASL10A
	RAX2
	RB1
	RBM17
	RBM46
	RBM5
	RBP3
	RBP7
	RBPMS2
	RECQL5
	REEP6
	RELA
	RELL2
	RESP18
	RETN
	RFC4
	RFTN1
	RGL2
	RIMS3
	RLF
	RNF160
	RP1L1
	RPAP1
	RPH3AL
	RPL17
	RPS15
	RPS18
	RPS2
	RPS6KL1
	RRP12
	RTP1
	RTP2
	RWDD2B
	S1PR4
	SACM1L
	SAMD11
	SCAND3
	SCN4A
	SCUBE3
	SEC13
	SEC23B
	2003-09-01
	SERTAD4
	SGPP2
	SH3BP5
	SHISA3
	SIRT6
	SLC22A16
	SLC22A17
	SLC25A20
	SLC25A33
	SLC27A6
	SLC2A5
	SLC37A4
	SLC38A3
	SLC41A3
	SLC43A2
	SLC45A1
	SLC5A7
	SLC6A18
	SLC6A19
	SLC9A3
	SLFN13
	SLIT1
	SLMO2
	SLURP1
	SMAD2
	SMPDL3A
	SMYD3
	SMYD5
	SNAP25
	SNAR-F
	SNHG11
	SNHG12
	SNHG6
	SNHG9
	SNORA10
	SNORA16A
	SNORA44
	SNORA5B
	SNORA61
	SNORA64
	SNORA67
	SNORA78
	SNORD10
	SNORD12
	SNORD58C
	SNORD87
	SNORD99
	SNRPC
	SORL1
	SPATA13
	SPATA21
	SPEM1
	SPERT
	SPHK1
	SPHKAP
	SPO11
	SREBF1
	SRPK2
	SRRM4
	SRRT
	SST
	SSTR2
	ST8SIA3
	STAC
	STAU2
	STK19
	STK32C
	STMN2
	SVEP1
	SYNGR1
	SYT11
	SYT16
	TACR3
	TARSL2
	TAS1R3
	TBC1D5
	TBL3
	TBRG4
	TCEA2
	TCEB3B
	TCP11
	TDGF1
	TEKT2
	TEX264
	TF
	TH
	THBS2
	THRA
	TIGD1
	TK1
	TK2
	TKTL2
	TMBIM1
	TMC6
	TMC8
	TMEM125
	TMEM151B
	TMEM169
	TMEM175
	TMEM179
	TMEM180
	TMEM215
	TMEM216
	TMEM63C
	TMEM95
	TMIGD2
	TMOD3
	TNFRSF18
	TNFRSF19
	TNFRSF25
	TNFRSF4
	TNNT3
	TOP1P2
	TOR1AIP2
	TP53I13
	TPCN2
	TPM4
	TPO
	TPRXL
	TPSD1
	TPSG1
	TRABD
	TRAPPC5
	TRIL
	TRIM17
	TRIM26
	TRIM27
	TRIM42
	TRIM61
	TRPM5
	TRPM6
	TRPV3
	TSPAN16
	TSPAN4
	TSSC1
	TSSC4
	TSSK2
	TTBK1
	TTC15
	TTC25
	TTC9B
	TTLL8
	TUBA4A
	TUBA4B
	TUBGCP2
	U58
	UBE2H
	UBE2QP1
	UBOX5
	UCHL1
	UFSP1
	UNC13A
	UNC5A
	UNK
	UPF2
	UROS
	USH1G
	USP42
	USP5
	VAMP1
	VAPA
	VGF
	VHL
	VWA5B2
	WARS2
	WASF3
	WBP2NL
	WDR73
	WDR76
	WDR78
	WIBG
	WNT3A
	WNT7A
	WSCD2
	YOD1
	YY1AP1
	ZAP70
	ZBTB11
	ZBTB32
	ZBTB46
	ZC3H14
	ZC3H3
	ZDBF2
	ZDHHC14
	ZDHHC22
	ZFAND2B
	ZFPL1
	ZFYVE28
	ZGPAT
	ZKSCAN1
	ZNF134
	ZNF300
	ZNF480
	ZNF502
	ZNF503
	ZNF511
	ZNF530
	ZNF560
	ZNF574
	ZNF599
	ZNF600
	ZNF641
	ZNF677
	ZNF781
	ZNF783
	ZNF790
	ZNF805
