# Supplementary material for: Aberrant methylation patterns in colorectal cancer: a meta-analysis
Source: Oncotarget. 2017 Jan 10;8(8):12820–30. doi: 10.18632/oncotarget.14590 (PMC5355058; doi:10.18632/oncotarget.14590)
Supplement: Supplementary file 4 [file oncotarget-08-12820-s004.xlsx]

## Sheet: File_explanation
Network nodes, topological parameters and funcional informations
These tables, were done based o the Table Panel (cytoscape output) containing network parameters as Degree, Stress, BetweennessCentrality. Then another columns of data as gene names, methylation delta, and GO results were sequentially added.
The table head "This is a DM gene" display results according to the presence/ausence of this gene in the gene lists associated to the significant BOPs ( this list were used to perform the network in IPA). The gene that were not present on the DM list, were external genes added by IPA to assemble the network)
The table head "This is an exclusive..." display results according to the presence of this gene in the list containing only genes that belong exclusively this comparison.

## Sheet: N1xN2
GeneID	Degree	BetweennessCentrality	Stress	GeneName	NaumovDelta	LuoDelta	This.is.a.DM.gene	This.is.an.exclusive.N1xN2.gene
FGFR4	1	0	0	fibroblast growth factor receptor 4	-0.0845359	-0.0554487	FGFR4	FGFR4
PHF1	1	0	0	PHD finger protein 1	-0.0637297	-0.0216037	PHF1	NA
SMAD6	1	0	0	SMAD family member 6	-0.0190866	-0.0265135	SMAD6	NA
MAT2B	1	0	0	methionine adenosyltransferase II, beta	NA	NA		NA
CPSF1	2	0.0273973	160	cleavage and polyadenylation specific factor 1, 160kDa	-0.0692416	-0.0241713	CPSF1	NA
TRIM39	2	0	0	tripartite motif-containing 39	0.0539457	0.0347927	TRIM39	TRIM39
DDIT3	2	0	0	DNA-damage-inducible transcript 3	NA	NA		NA
KIAA0101	2	0	0	KIAA0101	NA	NA		NA
MBNL2	2	0	0	muscleblind-like 2 (Drosophila)	NA	NA		NA
PLK1	2	0	0	polo-like kinase 1 (Drosophila)	NA	NA		NA
TGFA	2	0.00038897	12	transforming growth factor, alpha	NA	NA		NA
CCNA2	2	0	0	cyclin A2	NA	NA		NA
LBR	2	0	0	lamin B receptor	NA	NA		NA
STMN1	2	0	0	stathmin 1	NA	NA		NA
DDX5	2	0	0	DEAD (Asp-Glu-Ala-Asp) box polypeptide 5	NA	NA		NA
HDAC2	2	0	0	histone deacetylase 2	NA	NA		NA
HDAC3	2	0	0	histone deacetylase 3	NA	NA		NA
LONP1	2	0	0	lon peptidase 1, mitochondrial	NA	NA		NA
BRAF	2	0	0	v-raf murine sarcoma viral oncogene homolog B1	NA	NA		NA
FGFBP1	2	0	0	fibroblast growth factor binding protein 1	NA	NA		NA
HMGCS1	2	0	0	3-hydroxy-3-methylglutaryl-Coenzyme A synthase 1 (soluble)	NA	NA		NA
ITGA2	2	0	0	integrin, alpha 2 (CD49B, alpha 2 subunit of VLA-2 receptor)	NA	NA		NA
PDCD6IP	2	0	0	programmed cell death 6 interacting protein	NA	NA		NA
PDK1	2	0	0	pyruvate dehydrogenase kinase, isozyme 1	NA	NA		NA
PROM1	2	0	0	prominin 1	NA	NA		NA
TPD52L1	2	0	0	tumor protein D52-like 1	NA	NA		NA
SPHK2	2	0	0	sphingosine kinase 2	NA	NA		NA
CDK12	3	0.00019026	4	Cdc2-related kinase, arginine/serine-rich	-0.0299218	-0.00996535	CDK12	CDK12
ATR	3	0.0156719	236	ataxia telangiectasia and Rad3 related; similar to ataxia telangiectasia and Rad3 related protein	NA	NA		NA
CASP9	3	0	0	caspase 9, apoptosis-related cysteine peptidase	NA	NA		NA
CDK4	3	0	0	cyclin-dependent kinase 4	NA	NA		NA
TOP2A	3	0	0	topoisomerase (DNA) II alpha 170kDa	NA	NA		NA
TP53I3	3	0	0	tumor protein p53 inducible protein 3	NA	NA		NA
CXXC1	3	0	0	CXXC finger 1 (PHD domain)	NA	NA		NA
KAT6A	3	0	0	NA	NA	NA		NA
MAP2K2	3	0	0	mitogen-activated protein kinase kinase 2 pseudogene; mitogen-activated protein kinase kinase 2	NA	NA		NA
RASSF6	3	0	0	Ras association (RalGDS/AF-6) domain family member 6	NA	NA		NA
SMARCB1	3	0	0	SWI/SNF related, matrix associated, actin dependent regulator of chromatin, subfamily b, member 1	NA	NA		NA
BCL2	4	0	0	B-cell CLL/lymphoma 2	NA	NA		NA
CCNK	4	0.00019026	4	cyclin K	NA	NA		NA
CHEK1	4	0.00012684	2	CHK1 checkpoint homolog (S. pombe)	NA	NA		NA
PML	4	0.00012684	2	promyelocytic leukemia; similar to promyelocytic leukemia protein isoform 1	NA	NA		NA
KRAS	4	0	0	v-Ki-ras2 Kirsten rat sarcoma viral oncogene homolog	NA	NA		NA
MAP2K1	4	0	0	mitogen-activated protein kinase kinase 1	NA	NA		NA
NME1	4	0	0	non-metastatic cells 1, protein (NM23A) expressed in; NME1-NME2 readthrough transcript; non-metastatic cells 2, protein (NM23B) expressed in	NA	NA		NA
PRKCE	4	0	0	protein kinase C, epsilon	NA	NA		NA
CASP3	5	0.00025368	4	caspase 3, apoptosis-related cysteine peptidase	NA	NA		NA
BAK1	5	0.0003171	6	BCL2-antagonist/killer 1; BCL2-like 7 pseudogene 1	NA	NA		NA
GADD45A	5	0.00171958	34	growth arrest and DNA-damage-inducible, alpha	NA	NA		NA
XRCC6	5	0	0	X-ray repair complementing defective repair in Chinese hamster cells 6; similar to ATP-dependent DNA helicase II, 70 kDa subunit	NA	NA		NA
NPAT	5	0	0	nuclear protein, ataxia-telangiectasia locus	NA	NA		NA
GMNN	5	0	0	geminin, DNA replication inhibitor	NA	NA		NA
HIPK2	5	0.00072721	20	homeodomain interacting protein kinase 2; similar to homeodomain interacting protein kinase 2	NA	NA		NA
HSPA1A/HSPA1B	5	0	0	NA	NA	NA		NA
S100A11	6	0.00668442	118	S100 calcium binding protein A11; S100 calcium binding protein A11 pseudogene	-0.0513526	-0.0176092	S100A11	S100A11
BCL2L1	6	0.00115424	16	BCL2-like 1	NA	NA		NA
CDC25C	6	0	0	cell division cycle 25 homolog C (S. pombe)	NA	NA		NA
RNF2	6	0	0	ring finger protein 2	NA	NA		NA
BIRC5	7	0.00038052	6	baculoviral IAP repeat-containing 5	NA	NA		NA
RB1	7	0.00072721	20	retinoblastoma 1	NA	NA		NA
EP300	7	0.00038052	6	E1A binding protein p300	NA	NA		NA
CDK2	8	0.00196903	44	cyclin-dependent kinase 2	NA	NA		NA
RUNX1	8	0.00012684	2	runt-related transcription factor 1	NA	NA		NA
SFN	8	0.00061171	14	stratifin	NA	NA		NA
TOPBP1	9	0.00573362	194	topoisomerase (DNA) II binding protein 1	NA	NA		NA
NCL	10	0.0228332	306	nucleolin	NA	NA		NA
CCNB1	11	0.00037508	12	cyclin B1	NA	NA		NA
BRCA1	15	0.0475643	776	breast cancer 1, early onset	NA	NA		NA
MGEA5	16	0.0520441	496	meningioma expressed antigen 5 (hyaluronidase)	NA	NA		NA
BAX	20	0.0120466	208	BCL2-associated X protein	NA	NA		NA
CDK1	21	0.00788009	216	cell division cycle 2, G1 to S and G2 to M	NA	NA		NA
MDM2	22	0.00738838	140	Mdm2 p53 binding protein homolog (mouse)	NA	NA		NA
CDKN1A	73	0.278544	3050	cyclin-dependent kinase inhibitor 1A (p21, Cip1)	NA	NA		NA
TP53	117	0.61908	5162	tumor protein p53	NA	NA		NA

## Sheet: N1xADE
GeneID	Degree	BetweennessCentrality	Stress	GeneName	LuoDelta	TimpDelta	This.is.a.DM.gene	This.is.an.exclusive.N1xADE.gene
A4GALT	1	0	0	alpha 1,4-galactosyltransferase	0.16189	0.123968	A4GALT	A4GALT
ADAP1	1	0	0	ArfGAP with dual PH domains 1	0.175643	0.137775	ADAP1	ADAP1
ADRBK2	1	0	0	adrenergic, beta, receptor kinase 2	-0.194236	-0.150038	ADRBK2	NA
AKAP12	1	0	0	A kinase (PRKA) anchor protein 12	-0.214965	-0.129233	AKAP12	NA
ALDH1A3	1	0	0	aldehyde dehydrogenase 1 family, member A3	-0.367268	-0.258935	ALDH1A3	NA
ARHGEF4	1	0	0	Rho guanine nucleotide exchange factor (GEF) 4	-0.302935	-0.182922	ARHGEF4	NA
ARNT	1	0	0	aryl hydrocarbon receptor nuclear translocator	0.141658	0.140295	ARNT	ARNT
ATG5	1	0	0	ATG5 autophagy related 5 homolog (S. cerevisiae)	0.143621	0.128597	ATG5	ATG5
BCL11A	1	0	0	B-cell CLL/lymphoma 11A (zinc finger protein)	-0.121748	-0.137556	BCL11A	BCL11A
BCL3	1	0	0	B-cell CLL/lymphoma 3	-0.0950936	-0.082294	BCL3	BCL3
BMF	1	0	0	Bcl2 modifying factor	0.181952	0.126998	BMF	BMF
CAD	1	0	0	carbamoyl-phosphate synthetase 2, aspartate transcarbamylase, and dihydroorotase	0.114958	0.100664	CAD	CAD
CCT4	1	0	0	chaperonin containing TCP1, subunit 4 (delta)	0.307612	0.277415	CCT4	CCT4
CD14	1	0	0	CD14 molecule	0.0508418	0.0977636	CD14	CD14
CTNNBIP1	1	0	0	catenin, beta interacting protein 1	0.198025	0.199331	CTNNBIP1	CTNNBIP1
CYP1B1	1	0	0	cytochrome P450, family 1, subfamily B, polypeptide 1	-0.35096	-0.237283	CYP1B1	NA
DYNLRB1	1	0	0	dynein, light chain, roadblock-type 1	0.0821556	0.0639054	DYNLRB1	DYNLRB1
EIF2B1	1	0	0	eukaryotic translation initiation factor 2B, subunit 1 alpha, 26kDa	0.109584	0.146153	EIF2B1	EIF2B1
FABP5	1	0	0	fatty acid binding protein 5-like 2; fatty acid binding protein 5 (psoriasis-associated); fatty acid binding protein 5-like 8; fatty acid binding protein 5-like 7; fatty acid binding protein 5-like 9	0.071006	0.12062	FABP5	NA
FLT1	1	0	0	fms-related tyrosine kinase 1 (vascular endothelial growth factor/vascular permeability factor receptor)	-0.268174	-0.194375	FLT1	FLT1
FUT3	1	0	0	fucosyltransferase 3 (galactoside 3(4)-L-fucosyltransferase, Lewis blood group)	0.111067	0.261229	FUT3	FUT3
FZD10	1	0	0	frizzled homolog 10 (Drosophila)	-0.303556	-0.123288	FZD10	NA
GATA5	1	0	0	GATA binding protein 5	-0.366644	-0.137961	GATA5	NA
GLI2	1	0	0	GLI family zinc finger 2	0.18228	0.0854948	GLI2	GLI2
GLI3	1	0	0	GLI family zinc finger 3	0.33998	0.240867	GLI3	NA
GPT2	1	0	0	glutamic pyruvate transaminase (alanine aminotransferase) 2	0.231119	0.230726	GPT2	NA
H19	1	0	0	H19, imprinted maternally expressed transcript (non-protein coding)	0.0676181	0.073809	H19	H19
HDGFRP3	1	0	0	hepatoma-derived growth factor, related protein 3	-0.298557	-0.159655	HDGFRP3	HDGFRP3
HOXB6	1	0	0	homeobox B6	0.121552	0.257478	HOXB6	HOXB6
IMMT	1	0	0	inner membrane protein, mitochondrial (mitofilin)	0.176374	0.210872	IMMT	IMMT
KCNA1	1	0	0	potassium voltage-gated channel, shaker-related subfamily, member 1 (episodic ataxia with myokymia)	-0.423452	-0.327295	KCNA1	NA
KIAA1217	1	0	0	KIAA1217	-0.351155	-0.0612926	KIAA1217	NA
KPNA1	1	0	0	karyopherin alpha 1 (importin alpha 5)	0.140069	0.114398	KPNA1	KPNA1
KRT7	1	0	0	keratin 7	0.293415	0.114394	KRT7	NA
MAD2L2	1	0	0	MAD2 mitotic arrest deficient-like 2 (yeast)	-0.230658	-0.0848819	MAD2L2	MAD2L2
MFAP1	1	0	0	microfibrillar-associated protein 1	0.0135754	0.0870987	MFAP1	MFAP1
MST1R	1	0	0	macrophage stimulating 1 receptor (c-met-related tyrosine kinase)	0.319017	0.272583	MST1R	MST1R
NCOR2	1	0	0	nuclear receptor co-repressor 2	0.30942	0.134661	NCOR2	NCOR2
NKX2-3	1	0	0	NK2 transcription factor related, locus 3 (Drosophila)	-0.184094	-0.140134	NKX2-3	NA
NOXO1	1	0	0	NADPH oxidase organizer 1	0.134116	0.142022	NOXO1	NOXO1
NRG1	1	0	0	neuregulin 1	-0.389462	-0.230994	NRG1	NA
P4HB	1	0	0	prolyl 4-hydroxylase, beta polypeptide	0.321794	0.20873	P4HB	P4HB
PARD6B	1	0	0	par-6 partitioning defective 6 homolog beta (C. elegans)	0.246604	0.163676	PARD6B	NA
PCGF3	1	0	0	polycomb group ring finger 3	0.133897	0.127672	PCGF3	PCGF3
PDE6B	1	0	0	phosphodiesterase 6B, cGMP-specific, rod, beta	0.254846	0.22498	PDE6B	NA
PECR	1	0	0	peroxisomal trans-2-enoyl-CoA reductase	0.242551	0.184588	PECR	PECR
PLCB1	1	0	0	phospholipase C, beta 1 (phosphoinositide-specific)	-0.300441	-0.208837	PLCB1	PLCB1
PPFIBP2	1	0	0	PTPRF interacting protein, binding protein 2 (liprin beta 2)	-0.0609401	-0.0477864	PPFIBP2	PPFIBP2
PPM1A	1	0	0	protein phosphatase 1A (formerly 2C), magnesium-dependent, alpha isoform	0.218385	0.153173	PPM1A	PPM1A
PPP1CC	1	0	0	protein phosphatase 1, catalytic subunit, gamma isoform	0.195584	0.183026	PPP1CC	PPP1CC
PRKAR1B	1	0	0	protein kinase, cAMP-dependent, regulatory, type I, beta	-0.313639	-0.253813	PRKAR1B	NA
PRKCZ	1	0	0	protein kinase C, zeta	-0.139866	-0.115654	PRKCZ	PRKCZ
PSMB8	1	0	0	proteasome (prosome, macropain) subunit, beta type, 8 (large multifunctional peptidase 7)	0.13955	0.199478	PSMB8	PSMB8
PTK6	1	0	0	PTK6 protein tyrosine kinase 6	0.1512	0.177352	PTK6	PTK6
RFTN1	1	0	0	raftlin, lipid raft linker 1	-0.331583	-0.231512	RFTN1	RFTN1
RORA	1	0	0	RAR-related orphan receptor A	-0.261197	-0.0760193	RORA	NA
SERTAD4	1	0	0	SERTA domain containing 4	0.136066	0.105326	SERTAD4	SERTAD4
SFRP1	1	0	0	secreted frizzled-related protein 1	-0.313665	-0.225787	SFRP1	NA
SFRP2	1	0	0	secreted frizzled-related protein 2	-0.335481	-0.257132	SFRP2	NA
SIGIRR	1	0	0	single immunoglobulin and toll-interleukin 1 receptor (TIR) domain	0.133582	0.1028	SIGIRR	NA
SIM2	1	0	0	single-minded homolog 2 (Drosophila)	-0.186307	-0.250674	SIM2	NA
SOCS3	1	0	0	suppressor of cytokine signaling 3	-0.275061	-0.326283	SOCS3	NA
SOX17	1	0	0	SRY (sex determining region Y)-box 17	-0.2762	-0.206575	SOX17	NA
SOX5	1	0	0	SRY (sex determining region Y)-box 5	-0.322403	-0.24838	SOX5	NA
T	1	0	0	T, brachyury homolog (mouse)	-0.338806	-0.246502	T	NA
TBX5	1	0	0	T-box 5	-0.322923	-0.294936	TBX5	NA
THRA	1	0	0	thyroid hormone receptor, alpha (erythroblastic leukemia viral (v-erb-a) oncogene homolog, avian)	-0.0660116	-0.129182	THRA	THRA
TIMP2	1	0	0	TIMP metallopeptidase inhibitor 2	0.186965	0.192978	TIMP2	NA
TK1	1	0	0	thymidine kinase 1, soluble	0.0851532	0.250625	TK1	TK1
TNFRSF25	1	0	0	tumor necrosis factor receptor superfamily, member 25	-0.143951	-0.21551	TNFRSF25	TNFRSF25
TSC2	1	0	0	tuberous sclerosis 2	-0.291365	-0.118821	TSC2	NA
TSPAN4	1	0	0	tetraspanin 4	0.176095	0.137744	TSPAN4	TSPAN4
TUBA4A	1	0	0	tubulin, alpha 4a	0.072848	0.0901715	TUBA4A	TUBA4A
UPF2	1	0	0	UPF2 regulator of nonsense transcripts homolog (yeast)	0.1607	0.149678	UPF2	UPF2
VCAN	1	0	0	versican	-0.336076	-0.173833	VCAN	NA
VEGFC	1	0	0	vascular endothelial growth factor C	-0.324864	-0.326058	VEGFC	NA
VHL	1	0	0	von Hippel-Lindau tumor suppressor	0.186415	0.106614	VHL	VHL
WSB1	1	0	0	WD repeat and SOCS box-containing 1	0.294038	0.303254	WSB1	NA
mir-126	1	0	0		NA	NA		NA
mir-192	1	0	0		NA	NA		NA
mir-194	1	0	0		NA	NA		NA
CDH2	2	0.0078125	1458	cadherin 2, type 1, N-cadherin (neuronal)	-0.285444	-0.22515	CDH2	NA
CDKN2C	2	0.00038173	244	cyclin-dependent kinase inhibitor 2C (p18, inhibits CDK4)	-0.0290518	-0.046996	CDKN2C	CDKN2C
EPHB6	2	0	0	EPH receptor B6	0.271993	0.141175	EPHB6	NA
FURIN	2	0.0078125	1578	furin (paired basic amino acid cleaving enzyme)	0.154805	0.146944	FURIN	FURIN
GATA4	2	0.0308823	4016	GATA binding protein 4	-0.212735	-0.319441	GATA4	NA
HDAC3	2	0	0	histone deacetylase 3	0.187524	0.158767	HDAC3	HDAC3
IGF2	2	0	0	insulin-like growth factor 2 (somatomedin A); insulin; INS-IGF2 readthrough transcript	0.235201	0.174342	IGF2	NA
ING5	2	0	0	inhibitor of growth family, member 5	0.10503	0.0950919	ING5	ING5
IRF5	2	0	0	interferon regulatory factor 5	-0.0890438	-0.0645519	IRF5	IRF5
MCAM	2	0	0	melanoma cell adhesion molecule	0.203123	0.160948	MCAM	MCAM
MMP9	2	0.0011124	612	matrix metallopeptidase 9 (gelatinase B, 92kDa gelatinase, 92kDa type IV collagenase)	-0.22483	-0.160419	MMP9	NA
MYT1	2	0	0	myelin transcription factor 1	0.150115	0.0929746	MYT1	MYT1
NEK2	2	0	0	NIMA (never in mitosis gene a)-related kinase 2	0.126843	0.101447	NEK2	NEK2
PDK1	2	0	0	pyruvate dehydrogenase kinase, isozyme 1	-0.0312956	-0.0336533	PDK1	NA
PRKCA	2	0.00229643	1174	protein kinase C, alpha	0.138639	0.19766	PRKCA	PRKCA
PTPN6	2	0	0	protein tyrosine phosphatase, non-receptor type 6	0.123557	0.0943961	PTPN6	PTPN6
RAD18	2	0	0	RAD18 homolog (S. cerevisiae)	0.230693	0.260986	RAD18	RAD18
RFC4	2	0.00283575	2240	replication factor C (activator 1) 4, 37kDa	0.0193208	0.021339	RFC4	RFC4
RPTOR	2	0.0030112	716	regulatory associated protein of MTOR, complex 1	0.0391071	0.0388323	RPTOR	NA
TFAP2A	2	0	0	transcription factor AP-2 alpha (activating enhancer binding protein 2 alpha)	-0.228316	-0.134629	TFAP2A	NA
BMP4	2	0	0	bone morphogenetic protein 4	NA	NA		NA
BTRC	2	0	0	beta-transducin repeat containing	NA	NA		NA
FOXQ1	2	0.00831622	2638	forkhead box Q1	NA	NA		NA
ILF3	2	0	0	interleukin enhancer binding factor 3, 90kDa	NA	NA		NA
FGF18	2	0	0	fibroblast growth factor 18	NA	NA		NA
EED	2	0	0	embryonic ectoderm development	NA	NA		NA
VASP	2	0.00098039	176	vasodilator-stimulated phosphoprotein	NA	NA		NA
MAPRE1	2	0	0	microtubule-associated protein, RP/EB family, member 1	NA	NA		NA
SMARCA4	2	0	0	SWI/SNF related, matrix associated, actin dependent regulator of chromatin, subfamily a, member 4	NA	NA		NA
mir-15	2	0	0	NA	NA	NA		NA
PLK2	2	0	0	polo-like kinase 2 (Drosophila)	NA	NA		NA
CAV1	2	0	0	caveolin 1, caveolae protein, 22kDa	NA	NA		NA
RAD50	2	0.00017304	62	RAD50 homolog (S. cerevisiae)	NA	NA		NA
THBS1	2	0	0	thrombospondin 1	NA	NA		NA
EFNB1	2	0	0	ephrin-B1	NA	NA		NA
FOS	2	0.00036367	74	v-fos FBJ murine osteosarcoma viral oncogene homolog	NA	NA		NA
IGFBP5	2	0	0	insulin-like growth factor binding protein 5	NA	NA		NA
ITGA9	2	0	0	integrin, alpha 9	NA	NA		NA
JUN	2	0.00056866	312	jun oncogene	NA	NA		NA
LYZ	2	0	0	lysozyme (renal amyloidosis)	NA	NA		NA
VDAC2	2	0.00159703	750	voltage-dependent anion channel 2	NA	NA		NA
BRCA2	2	0.00038173	244	breast cancer 2, early onset	NA	NA		NA
CDKN1C	2	0.00038173	244	cyclin-dependent kinase inhibitor 1C (p57, Kip2)	NA	NA		NA
ID1	2	0.00038173	244	inhibitor of DNA binding 1, dominant negative helix-loop-helix protein	NA	NA		NA
HDAC2	2	0	0	histone deacetylase 2	NA	NA		NA
HSPA9	2	0.00649842	4936	heat shock 70kDa protein 9 (mortalin)	NA	NA		NA
IDH3A	2	0.00649842	4936	isocitrate dehydrogenase 3 (NAD+) alpha	NA	NA		NA
NME1	2	0	0	non-metastatic cells 1, protein (NM23A) expressed in; NME1-NME2 readthrough transcript; non-metastatic cells 2, protein (NM23B) expressed in	NA	NA		NA
RHOA	2	0.00018258	28	ras homolog gene family, member A	NA	NA		NA
PITX2	2	0.00884977	2130	paired-like homeodomain 2	NA	NA		NA
PRKCE	2	0	0	protein kinase C, epsilon	NA	NA		NA
RAC1	2	0.0105798	2424	ras-related C3 botulinum toxin substrate 1 (rho family, small GTP binding protein Rac1)	NA	NA		NA
RASSF6	2	0	0	Ras association (RalGDS/AF-6) domain family member 6	NA	NA		NA
BNIP3	3	0.00114916	616	BCL2/adenovirus E1B 19kDa interacting protein 3	-0.23729	-0.245714	BNIP3	NA
CXCL2	3	0	0	chemokine (C-X-C motif) ligand 2	0.275702	0.20418	CXCL2	NA
DUSP5	3	0	0	dual specificity phosphatase 5	0.0806357	0.0801746	DUSP5	NA
IPO7	3	0	0	importin 7	0.284546	0.193925	IPO7	NA
MEFV	3	0.00042835	258	Mediterranean fever	0.2577	0.118339	MEFV	MEFV
NR3C1	3	0.00492261	948	nuclear receptor subfamily 3, group C, member 1 (glucocorticoid receptor)	-0.348397	-0.209395	NR3C1	NR3C1
PRKCB	3	0	0	protein kinase C, beta	-0.428611	-0.236654	PRKCB	NA
TSLP	3	0	0	thymic stromal lymphopoietin	NA	NA		NA
CCL2	3	0	0	chemokine (C-C motif) ligand 2	NA	NA		NA
SNRK	3	0	0	SNF related kinase	NA	NA		NA
mir-34	3	0	0	NA	NA	NA		NA
MLH1	3	2.15e-05	4	mutL homolog 1, colon cancer, nonpolyposis type 2 (E. coli)	NA	NA		NA
NEDD9	3	0.00018769	118	neural precursor cell expressed, developmentally down-regulated 9	NA	NA		NA
ITGB4	3	0	0	integrin, beta 4	NA	NA		NA
RPL11	3	0	0	ribosomal protein L11	NA	NA		NA
MMP2	3	0.00323	1224	matrix metallopeptidase 2 (gelatinase A, 72kDa gelatinase, 72kDa type IV collagenase)	NA	NA		NA
FANCD2	3	0.0078125	1718	Fanconi anemia, complementation group D2	NA	NA		NA
HTRA2	3	1.53e-05	4	HtrA serine peptidase 2	NA	NA		NA
KRT19	3	0	0	keratin 19	NA	NA		NA
ALPI	4	0.0155944	2898	alkaline phosphatase, intestinal	0.129117	0.0575827	ALPI	ALPI
BCL6	4	0	0	B-cell CLL/lymphoma 6	-0.056217	-0.0751063	BCL6	BCL6
EHMT2	4	0.00048459	284	euchromatic histone-lysine N-methyltransferase 2	0.0104981	0.0621462	EHMT2	EHMT2
IGFBP3	4	0	0	insulin-like growth factor binding protein 3	-0.327089	-0.286157	IGFBP3	NA
AXIN1	4	0	0	axin 1	NA	NA		NA
PRKCD	4	0.00042892	64	protein kinase C, delta	NA	NA		NA
RNF146	4	0.000639	120	ring finger protein 146	NA	NA		NA
SOX9	4	0.0490283	12060	SRY (sex determining region Y)-box 9	NA	NA		NA
DDIT3	4	0.00782782	1858	DNA-damage-inducible transcript 3	NA	NA		NA
CBX1	4	0	0	chromobox homolog 1 (HP1 beta homolog Drosophila )	NA	NA		NA
TNFRSF10B	4	0.00029689	240	tumor necrosis factor receptor superfamily, member 10b	NA	NA		NA
MAP2K2	4	0.00043562	264	mitogen-activated protein kinase kinase 2 pseudogene; mitogen-activated protein kinase kinase 2	NA	NA		NA
PLAU	4	0.00384905	762	plasminogen activator, urokinase	NA	NA		NA
CHEK2	4	0	0	protein kinase CHK2-like; CHK2 checkpoint homolog (S. pombe); similar to hCG1983233	NA	NA		NA
ERBB3	4	0.00173665	172	v-erb-b2 erythroblastic leukemia viral oncogene homolog 3 (avian)	NA	NA		NA
IDH1	4	0.0001938	86	isocitrate dehydrogenase 1 (NADP+), soluble	NA	NA		NA
IDH2	4	0.0001938	86	isocitrate dehydrogenase 2 (NADP+), mitochondrial	NA	NA		NA
ITGA2	4	0.00229786	1012	integrin, alpha 2 (CD49B, alpha 2 subunit of VLA-2 receptor)	NA	NA		NA
WWOX	4	0.0022052	952	WW domain containing oxidoreductase	NA	NA		NA
TNF	4	0.00035101	122	tumor necrosis factor (TNF superfamily, member 2)	NA	NA		NA
TGM2	4	0	0	transglutaminase 2 (C polypeptide, protein-glutamine-gamma-glutamyltransferase)	NA	NA		NA
CLU	4	0	0	clusterin	NA	NA		NA
HBEGF	4	0	0	heparin-binding EGF-like growth factor	NA	NA		NA
KDM1A	4	0.0233456	3024	lysine (K)-specific demethylase 1	NA	NA		NA
SNAI1	4	0.00782782	2724	snail homolog 1 (Drosophila)	NA	NA		NA
KRT8	4	0	0	keratin 8 pseudogene 9; similar to keratin 8; keratin 8	NA	NA		NA
RUNX1	4	0	0	runt-related transcription factor 1	NA	NA		NA
STK11	4	0.00560517	2244	serine/threonine kinase 11	NA	NA		NA
SMYD3	5	0.0078125	2102	SET and MYND domain containing 3	0.100103	0.285875	SMYD3	SMYD3
SGK1	5	5.11e-05	8	serum/glucocorticoid regulated kinase 1	NA	NA		NA
DDX17	5	0.0403315	17900	DEAD (Asp-Glu-Ala-Asp) box polypeptide 17	NA	NA		NA
DDX5	5	0.0403315	17900	DEAD (Asp-Glu-Ala-Asp) box polypeptide 5	NA	NA		NA
CXCR4	5	0.00442457	540	chemokine (C-X-C motif) receptor 4	NA	NA		NA
KLF6	5	1.02e-05	2	Kruppel-like factor 6	NA	NA		NA
PLD1	5	0.032305	14710	phospholipase D1, phosphatidylcholine-specific	NA	NA		NA
TNKS	5	0.000639	120	tankyrase, TRF1-interacting ankyrin-related ADP-ribose polymerase	NA	NA		NA
BUB1B	5	0	0	budding uninhibited by benzimidazoles 1 homolog beta (yeast)	NA	NA		NA
CHEK1	5	0.00150855	532	CHK1 checkpoint homolog (S. pombe)	NA	NA		NA
MAP2K1	5	0.00043562	264	mitogen-activated protein kinase kinase 1	NA	NA		NA
LGALS3	5	0.0289439	9458	lectin, galactoside-binding, soluble, 3	NA	NA		NA
CLDN2	5	0.0384497	5010	claudin 2	NA	NA		NA
DIABLO	5	3.78e-05	10	diablo homolog (Drosophila)	NA	NA		NA
HSPD1	5	0.0108255	7114	heat shock 60kDa protein 1 (chaperonin) pseudogene 5; heat shock 60kDa protein 1 (chaperonin) pseudogene 6; heat shock 60kDa protein 1 (chaperonin) pseudogene 1; heat shock 60kDa protein 1 (chaperonin) pseudogene 4; heat shock 60kDa protein 1 (chaperonin)	NA	NA		NA
SMAD2	6	0	0	SMAD family member 2	0.137596	0.122796	SMAD2	SMAD2
KLF5	6	0.0235141	4388	Kruppel-like factor 5 (intestinal)	NA	NA		NA
BRCA1	6	0.00182992	564	breast cancer 1, early onset	NA	NA		NA
DICER1	6	0.0233609	4364	dicer 1, ribonuclease type III	NA	NA		NA
KRAS	6	0.00542469	2838	v-Ki-ras2 Kirsten rat sarcoma viral oncogene homolog	NA	NA		NA
RCHY1	6	9.05e-05	16	ring finger and CHY zinc finger domain containing 1	NA	NA		NA
XIAP	6	0.01157	3582	X-linked inhibitor of apoptosis	NA	NA		NA
CYCS	6	0.0069667	3332	cytochrome c, somatic	NA	NA		NA
CCND2	6	0.015625	3216	cyclin D2	NA	NA		NA
XRCC6	6	0	0	X-ray repair complementing defective repair in Chinese hamster cells 6; similar to ATP-dependent DNA helicase II, 70 kDa subunit	NA	NA		NA
LONP1	6	0.0163441	11428	lon peptidase 1, mitochondrial	NA	NA		NA
SFN	6	0.0125942	2452	stratifin	NA	NA		NA
H2AFY	7	0.0254112	5586	H2A histone family, member Y	0.218523	0.121102	H2AFY	NA
KRT18	7	0.0115611	3652	keratin 18; keratin 18 pseudogene 26; keratin 18 pseudogene 19	0.143968	0.156867	KRT18	KRT18
TERT	7	0.00430745	1228	telomerase reverse transcriptase	NA	NA		NA
HIF1A	7	0.0400989	14308	hypoxia inducible factor 1, alpha subunit (basic helix-loop-helix transcription factor)	NA	NA		NA
CDC25C	7	0.00043562	264	cell division cycle 25 homolog C (S. pombe)	NA	NA		NA
CD44	7	0.0026525	786	CD44 molecule (Indian blood group)	NA	NA		NA
VIM	7	0.00441333	2364	vimentin	NA	NA		NA
FN1	7	0.014339	3898	fibronectin 1	NA	NA		NA
LASP1	7	0.00137793	526	LIM and SH3 protein 1	NA	NA		NA
TP73	8	0.00028553	180	tumor protein p73	-0.296254	-0.34489	TP73	NA
LEF1	8	0.0171526	4688	lymphoid enhancer-binding factor 1	NA	NA		NA
IL1B	8	0.0156505	6302	interleukin 1, beta	NA	NA		NA
CLDN1	8	0.00873	1706	claudin 1	NA	NA		NA
CXCL8	8	0.0187549	3740	NA	NA	NA		NA
HIPK2	8	0.0149865	4792	homeodomain interacting protein kinase 2; similar to homeodomain interacting protein kinase 2	NA	NA		NA
S100A4	8	0.0350274	10640	S100 calcium binding protein A4	NA	NA		NA
PTEN	9	0.00831801	1488	phosphatase and tensin homolog; phosphatase and tensin homolog pseudogene 1	NA	NA		NA
TOPBP1	9	0.00096083	240	topoisomerase (DNA) II binding protein 1	NA	NA		NA
CDX2	9	0.0747459	10868	caudal type homeobox 2	NA	NA		NA
AXIN2	10	0.0340988	7730	axin 2	0.0916797	0.127873	AXIN2	AXIN2
ERBB2	10	0.00054348	174	v-erb-b2 erythroblastic leukemia viral oncogene homolog 2, neuro/glioblastoma derived oncogene homolog (avian)	0.1374	0.176182	ERBB2	ERBB2
SUZ12	10	0.0562369	11400	suppressor of zeste 12 homolog (Drosophila)	NA	NA		NA
BIRC5	10	0.0440983	8916	baculoviral IAP repeat-containing 5	NA	NA		NA
EP300	10	0.0157059	6426	E1A binding protein p300	NA	NA		NA
SRC	10	0.00626679	1730	v-src sarcoma (Schmidt-Ruppin A-2) viral oncogene homolog (avian)	NA	NA		NA
TNFSF10	10	0.00814032	3356	tumor necrosis factor (ligand) superfamily, member 10	NA	NA		NA
RELA	11	0.0536183	21984	v-rel reticuloendotheliosis viral oncogene homolog A (avian)	-0.0227111	-0.0175704	RELA	RELA
CDK2	11	0.0100842	5290	cyclin-dependent kinase 2	NA	NA		NA
CD24	11	0.0327241	6466	CD24 molecule; CD24 molecule-like 4	NA	NA		NA
EPCAM	11	0.00299266	730	epithelial cell adhesion molecule	NA	NA		NA
CASP3	11	0.0211677	6366	caspase 3, apoptosis-related cysteine peptidase	NA	NA		NA
CLDN7	12	0.00376386	1860	claudin 7	0.0615145	0.0595132	CLDN7	CLDN7
MYC	12	0.0271	9842	v-myc myelocytomatosis viral oncogene homolog (avian)	NA	NA		NA
IL6	12	0.012543	2624	interleukin 6 (interferon, beta 2)	NA	NA		NA
CDK1	13	0.00933724	3958	cell division cycle 2, G1 to S and G2 to M	NA	NA		NA
TGFB1	13	0.0242916	5120	transforming growth factor, beta 1	NA	NA		NA
APC	14	0.00867295	1590	adenomatous polyposis coli	-0.00671411	-0.0187797	APC	APC
CBX5	16	0.0826682	17868	chromobox homolog 5 (HP1 alpha homolog, Drosophila)	NA	NA		NA
DNMT1	16	0.0294547	6888	DNA (cytosine-5-)-methyltransferase 1	NA	NA		NA
CDH1	16	0.015781	4514	cadherin 1, type 1, E-cadherin (epithelial)	NA	NA		NA
ITGB1	17	0.0247315	6016	integrin, beta 1 (fibronectin receptor, beta polypeptide, antigen CD29 includes MDF2, MSK12)	NA	NA		NA
RB1	18	0.0135596	6546	retinoblastoma 1	0.18819	0.228978	RB1	RB1
BAX	20	0.0407063	12272	BCL2-associated X protein	0.121147	0.132429	BAX	BAX
CCND1	40	0.190139	62476	cyclin D1	NA	NA		NA
MDM2	40	0.0268278	7174	Mdm2 p53 binding protein homolog (mouse)	NA	NA		NA
MGEA5	41	0.276	60502	meningioma expressed antigen 5 (hyaluronidase)	NA	NA		NA
CDKN1A	64	0.26053	66812	cyclin-dependent kinase inhibitor 1A (p21, Cip1)	NA	NA		NA
CTNNB1	65	0.366875	93624	catenin (cadherin-associated protein), beta 1, 88kDa	NA	NA		NA
TP53	127	0.324557	74622	tumor protein p53	NA	NA		NA

## Sheet: N1xCRC
GeneID	Degree	BetweennessCentrality	Stress	GeneName	NaumovDelta	LuoDelta	TimpDelta	This.is.an.DM.gene	This.is.a.exclusive.N1xCRC.gene
ARHGEF4	1	0	0	Rho guanine nucleotide exchange factor (GEF) 4	-0.159189	-0.185021	-0.205202	ARHGEF4	NA
ENC1	1	0	0	ectodermal-neural cortex (with BTB-like domain)	0.211782	0.186466	0.324526	ENC1	ENC1
EPHB4	1	0	0	EPH receptor B4	-0.0358481	-0.0415055	-0.0864855	EPHB4	EPHB4
FZD10	1	0	0	frizzled homolog 10 (Drosophila)	-0.220425	-0.186834	-0.254928	FZD10	NA
GPT2	1	0	0	glutamic pyruvate transaminase (alanine aminotransferase) 2	0.106522	0.143748	0.392492	GPT2	NA
HOXA3	1	0	0	homeobox A3	-0.160414	-0.227563	-0.223454	HOXA3	HOXA3
KIAA1217	1	0	0	KIAA1217	-0.253906	-0.323978	-0.306492	KIAA1217	NA
NKX2-3	1	0	0	NK2 transcription factor related, locus 3 (Drosophila)	-0.14827	-0.2013	-0.170477	NKX2-3	NA
NRCAM	1	0	0	neuronal cell adhesion molecule	-0.260599	-0.278524	-0.387943	NRCAM	NRCAM
PDE6B	1	0	0	phosphodiesterase 6B, cGMP-specific, rod, beta	0.201665	0.190514	0.31713	PDE6B	NA
PIGC	1	0	0	phosphatidylinositol glycan anchor biosynthesis, class C	0.192508	0.10811	0.156826	PIGC	PIGC
PODXL2	1	0	0	podocalyxin-like 2	-0.0284464	-0.0188306	-0.0526544	PODXL2	PODXL2
SLC25A3	1	0	0	solute carrier family 25 (mitochondrial carrier; phosphate carrier), member 3	0.218839	0.174805	0.251932	SLC25A3	SLC25A3
SLC7A5	1	0	0	solute carrier family 7 (cationic amino acid transporter, y+ system), member 5	0.27956	0.238465	0.329414	SLC7A5	SLC7A5
WSB1	1	0	0	WD repeat and SOCS box-containing 1	0.360467	0.215462	0.380819	WSB1	NA
FAM72C/FAM72D	1	0	0	NA	NA	NA	NA		NA
ACADS	2	4.11e-05	42	acyl-Coenzyme A dehydrogenase, C-2 to C-3 short chain	-0.161862	-0.386562	-0.272189	ACADS	ACADS
ASXL1	2	0.00013792	228	additional sex combs like 1 (Drosophila)	-0.155827	-0.291786	-0.21904	ASXL1	ASXL1
CYP1B1	2	1.25e-05	10	cytochrome P450, family 1, subfamily B, polypeptide 1	-0.256232	-0.250329	-0.40787	CYP1B1	NA
EPHB3	2	0	0	EPH receptor B3	-0.102781	-0.174026	-0.260972	EPHB3	EPHB3
ITPKB	2	7.37e-06	24	inositol 1,4,5-trisphosphate 3-kinase B	-0.230098	-0.351161	-0.420804	ITPKB	ITPKB
LPXN	2	8.6e-06	18	leupaxin	-0.180961	-0.230329	-0.205943	LPXN	LPXN
MFN2	2	4.12e-05	40	mitofusin 2	0.1856	0.20499	0.277257	MFN2	MFN2
NRN1	2	1.55e-05	18	neuritin 1	-0.226312	-0.227199	-0.339982	NRN1	NRN1
PARD6B	2	2.05e-05	58	par-6 partitioning defective 6 homolog beta (C. elegans)	0.314188	0.227616	0.408548	PARD6B	NA
PRKAR1B	2	4.75e-06	8	protein kinase, cAMP-dependent, regulatory, type I, beta	-0.365743	-0.329843	-0.422066	PRKAR1B	NA
HENMT1	2	0	0	NA	NA	NA	NA		NA
ILF3	2	0	0	interleukin enhancer binding factor 3, 90kDa	NA	NA	NA		NA
MAGI1	2	0	0	membrane associated guanylate kinase, WW and PDZ domain containing 1; CNKSR family member 3	NA	NA	NA		NA
MAPRE1	2	0	0	microtubule-associated protein, RP/EB family, member 1	NA	NA	NA		NA
CHFR	3	7.55e-06	6	checkpoint with forkhead and ring finger domains	-0.174928	-0.0594592	-0.201139	CHFR	CHFR
EPHA4	3	2.47e-05	32	EPH receptor A4	-0.207725	-0.36407	-0.326146	EPHA4	EPHA4
F11R	3	3.84e-05	96	F11 receptor	0.167851	0.129654	0.270399	F11R	F11R
GATA5	3	1.27e-05	14	GATA binding protein 5	-0.323099	-0.29538	-0.352488	GATA5	NA
KCNA1	3	0	0	potassium voltage-gated channel, shaker-related subfamily, member 1 (episodic ataxia with myokymia)	-0.338429	-0.310944	-0.425776	KCNA1	NA
MAL2	3	0.00011944	32	mal, T-cell differentiation protein 2	0.17576	0.153405	0.250353	MAL2	MAL2
MIR17HG	3	0	0	NA	0.0768813	0.114616	0.147991	MIR17HG	MIR17HG
ODC1	3	0	0	ornithine decarboxylase 1	0.242228	0.145737	0.291758	ODC1	ODC1
RALBP1	3	0	0	hypothetical LOC100129773; ralA binding protein 1	0.169866	0.127452	0.285116	RALBP1	RALBP1
RORA	3	0.00013038	42	RAR-related orphan receptor A	-0.231426	-0.233441	-0.310606	RORA	NA
SOX5	3	7.29e-05	70	SRY (sex determining region Y)-box 5	-0.327345	-0.356895	-0.361826	SOX5	NA
A4GALT	3	0	0	alpha 1,4-galactosyltransferase	NA	NA	NA		NA
HDAC8	3	0.00023844	218	histone deacetylase 8	NA	NA	NA		NA
LIN9	3	0	0	lin-9 homolog (C. elegans)	NA	NA	NA		NA
BNIP2	3	6.39e-05	48	BCL2/adenovirus E1B 19kDa interacting protein 2	NA	NA	NA		NA
FOXQ1	3	0.00056996	872	forkhead box Q1	NA	NA	NA		NA
ACTN4	3	0	0	actinin, alpha 4	NA	NA	NA		NA
CTNND1	3	0	0	catenin (cadherin-associated protein), delta 1	NA	NA	NA		NA
GBF1	3	1.97e-05	10	golgi-specific brefeldin A resistant guanine nucleotide exchange factor 1	NA	NA	NA		NA
UNG	3	0.00729927	1944	uracil-DNA glycosylase	NA	NA	NA		NA
ADRBK2	4	4.47e-06	8	adrenergic, beta, receptor kinase 2	-0.158926	-0.1454	-0.190569	ADRBK2	NA
ALDH1A3	4	0.00024193	312	aldehyde dehydrogenase 1 family, member A3	-0.268111	-0.279546	-0.429901	ALDH1A3	NA
CA9	4	0.00030801	326	carbonic anhydrase IX	-0.219348	-0.218671	-0.252343	CA9	CA9
CNR1	4	2.63e-05	22	cannabinoid receptor 1 (brain)	0.18698	0.226175	0.28841	CNR1	CNR1
EFEMP1	4	5.77e-06	4	EGF-containing fibulin-like extracellular matrix protein 1	-0.267986	-0.316046	-0.318697	EFEMP1	NA
HHIP	4	2.26e-05	10	hedgehog interacting protein	-0.227017	-0.281441	-0.188935	HHIP	HHIP
KRT7	4	5.26e-05	64	keratin 7	0.142522	0.238278	0.198622	KRT7	NA
LAMP1	4	7.67e-06	20	lysosomal-associated membrane protein 1	-0.0604667	-0.039579	-0.103806	LAMP1	LAMP1
LDB1	4	6.4e-05	36	LIM domain binding 1	-0.125728	-0.145592	-0.0374943	LDB1	LDB1
NR2F2	4	2.51e-05	16	nuclear receptor subfamily 2, group F, member 2	0.117201	0.133653	0.11743	NR2F2	NR2F2
PDE4B	4	3.7e-05	84	phosphodiesterase 4B, cAMP-specific (phosphodiesterase E4 dunce homolog, Drosophila)	-0.240535	-0.271712	-0.359399	PDE4B	PDE4B
RPTOR	4	2.76e-05	36	regulatory associated protein of MTOR, complex 1	0.0984409	0.221552	0.195436	RPTOR	NA
RUNX3	4	6.88e-05	76	runt-related transcription factor 3	-0.304162	-0.231439	-0.233014	RUNX3	RUNX3
SFRP2	4	0.00020782	298	secreted frizzled-related protein 2	-0.15948	-0.28405	-0.349658	SFRP2	NA
SLC40A1	4	4.51e-06	12	solute carrier family 40 (iron-regulated transporter), member 1	0.172051	0.186087	0.264513	SLC40A1	SLC40A1
STK38L	4	3.41e-05	8	serine/threonine kinase 38 like	0.173182	0.171302	0.314545	STK38L	STK38L
VEGFC	4	0.00019232	174	vascular endothelial growth factor C	-0.276709	-0.302773	-0.334734	VEGFC	NA
ZEB2	4	2.65e-05	12	zinc finger E-box binding homeobox 2	-0.48961	-0.347305	-0.31199	ZEB2	ZEB2
HSF2	4	9.06e-05	110	heat shock transcription factor 2	NA	NA	NA		NA
CBX3	4	2.8e-05	24	similar to chromobox homolog 3; chromobox homolog 3 (HP1 gamma homolog, Drosophila)	NA	NA	NA		NA
RICTOR	4	0.00053888	442	RPTOR independent companion of MTOR, complex 2	NA	NA	NA		NA
NRG1	5	1.88e-05	32	neuregulin 1	-0.227308	-0.350132	-0.561535	NRG1	NA
RBM38	5	0	0	RNA binding motif protein 38	-0.199562	-0.171881	-0.248802	RBM38	RBM38
SFRP5	5	0.00022883	136	secreted frizzled-related protein 5	0.0978151	0.0791127	0.179301	SFRP5	SFRP5
T	5	4.67e-05	114	T, brachyury homolog (mouse)	-0.409499	-0.342169	-0.431736	T	NA
TBX5	5	8.14e-05	80	T-box 5	-0.200702	-0.20215	-0.149768	TBX5	NA
ULK1	5	2.68e-05	24	unc-51-like kinase 1 (C. elegans)	0.111989	0.0061488	0.212706	ULK1	ULK1
IDH3A	5	0.00023142	156	isocitrate dehydrogenase 3 (NAD+) alpha	NA	NA	NA		NA
APOB	5	0	0	apolipoprotein B (including Ag(x) antigen)	NA	NA	NA		NA
CBX1	5	3.93e-05	26	chromobox homolog 1 (HP1 beta homolog Drosophila )	NA	NA	NA		NA
IDH2	5	0.00011975	130	isocitrate dehydrogenase 2 (NADP+), mitochondrial	NA	NA	NA		NA
LASP1	5	6.9e-05	116	LIM and SH3 protein 1	NA	NA	NA		NA
NAPA	5	1.97e-05	10	N-ethylmaleimide-sensitive factor attachment protein, alpha	NA	NA	NA		NA
FABP5	6	0.0001924	146	fatty acid binding protein 5-like 2; fatty acid binding protein 5 (psoriasis-associated); fatty acid binding protein 5-like 8; fatty acid binding protein 5-like 7; fatty acid binding protein 5-like 9	0.0196667	0.0679929	0.129095	FABP5	NA
PHF1	6	1.37e-05	34	PHD finger protein 1	-0.121788	-0.0685298	-0.09372	PHF1	NA
PRPF8	6	2.2e-05	82	PRP8 pre-mRNA processing factor 8 homolog (S. cerevisiae)	-0.0933907	-0.127923	-0.132854	PRPF8	PRPF8
G6PD	6	4.82e-05	78	glucose-6-phosphate dehydrogenase	NA	NA	NA		NA
RPL11	6	4.15e-05	90	ribosomal protein L11	NA	NA	NA		NA
RXRG	6	7.26e-05	42	retinoid X receptor, gamma	NA	NA	NA		NA
EHMT2	6	0.00059837	136	euchromatic histone-lysine N-methyltransferase 2	NA	NA	NA		NA
BMP4	7	0.00078121	830	bone morphogenetic protein 4	0.151211	0.197897	0.227592	BMP4	BMP4
CLDN4	7	0.0001028	60	claudin 4	0.200256	0.0800233	0.319088	CLDN4	CLDN4
CSNK2B	7	0.00011935	60	lymphocyte antigen 6 complex, locus G5B; casein kinase 2, beta polypeptide	-0.103295	-0.0658375	-0.130318	CSNK2B	CSNK2B
CTBP1	7	0.0016645	1542	C-terminal binding protein 1	-0.0524153	-0.0769498	-0.104761	CTBP1	CTBP1
DUSP5	7	0.00047476	384	dual specificity phosphatase 5	-0.084816	-0.213155	-0.106526	DUSP5	NA
GLI3	7	4.14e-05	52	GLI family zinc finger 3	-0.310358	-0.331219	-0.362561	GLI3	NA
RFFL	7	0	0	ring finger and FYVE-like domain containing 1	0.126054	0.29797	0.248373	RFFL	RFFL
SOX17	7	0.00010291	90	SRY (sex determining region Y)-box 17	-0.208022	-0.318607	-0.349974	SOX17	NA
PTP4A3	7	0.00015796	144	protein tyrosine phosphatase type IVA, member 3	NA	NA	NA		NA
BNIP3	8	0.000612	482	BCL2/adenovirus E1B 19kDa interacting protein 3	-0.352552	-0.275035	-0.440659	BNIP3	NA
DAPK3	8	6.75e-05	52	death-associated protein kinase 3	0.135334	0.198501	0.191509	DAPK3	DAPK3
HPGD	8	4.02e-05	98	hydroxyprostaglandin dehydrogenase 15-(NAD)	0.170115	0.128658	0.228353	HPGD	HPGD
SIM2	8	0.00033533	266	single-minded homolog 2 (Drosophila)	-0.321951	-0.30433	-0.432081	SIM2	NA
mir-103	8	0.00042489	424	NA	NA	NA	NA		NA
RALB	8	8.99e-05	114	v-ral simian leukemia viral oncogene homolog B (ras related; GTP binding protein)	NA	NA	NA		NA
LONP1	8	0.00054779	420	lon peptidase 1, mitochondrial	NA	NA	NA		NA
mir-31	8	9.48e-05	78	NA	NA	NA	NA		NA
AXIN2	8	0.00224007	2888	axin 2	NA	NA	NA		NA
CSNK2A1	8	4.21e-05	42	casein kinase 2, alpha 1 polypeptide pseudogene; casein kinase 2, alpha 1 polypeptide	NA	NA	NA		NA
SRSF1	8	3.79e-05	40	NA	NA	NA	NA		NA
IDH1	8	0.00052235	470	isocitrate dehydrogenase 1 (NADP+), soluble	NA	NA	NA		NA
NFKB2	8	0.00034292	360	nuclear factor of kappa light polypeptide gene enhancer in B-cells 2 (p49/p100)	NA	NA	NA		NA
SNAI2	8	0.0004413	306	snail homolog 2 (Drosophila)	NA	NA	NA		NA
IPO7	9	0.00023768	262	importin 7	0.247262	0.184329	0.345354	IPO7	NA
SQSTM1	9	6.01e-05	120	sequestosome 1	0.0416251	0.0588675	0.0752555	SQSTM1	SQSTM1
TIAM1	9	0.00025503	142	T-cell lymphoma invasion and metastasis 1	-0.3089	-0.435337	-0.360393	TIAM1	TIAM1
BAG6	9	0.00015767	470	NA	NA	NA	NA		NA
MCAM	9	0.00014204	214	melanoma cell adhesion molecule	NA	NA	NA		NA
SGK1	9	0.000165	352	serum/glucocorticoid regulated kinase 1	NA	NA	NA		NA
CDH17	9	0.00088284	998	cadherin 17, LI cadherin (liver-intestine)	NA	NA	NA		NA
GLI2	9	0.00048671	294	GLI family zinc finger 2	NA	NA	NA		NA
HOXA5	10	0.00055034	540	homeobox A5	-0.209633	-0.30453	-0.289558	HOXA5	HOXA5
PDGFA	10	0.00014052	214	platelet-derived growth factor alpha polypeptide	-0.0728957	-0.112994	-0.0752262	PDGFA	PDGFA
SMAD6	10	0.0002595	352	SMAD family member 6	-0.135688	-0.181552	-0.303459	SMAD6	NA
TGIF1	10	0.00089895	574	TGFB-induced factor homeobox 1	0.11737	0.166766	0.259282	TGIF1	TGIF1
CDKN1C	10	1.46e-05	20	cyclin-dependent kinase inhibitor 1C (p57, Kip2)	NA	NA	NA		NA
AXIN1	10	6.95e-05	122	axin 1	NA	NA	NA		NA
NDRG1	10	4.66e-05	108	N-myc downstream regulated 1	NA	NA	NA		NA
PXN	10	0.00176	1228	paxillin	NA	NA	NA		NA
PKM	10	8.44e-05	60	NA	NA	NA	NA		NA
AKAP12	11	2.48e-05	84	A kinase (PRKA) anchor protein 12	-0.405635	-0.343213	-0.371801	AKAP12	NA
EPHB6	11	0.00049151	430	EPH receptor B6	0.174397	0.149675	0.286176	EPHB6	NA
YAP1	11	0.0017395	706	Yes-associated protein 1, 65kDa	NA	NA	NA		NA
DUSP6	12	0.0001008	148	dual specificity phosphatase 6	0.277867	0.307404	0.498796	DUSP6	DUSP6
HK2	12	6.64e-05	178	hexokinase 2 pseudogene; hexokinase 2	0.187368	0.279698	0.326777	HK2	HK2
PDK1	12	0.00014431	298	pyruvate dehydrogenase kinase, isozyme 1	-0.0195522	-0.0185844	-0.0473193	PDK1	NA
SIGIRR	12	0.00010549	212	single immunoglobulin and toll-interleukin 1 receptor (TIR) domain	-0.0643153	-0.0845065	-0.131969	SIGIRR	NA
TFAP2A	12	0.00187171	1270	transcription factor AP-2 alpha (activating enhancer binding protein 2 alpha)	-0.10849	-0.207437	-0.242432	TFAP2A	NA
CDKN2C	12	0.00017598	292	cyclin-dependent kinase inhibitor 2C (p18, inhibits CDK4)	NA	NA	NA		NA
CLDN1	12	0.00085355	908	claudin 1	NA	NA	NA		NA
EFNB1	12	0.00081354	528	ephrin-B1	NA	NA	NA		NA
LGALS3	12	0.00110778	1626	lectin, galactoside-binding, soluble, 3	NA	NA	NA		NA
RHOA	12	0.00164011	1290	ras homolog gene family, member A	NA	NA	NA		NA
S100A4	12	9.48e-05	64	S100 calcium binding protein A4	NA	NA	NA		NA
VCAN	13	0.00012832	198	versican	-0.234353	-0.337309	-0.383667	VCAN	NA
ZEB1	13	0.00326843	1542	zinc finger E-box binding homeobox 1	NA	NA	NA		NA
PKD1	14	0.00019694	150	polycystic kidney disease 1 (autosomal dominant)	-0.0878825	-0.279432	-0.161927	PKD1	PKD1
TSLP	14	6.31e-06	22	thymic stromal lymphopoietin	-0.177516	-0.242738	-0.293646	TSLP	TSLP
KRT18	14	0.00064214	774	keratin 18; keratin 18 pseudogene 26; keratin 18 pseudogene 19	NA	NA	NA		NA
mir-34	14	0.00066768	630	NA	NA	NA	NA		NA
NEDD9	14	0.00162484	1158	neural precursor cell expressed, developmentally down-regulated 9	NA	NA	NA		NA
PTGES	14	0.00043054	764	prostaglandin E synthase	NA	NA	NA		NA
GPER1	14	0.00018509	288	NA	NA	NA	NA		NA
TCF7L2	14	0.00253946	2550	transcription factor 7-like 2 (T-cell specific, HMG-box)	NA	NA	NA		NA
JUP	14	0.00061868	394	junction plakoglobin	NA	NA	NA		NA
CDK5R1	15	0.00021885	488	cyclin-dependent kinase 5, regulatory subunit 1 (p35)	-0.0668002	-0.147268	-0.099747	CDK5R1	CDK5R1
GNAS	15	0.00034463	338	GNAS complex locus	-0.0967579	-0.173911	-0.212457	GNAS	NA
WWTR1	15	0.00063664	844	WW domain containing transcription regulator 1	-0.242601	-0.192689	-0.314931	WWTR1	WWTR1
TNFRSF10B	15	0.00019799	438	tumor necrosis factor receptor superfamily, member 10b	NA	NA	NA		NA
MLH1	15	0.00059335	614	mutL homolog 1, colon cancer, nonpolyposis type 2 (E. coli)	NA	NA	NA		NA
CBX5	15	0.011332	9496	chromobox homolog 5 (HP1 alpha homolog, Drosophila)	NA	NA	NA		NA
PRKCD	15	3.18e-05	38	protein kinase C, delta	NA	NA	NA		NA
PSMD10	16	0.00149113	1436	proteasome (prosome, macropain) 26S subunit, non-ATPase, 10	NA	NA	NA		NA
SNAI1	16	0.0015527	2064	snail homolog 1 (Drosophila)	NA	NA	NA		NA
CXCL1	17	0.00073159	694	chemokine (C-X-C motif) ligand 1 (melanoma growth stimulating activity, alpha)	0.046116	0.0569954	0.0983968	CXCL1	CXCL1
CD24	17	0.00233137	2246	CD24 molecule; CD24 molecule-like 4	NA	NA	NA		NA
mir-25	17	9.07e-05	210	NA	NA	NA	NA		NA
KDM1A	17	0.00155902	730	lysine (K)-specific demethylase 1	NA	NA	NA		NA
FSCN1	18	0.00046829	646	fascin homolog 1, actin-bundling protein (Strongylocentrotus purpuratus)	-0.229281	-0.138744	-0.187272	FSCN1	FSCN1
PITX2	18	0.00213432	1506	paired-like homeodomain 2	-0.155929	-0.216247	-0.255146	PITX2	PITX2
XRCC5	18	0.00025944	318	X-ray repair complementing defective repair in Chinese hamster cells 5 (double-strand-break rejoining)	NA	NA	NA		NA
NME1	18	0.00030966	562	non-metastatic cells 1, protein (NM23A) expressed in; NME1-NME2 readthrough transcript; non-metastatic cells 2, protein (NM23B) expressed in	NA	NA	NA		NA
RAC1	18	0.00267	1566	ras-related C3 botulinum toxin substrate 1 (rho family, small GTP binding protein Rac1)	NA	NA	NA		NA
KLF4	18	0.00438246	2166	Kruppel-like factor 4 (gut)	NA	NA	NA		NA
CDH2	19	0.00112616	1074	cadherin 2, type 1, N-cadherin (neuronal)	-0.15239	-0.112309	-0.163415	CDH2	NA
mir-17	19	0.00115975	872	NA	NA	NA	NA		NA
EZH2	19	0.0219498	12110	enhancer of zeste homolog 2 (Drosophila)	NA	NA	NA		NA
PDGFB	20	0.00059313	1174	platelet-derived growth factor beta polypeptide (simian sarcoma viral (v-sis) oncogene homolog)	-0.152244	-0.264619	-0.19621	PDGFB	PDGFB
TOPBP1	20	0.0002707	556	topoisomerase (DNA) II binding protein 1	NA	NA	NA		NA
GATA4	21	0.00055039	576	GATA binding protein 4	-0.189643	-0.181919	-0.21041	GATA4	NA
H2AFY	21	0.00226635	2114	H2A histone family, member Y	0.133184	0.124721	0.234757	H2AFY	NA
SPARC	21	0.00132654	1344	secreted protein, acidic, cysteine-rich (osteonectin)	NA	NA	NA		NA
ITGB4	22	0.00086584	1050	integrin, beta 4	-0.0601352	-0.134601	-0.0934045	ITGB4	ITGB4
SFN	22	0.00050639	546	stratifin	0.133802	0.138772	0.126772	SFN	SFN
SFRP1	22	0.00098124	1454	secreted frizzled-related protein 1	-0.28537	-0.295054	-0.331271	SFRP1	NA
MUC2	22	0.00121866	1130	mucin 2, oligomeric mucus/gel-forming	NA	NA	NA		NA
DDX17	22	0.0003376	604	DEAD (Asp-Glu-Ala-Asp) box polypeptide 17	NA	NA	NA		NA
HSPD1	22	0.00136617	1892	heat shock 60kDa protein 1 (chaperonin) pseudogene 5; heat shock 60kDa protein 1 (chaperonin) pseudogene 6; heat shock 60kDa protein 1 (chaperonin) pseudogene 1; heat shock 60kDa protein 1 (chaperonin) pseudogene 4; heat shock 60kDa protein 1 (chaperonin)	NA	NA	NA		NA
SUZ12	22	0.0289383	19162	suppressor of zeste 12 homolog (Drosophila)	NA	NA	NA		NA
PRKCB	23	0.00092947	1080	protein kinase C, beta	-0.308552	-0.450741	-0.430508	PRKCB	NA
FBXW7	23	0.00066146	662	F-box and WD repeat domain containing 7	NA	NA	NA		NA
BRCA2	24	0.00052074	756	breast cancer 2, early onset	NA	NA	NA		NA
TSC2	25	0.00052993	788	tuberous sclerosis 2	-0.0619665	-0.124801	-0.372192	TSC2	NA
IGFBP5	25	0.00091392	1626	insulin-like growth factor binding protein 5	NA	NA	NA		NA
HIPK2	25	0.00833083	3174	homeodomain interacting protein kinase 2; similar to homeodomain interacting protein kinase 2	NA	NA	NA		NA
SMARCA4	25	0.0220472	13900	SWI/SNF related, matrix associated, actin dependent regulator of chromatin, subfamily a, member 4	NA	NA	NA		NA
XRCC6	26	0.00056833	870	X-ray repair complementing defective repair in Chinese hamster cells 6; similar to ATP-dependent DNA helicase II, 70 kDa subunit	NA	NA	NA		NA
DNMT1	26	0.0118021	7598	DNA (cytosine-5-)-methyltransferase 1	NA	NA	NA		NA
DAXX	27	0.00024094	220	death-domain associated protein	-0.105235	-0.0787114	-0.126426	DAXX	DAXX
ITGB1	27	0.0165978	8114	integrin, beta 1 (fibronectin receptor, beta polypeptide, antigen CD29 includes MDF2, MSK12)	-0.0171959	-0.0183036	-0.0285552	ITGB1	ITGB1
RBL2	27	0.00065681	728	retinoblastoma-like 2 (p130)	0.237689	0.168306	0.303884	RBL2	RBL2
mir-21	28	0.00201101	2126	NA	NA	NA	NA		NA
APC	28	0.00966004	3778	adenomatous polyposis coli	NA	NA	NA		NA
TIMP2	29	0.00196009	1556	TIMP metallopeptidase inhibitor 2	-0.278393	-0.324217	-0.40177	TIMP2	NA
NBN	29	0.00037219	392	nibrin	NA	NA	NA		NA
CXCR4	29	0.00223291	2026	chemokine (C-X-C motif) receptor 4	NA	NA	NA		NA
HSPA9	29	0.00161275	1774	heat shock 70kDa protein 9 (mortalin)	NA	NA	NA		NA
CHEK2	30	0.00240733	1506	protein kinase CHK2-like; CHK2 checkpoint homolog (S. pombe); similar to hCG1983233	NA	NA	NA		NA
ANXA2	31	0.00184785	2396	annexin A2 pseudogene 3; annexin A2; annexin A2 pseudogene 1	0.280463	0.409276	0.419455	ANXA2	ANXA2
DICER1	31	0.00364518	4464	dicer 1, ribonuclease type III	NA	NA	NA		NA
NCL	31	0.00106647	1348	nucleolin	NA	NA	NA		NA
BIRC5	31	0.0209983	15716	baculoviral IAP repeat-containing 5	NA	NA	NA		NA
CXCL2	32	0.0005502	864	chemokine (C-X-C motif) ligand 2	0.130428	0.121133	0.210974	CXCL2	NA
KLF6	32	0.00043784	982	Kruppel-like factor 6	0.145594	0.301259	0.279186	KLF6	KLF6
TCF4	32	0.00262679	1360	transcription factor 4	NA	NA	NA		NA
PTEN	32	0.00737419	4666	phosphatase and tensin homolog; phosphatase and tensin homolog pseudogene 1	NA	NA	NA		NA
MYD88	33	0.000909	1034	myeloid differentiation primary response gene (88)	NA	NA	NA		NA
THBS1	33	0.00058283	920	thrombospondin 1	NA	NA	NA		NA
SOCS3	34	0.00075748	1162	suppressor of cytokine signaling 3	-0.245782	-0.308514	-0.335201	SOCS3	NA
ID1	34	0.00119765	1784	inhibitor of DNA binding 1, dominant negative helix-loop-helix protein	NA	NA	NA		NA
FASN	35	0.0017417	2366	fatty acid synthase	NA	NA	NA		NA
GSK3B	35	0.00172197	1250	glycogen synthase kinase 3 beta	NA	NA	NA		NA
SOD2	36	0.00113712	1272	superoxide dismutase 2, mitochondrial	NA	NA	NA		NA
CCL2	36	0.001529	1748	chemokine (C-C motif) ligand 2	NA	NA	NA		NA
MAP2K1	36	0.00140571	1980	mitogen-activated protein kinase kinase 1	NA	NA	NA		NA
CCND2	38	0.00308677	3592	cyclin D2	NA	NA	NA		NA
IGFBP3	39	0.00110239	1758	insulin-like growth factor binding protein 3	-0.36847	-0.240158	-0.414501	IGFBP3	NA
SOX2	39	0.00727663	4494	SRY (sex determining region Y)-box 2	-0.21603	-0.213748	-0.321626	SOX2	SOX2
GADD45A	40	0.00260309	2842	growth arrest and DNA-damage-inducible, alpha	NA	NA	NA		NA
MTOR	40	0.00237958	2370	mechanistic target of rapamycin (serine/threonine kinase)	NA	NA	NA		NA
PPARG	40	0.0113306	6526	peroxisome proliferator-activated receptor gamma	NA	NA	NA		NA
SMAD7	42	0.00095739	1628	SMAD family member 7	-0.10222	-0.0742545	-0.128249	SMAD7	SMAD7
IGF2	43	0.00241492	3176	insulin-like growth factor 2 (somatomedin A); insulin; INS-IGF2 readthrough transcript	-0.204175	-0.239043	-0.278196	IGF2	NA
CDH1	45	0.0141786	7578	cadherin 1, type 1, E-cadherin (epithelial)	NA	NA	NA		NA
BCL2	46	0.0154259	8434	B-cell CLL/lymphoma 2	NA	NA	NA		NA
ICAM1	47	0.00227175	2452	intercellular adhesion molecule 1	NA	NA	NA		NA
CDX2	47	0.0292893	15826	caudal type homeobox 2	NA	NA	NA		NA
KRAS	47	0.0133	10536	v-Ki-ras2 Kirsten rat sarcoma viral oncogene homolog	NA	NA	NA		NA
MGEA5	47	0.0460248	23582	meningioma expressed antigen 5 (hyaluronidase)	NA	NA	NA		NA
PRKCE	48	0.00181396	2108	protein kinase C, epsilon	NA	NA	NA		NA
HDAC2	49	0.00175961	2828	histone deacetylase 2	NA	NA	NA		NA
ETS1	51	0.00139335	2462	v-ets erythroblastosis virus E26 oncogene homolog 1 (avian)	-0.18647	-0.268484	-0.207776	ETS1	ETS1
SERPINE1	53	0.00235785	3124	serpin peptidase inhibitor, clade E (nexin, plasminogen activator inhibitor type 1), member 1	NA	NA	NA		NA
BAX	55	0.00199936	2024	BCL2-associated X protein	NA	NA	NA		NA
IKBKB	57	0.00231472	2996	inhibitor of kappa light polypeptide gene enhancer in B-cells, kinase beta	NA	NA	NA		NA
NOTCH1	58	0.00621652	5710	Notch homolog 1, translocation-associated (Drosophila)	-0.0684792	-0.0721998	-0.0845745	NOTCH1	NOTCH1
ATM	68	0.0088245	6684	similar to Serine-protein kinase ATM (Ataxia telangiectasia mutated) (A-T, mutated); ataxia telangiectasia mutated	NA	NA	NA		NA
MMP2	70	0.00804976	8706	matrix metallopeptidase 2 (gelatinase A, 72kDa gelatinase, 72kDa type IV collagenase)	NA	NA	NA		NA
PLAU	71	0.00210119	3008	plasminogen activator, urokinase	NA	NA	NA		NA
MMP9	78	0.00477937	5554	matrix metallopeptidase 9 (gelatinase B, 92kDa gelatinase, 92kDa type IV collagenase)	-0.270311	-0.184547	-0.238787	MMP9	NA
TP73	80	0.00813224	6876	tumor protein p73	-0.0751065	-0.110022	-0.13335	TP73	NA
CDK2	81	0.0066	6102	cyclin-dependent kinase 2	NA	NA	NA		NA
CAV1	82	0.00480225	5614	caveolin 1, caveolae protein, 22kDa	NA	NA	NA		NA
NFKBIA	86	0.00277209	3880	nuclear factor of kappa light polypeptide gene enhancer in B-cells inhibitor, alpha	-0.215429	-0.2738	-0.317086	NFKBIA	NFKBIA
MAPK14	88	0.0149676	11318	mitogen-activated protein kinase 14	NA	NA	NA		NA
NFKB1	92	0.00951672	8980	nuclear factor of kappa light polypeptide gene enhancer in B-cells 1	NA	NA	NA		NA
CASP3	95	0.0174	12964	caspase 3, apoptosis-related cysteine peptidase	NA	NA	NA		NA
HDAC1	101	0.00835	7384	histone deacetylase 1	NA	NA	NA		NA
EP300	109	0.0107645	9036	E1A binding protein p300	NA	NA	NA		NA
FN1	109	0.0153	12346	fibronectin 1	NA	NA	NA		NA
SRC	110	0.0155	12710	v-src sarcoma (Schmidt-Ruppin A-2) viral oncogene homolog (avian)	NA	NA	NA		NA
CXCL8	112	0.00751	7684	NA	NA	NA	NA		NA
SP1	118	0.0124632	10348	Sp1 transcription factor	NA	NA	NA		NA
MDM2	127	0.0139	10816	Mdm2 p53 binding protein homolog (mouse)	NA	NA	NA		NA
CCND1	128	0.0212646	16366	cyclin D1	NA	NA	NA		NA
IL1B	139	0.0226668	16132	interleukin 1, beta	NA	NA	NA		NA
RELA	143	0.00483187	5576	v-rel reticuloendotheliosis viral oncogene homolog A (avian)	NA	NA	NA		NA
IL6	151	0.0308703	23330	interleukin 6 (interferon, beta 2)	NA	NA	NA		NA
EGFR	154	0.0140094	12058	epidermal growth factor receptor (erythroblastic leukemia viral (v-erb-b) oncogene homolog, avian)	-0.141916	-0.162221	-0.139374	EGFR	EGFR
TNF	177	0.0382463	29894	tumor necrosis factor (TNF superfamily, member 2)	NA	NA	NA		NA
MYC	182	0.0358102	25274	v-myc myelocytomatosis viral oncogene homolog (avian)	NA	NA	NA		NA
HIF1A	200	0.0745336	46058	hypoxia inducible factor 1, alpha subunit (basic helix-loop-helix transcription factor)	NA	NA	NA		NA
CDKN1A	216	0.0913036	59392	cyclin-dependent kinase inhibitor 1A (p21, Cip1)	NA	NA	NA		NA
CTNNB1	226	0.169507	83940	catenin (cadherin-associated protein), beta 1, 88kDa	NA	NA	NA		NA
TP53	462	0.29051	124814	tumor protein p53	NA	NA	NA		NA
