# Supplementary material for: Aberrant methylation patterns in colorectal cancer: a meta-analysis
Source: Oncotarget. 2017 Jan 10;8(8):12820–30. doi: 10.18632/oncotarget.14590 (PMC5355058; doi:10.18632/oncotarget.14590)
Supplement: Supplementary file 5 [file oncotarget-08-12820-s005.xlsx]

## Sheet: File_explanation
Network hubs to each colorectal cancer phase studied.
These tables, were done based containing all genes over the 80th percentile to the network topological parameter degree centrality.
Then another data as gene names, methylation delta sign, and protein classes (From Panther or Gene cards) results were sequentially added.

## Sheet: N1xN2
GeneID	Protein Class (Panther)	Degree	GeneName
BIRC5	Enzyme modulator	7	baculoviral IAP repeat-containing 5
EP300	Transferase, Nucleic acid binding, Transcription factor	7	E1A binding protein p300
RB1	Nucleic acid binding, Transcription factor	7	retinoblastoma 1
CDK2	Transferase, Kinase	8	cyclin-dependent kinase 2
RUNX1	Nucleic acid binding, Transcription factor	8	runt-related transcription factor 1
SFN	Chaperone	8	stratifin
TOPBP1	Nucleic acid binding	9	topoisomerase (DNA) II binding protein 1
NCL	Regulatory element (Gene cards)	10	nucleolin
CCNB1	Enzyme modulator	11	cyclin B1
BRCA1	Ligase	15	breast cancer 1, early onset
MGEA5	Hyaluronidase	16	meningioma expressed antigen 5 (hyaluronidase)
BAX	Signaling molecule	20	BCL2-associated X protein
CDK1	Transferase, Kinase	21	cell division cycle 2, G1 to S and G2 to M
MDM2	Nucleic acid binding, Ligase	22	Mdm2 p53 binding protein homolog (mouse)
CDKN1A	Enzyme modulator	73	cyclin-dependent kinase inhibitor 1A (p21, Cip1)
TP53	Transcription factor	117	tumor protein p53

## Sheet: N1xADE
GeneID	Protein Class (Panther)	Degree	This is a DM gene	GeneName	Delta Methylation
BRCA1	Ligase,	6		breast cancer 1, early onset
CCND2	Enzyme modulator,	6		cyclin D2
CYCS	catalitic activity (Gene cards)	6		cytochrome c, somatic
DICER1	Nucleotide acid binding,	6		dicer 1, ribonuclease type III
KLF5	Transcription factor	6		Kruppel-like factor 5 (intestinal)
KRAS	Oncogene	6		v-Ki-ras2 Kirsten rat sarcoma viral oncogene homolog
LONP1	Hydrolase, protease	6		lon peptidase 1, mitochondrial
RCHY1	Ligase,	6		ring finger and CHY zinc finger domain containing 1
SFN	Chaperone,	6		stratifin
SMAD2	Transcription factor	6	Yes	SMAD family member 2	+
XIAP	Enzyme modulator,	6		X-linked inhibitor of apoptosis
XRCC6	Nucleotide acid binding,	6		X-ray repair complementing defective repair in Chinese hamster cells 6; similar to ATP-dependent DNA helicase II, 70 kDa subunit
CD44	Regulatory element (Gene cards)	7		CD44 molecule (Indian blood group)
CDC25C	Hydrolase, phosphatase	7		cell division cycle 25 homolog C (S. pombe)
FN1	Signaling molecule,	7		fibronectin 1
H2AFY	Nucleotide acid binding,	7	Yes	H2A histone family, member Y	+
HIF1A	Nucleotide acid binding, Transcription factor	7		hypoxia inducible factor 1, alpha subunit (basic helix-loop-helix transcription factor)
KRT18	Cytoskeletal protein, Structural protein,	7	Yes	keratin 18; keratin 18 pseudogene 26; keratin 18 pseudogene 19	+
LASP1	Regulatory element (Gene cards)	7		LIM and SH3 protein 1
TERT	Nucleotide acid binding,	7		telomerase reverse transcriptase
VIM	Cytoskeletal protein, Structural protein,	7		vimentin
CLDN1	Cell junction protein,	8		claudin 1
CXCL8	Chemokine ligand (Gene cards)	8		NA
HIPK2	Kinase,	8		homeodomain interacting protein kinase 2; similar to homeodomain interacting protein kinase 2
IL1B	Signaling molecule,	8		interleukin 1, beta
LEF1	Nucleotide acid binding,	8		lymphoid enhancer-binding factor 1
S100A4	Calcium-binding protein, Signaling molecule,	8		S100 calcium binding protein A4
TP73	Transcription factor	8	Yes	tumor protein p73	-
CDX2	Nucleotide acid binding, Transcription factor	9		caudal type homeobox 2
PTEN	Hydrolase, phosphatase	9		phosphatase and tensin homolog; phosphatase and tensin homolog pseudogene 1
TOPBP1	Nucleotide acid binding,	9		topoisomerase (DNA) II binding protein 1
AXIN2	Enzyme modulator,	10	Yes	axin 2	+
BIRC5	Enzyme modulator,	10		baculoviral IAP repeat-containing 5
EP300	Nucleotide acid binding, Transcription factor	10		E1A binding protein p300
SRC	Kinase,	10		v-src sarcoma (Schmidt-Ruppin A-2) viral oncogene homolog (avian)
SUZ12	Nucleotide acid binding,	10		suppressor of zeste 12 homolog (Drosophila)
TNFSF10	Signaling molecule,	10		tumor necrosis factor (ligand) superfamily, member 10
CASP3	Enzyme modulator, Hydrolase, protease	11		caspase 3, apoptosis-related cysteine peptidase
CD24	Regulatory element (Gene cards)	11		CD24 molecule; CD24 molecule-like 4
CDK2	Kinase,	11		cyclin-dependent kinase 2
EPCAM	Receptor	11		epithelial cell adhesion molecule
RELA	Nucleotide acid binding, Transcription factor	11	Yes	v-rel reticuloendotheliosis viral oncogene homolog A (avian)	-
IL6	Signaling molecule,	12		interleukin 6 (interferon, beta 2)
MYC	Nucleotide acid binding, Transcription factor	12		v-myc myelocytomatosis viral oncogene homolog (avian)
CDK1	Kinase,	13		cell division cycle 2, G1 to S and G2 to M
TGFB1	Signaling molecule,	13		transforming growth factor, beta 1
CBX5	Nucleotide acid binding, Transcription factor	16		chromobox homolog 5 (HP1 alpha homolog, Drosophila)
CDH1	Cell adhesion molecule, Cell junction protein,	16		cadherin 1, type 1, E-cadherin (epithelial)
DNMT1	Methyltransferase (Gene cards)	16		DNA (cytosine-5-)-methyltransferase 1
ITGB1	Cell adhesion molecule, Extracellulat matrix protein, receptor	17		integrin, beta 1 (fibronectin receptor, beta polypeptide, antigen CD29 includes MDF2, MSK12)
RB1	Transcription factor	18	Yes	retinoblastoma 1	+
BAX	Signaling molecule,	20	Yes	BCL2-associated X protein	+
CCND1	Enzyme modulator,	40		cyclin D1
MDM2	Ligase, Nucleotide acid binding,	40		Mdm2 p53 binding protein homolog (mouse)
MGEA5	Hyaluronidase (Gene cards)	41		meningioma expressed antigen 5 (hyaluronidase)
CDKN1A	Enzyme modulator,	64		cyclin-dependent kinase inhibitor 1A (p21, Cip1)
CTNNB1	Cell adhesion molecule, Cytoskeletal protein, Signaling molecule, Storage protein,	65		catenin (cadherin-associated protein), beta 1, 88kDa
TP53	Transcription factor	127		tumor protein p53

## Sheet: N1xCRC
GeneID	Protein Class (Panther)	Degree	This is a DM gene	GeneName	Delta Methylation
FASN	Hydrolase, Ligase, Oxidoreductase, Transferase,	35		fatty acid synthase
GSK3B	Kinase, Transferase,	35		glycogen synthase kinase 3 beta
CCL2	Signaling molecule,	36		chemokine (C-C motif) ligand 2
MAP2K1	Kinase	36		mitogen-activated protein kinase kinase 1
SOD2	Oxidoreductase,	36		superoxide dismutase 2, mitochondrial
CCND2	Enzyme modulator,	38		cyclin D2
IGFBP3	Regulatory protein (Gene cards)	39	Yes	insulin-like growth factor binding protein 3	-
SOX2	Nucleic acid binding, Transcription factor	39	Yes	SRY (sex determining region Y)-box 2	-
GADD45A	Regulatory protein (Gene cards)	40		growth arrest and DNA-damage-inducible, alpha
MTOR	Kinase, Nucleic acid binding, Transferase,	40		mechanistic target of rapamycin (serine/threonine kinase)
PPARG	Nucleic acid binding, Receptor, Transcription factor	40		peroxisome proliferator-activated receptor gamma
SMAD7	Transcription factor	42	Yes	SMAD family member 7	-
IGF2	Signaling molecule,	43	Yes	insulin-like growth factor 2 (somatomedin A); insulin; INS-IGF2 readthrough transcript	-
CDH1	Cell adhesion molecule, Cell junction protein,	45		cadherin 1, type 1, E-cadherin (epithelial)
BCL2	Signaling molecule,	46		B-cell CLL/lymphoma 2
CDX2	Nucleic acid binding, Transcription factor	47		caudal type homeobox 2
ICAM1	Cell adhesion molecule, Signaling molecule,	47		intercellular adhesion molecule 1
KRAS	Enzyme modulator,	47		v-Ki-ras2 Kirsten rat sarcoma viral oncogene homolog
MGEA5	Hyaluronidase (Gene cards)	47		meningioma expressed antigen 5 (hyaluronidase)
PRKCE	Calcium-binding protein, Kinase, Transfer/carrier protein, Transferase,	48		protein kinase C, epsilon
HDAC2	Hydrolase, Nucleic acid binding, Oxidoreductase,	49		histone deacetylase 2
ETS1	Nucleic acid binding, Signaling molecule, Transcription factor	51	Yes	v-ets erythroblastosis virus E26 oncogene homolog 1 (avian)	-
SERPINE1	Enzyme modulator,	53		serpin peptidase inhibitor, clade E (nexin, plasminogen activator inhibitor type 1), member 1
BAX	Signaling molecule,	55		BCL2-associated X protein
IKBKB	Kinase, Transferase,	57		inhibitor of kappa light polypeptide gene enhancer in B-cells, kinase beta
NOTCH1	Defense/Immunity protein, Receptor, Signaling molecule,	58	Yes	Notch homolog 1, translocation-associated (Drosophila)	-
ATM	Kinase, Nucleic acid binding, Transferase,	68		similar to Serine-protein kinase ATM (Ataxia telangiectasia mutated) (A-T, mutated); ataxia telangiectasia mutated
MMP2	Matrix metalopeptidase (Gene cards)	70		matrix metallopeptidase 2 (gelatinase A, 72kDa gelatinase, 72kDa type IV collagenase)
PLAU	Hydrolase, Protease,	71		plasminogen activator, urokinase
MMP9	Matrix metalopeptidase (Gene cards)	78	Yes	matrix metallopeptidase 9 (gelatinase B, 92kDa gelatinase, 92kDa type IV collagenase)	-
TP73	Transcription factor	80	Yes	tumor protein p73	-
CDK2	Kinase, Transferase,	81		cyclin-dependent kinase 2
CAV1	Enzyme modulator, Membrane trafic protein, Structural protein, transmembrane/receptor regulatory protein	82		caveolin 1, caveolae protein, 22kDa
NFKBIA	Enzyme modulator, Hydrolase,	86	Yes	nuclear factor of kappa light polypeptide gene enhancer in B-cells inhibitor, alpha	-
MAPK14	Kinase, Transferase,	88		mitogen-activated protein kinase 14
NFKB1	Transcription factor	92		nuclear factor of kappa light polypeptide gene enhancer in B-cells 1
CASP3	Enzyme modulator, Hydrolase, Protease,	95		caspase 3, apoptosis-related cysteine peptidase
HDAC1	Hydrolase, Nucleic acid binding, Oxidoreductase,	101		histone deacetylase 1
EP300	Nucleic acid binding, Transferase, Transcription factor	109		E1A binding protein p300
FN1	Signaling molecule,	109		fibronectin 1
SRC	Kinase, Transferase,	110		v-src sarcoma (Schmidt-Ruppin A-2) viral oncogene homolog (avian)
CXCL8	Chemokine ligand (Gene cards)	112		NA
SP1	Nucleic acid binding, Transcription factor	118		Sp1 transcription factor
MDM2	Ligase, Nucleic acid binding,	127		Mdm2 p53 binding protein homolog (mouse)
CCND1	Enzyme modulator,	128		cyclin D1
IL1B	Signaling molecule,	139		interleukin 1, beta
RELA	Nucleic acid binding, Transcription factor	143		v-rel reticuloendotheliosis viral oncogene homolog A (avian)
IL6	Signaling molecule,	151		interleukin 6 (interferon, beta 2)
EGFR	Receptor	154	Yes	epidermal growth factor receptor (erythroblastic leukemia viral (v-erb-b) oncogene homolog, avian)	-
TNF	Signaling molecule,	177		tumor necrosis factor (TNF superfamily, member 2)
MYC	Nucleic acid binding, Transcription factor	182		v-myc myelocytomatosis viral oncogene homolog (avian)
HIF1A	Nucleic acid binding, Transcription factor	200		hypoxia inducible factor 1, alpha subunit (basic helix-loop-helix transcription factor)
CDKN1A	Enzyme modulator,	216		cyclin-dependent kinase inhibitor 1A (p21, Cip1)
CTNNB1	Cell adhesion molecule, Cytoskeletal protein, Signaling molecule, Storage protein,	226		catenin (cadherin-associated protein), beta 1, 88kDa
TP53	Transcription factor	462		tumor protein p53
