# Supplementary material for: Aberrant methylation patterns in colorectal cancer: a meta-analysis
Source: Oncotarget. 2017 Jan 10;8(8):12820–30. doi: 10.18632/oncotarget.14590 (PMC5355058; doi:10.18632/oncotarget.14590)
Supplement: Supplementary file 6 [file oncotarget-08-12820-s006.xlsx]

## Sheet: File_explanation
Kegg pathways analysis of the network genes (nodes)
Intersection network genes display genes resulted from a pair-wise comparison of N1xADE and N1xCRC colorectal cancer data.
The results for the enriched KEGG pathways are listed in the table present on "Kegg pathways" sheet. For each pathway, there are present genes and also the q-value. This analysis of Kegg pathways were performed on WebGestalt online tool, using the three first columns (related to the genes belonging only in each network) of the previous sheet "Intersection networks genes" .

## Sheet: Intersection networks genes
n1ade	n1crc	intersection_ade_crc
ADAP1	ENC1	ARHGEF4
ARNT	EPHB4	FZD10
ATG5	HOXA3	GPT2
BCL11A	NRCAM	KIAA1217
BCL3	PIGC	NKX2-3
BMF	PODXL2	PDE6B
CAD	SLC25A3	WSB1
CCT4	SLC7A5	CYP1B1
CD14	FAM72C/FAM72D	PARD6B
CTNNBIP1	ACADS	PRKAR1B
DYNLRB1	ASXL1	ILF3
EIF2B1	EPHB3	MAPRE1
FLT1	ITPKB	GATA5
FUT3	LPXN	KCNA1
H19	MFN2	RORA
HDGFRP3	NRN1	SOX5
HOXB6	HENMT1	A4GALT
IMMT	MAGI1	FOXQ1
KPNA1	CHFR	ADRBK2
MAD2L2	EPHA4	ALDH1A3
MFAP1	F11R	KRT7
MST1R	MAL2	RPTOR
NCOR2	MIR17HG	SFRP2
NOXO1	ODC1	VEGFC
P4HB	RALBP1	NRG1
PCGF3	HDAC8	T
PECR	LIN9	TBX5
PLCB1	BNIP2	IDH3A
PPFIBP2	ACTN4	CBX1
PPM1A	CTNND1	IDH2
PPP1CC	GBF1	LASP1
PRKCZ	UNG	FABP5
PSMB8	CA9	RPL11
PTK6	CNR1	EHMT2
RFTN1	EFEMP1	BMP4
SERTAD4	HHIP	DUSP5
THRA	LAMP1	GLI3
TK1	LDB1	SOX17
TNFRSF25	NR2F2	BNIP3
TSPAN4	PDE4B	SIM2
TUBA4A	RUNX3	LONP1
UPF2	SLC40A1	AXIN2
VHL	STK38L	IDH1
mir-126	ZEB2	IPO7
mir-192	HSF2	MCAM
mir-194	CBX3	SGK1
FURIN	RICTOR	GLI2
HDAC3	RBM38	CDKN1C
ING5	SFRP5	AXIN1
IRF5	ULK1	AKAP12
MYT1	APOB	EPHB6
NEK2	NAPA	PDK1
PRKCA	PHF1	SIGIRR
PTPN6	PRPF8	TFAP2A
RAD18	G6PD	CDKN2C
RFC4	RXRG	CLDN1
BTRC	CLDN4	EFNB1
FGF18	CSNK2B	LGALS3
EED	CTBP1	RHOA
VASP	RFFL	S100A4
mir-15	PTP4A3	VCAN
PLK2	DAPK3	TSLP
RAD50	HPGD	KRT18
FOS	mir-103	mir-34
ITGA9	RALB	NEDD9
JUN	mir-31	TNFRSF10B
LYZ	CSNK2A1	MLH1
VDAC2	SRSF1	CBX5
RASSF6	NFKB2	PRKCD
MEFV	SNAI2	SNAI1
NR3C1	SQSTM1	CD24
SNRK	TIAM1	KDM1A
FANCD2	BAG6	PITX2
HTRA2	CDH17	NME1
KRT19	HOXA5	RAC1
ALPI	PDGFA	CDH2
BCL6	SMAD6	TOPBP1
RNF146	TGIF1	GATA4
SOX9	NDRG1	H2AFY
DDIT3	PXN	ITGB4
MAP2K2	PKM	SFN
ERBB3	YAP1	SFRP1
ITGA2	DUSP6	DDX17
WWOX	HK2	HSPD1
TGM2	ZEB1	SUZ12
CLU	PKD1	PRKCB
HBEGF	PTGES	BRCA2
KRT8	GPER1	TSC2
RUNX1	TCF7L2	IGFBP5
STK11	JUP	HIPK2
SMYD3	CDK5R1	SMARCA4
DDX5	GNAS	XRCC6
PLD1	WWTR1	DNMT1
TNKS	PSMD10	ITGB1
BUB1B	CXCL1	APC
CHEK1	mir-25	TIMP2
CLDN2	FSCN1	CXCR4
DIABLO	XRCC5	HSPA9
SMAD2	KLF4	CHEK2
KLF5	mir-17	DICER1
BRCA1	EZH2	BIRC5
RCHY1	PDGFB	CXCL2
XIAP	SPARC	KLF6
CYCS	MUC2	PTEN
TERT	FBXW7	THBS1
CDC25C	DAXX	SOCS3
CD44	RBL2	ID1
VIM	mir-21	CCL2
LEF1	NBN	MAP2K1
ERBB2	ANXA2	CCND2
TNFSF10	NCL	IGFBP3
EPCAM	TCF4	IGF2
CLDN7	MYD88	CDH1
CDK1	FASN	CDX2
TGFB1	GSK3B	KRAS
RB1	SOD2	MGEA5
	SOX2	PRKCE
	GADD45A	HDAC2
	MTOR	BAX
	PPARG	MMP2
	SMAD7	PLAU
	BCL2	MMP9
	ICAM1	TP73
	ETS1	CDK2
	SERPINE1	CAV1
	IKBKB	CASP3
	NOTCH1	EP300
	ATM	FN1
	NFKBIA	SRC
	MAPK14	CXCL8
	NFKB1	MDM2
	HDAC1	CCND1
	SP1	IL1B
	EGFR	RELA
		IL6
		TNF
		MYC
		HIF1A
		CDKN1A
		CTNNB1
		TP53

## Sheet: Kegg pathways
Enriched Kegg pathways in ADE	Genes	adjP
Pathways in cancer	TGFB1, VHL, XIAP, ERBB2, CYCS, PRKCA, FOS, MAP2K2, JUN, RB1, LEF1, SMAD2, ITGA2, FGF18, PLD1, RUNX1, ARNT	1.26e-15
Cell cycle	TGFB1, RB1, SMAD2, BUB1B, CHEK1, CDC25C, CDK1, MAD2L2	5.45e-08
Focal adhesion	JUN, VASP, FLT1, ITGA2, XIAP, ERBB2, ITGA9, PRKCA, PPP1CC	7.93e-08
Colorectal cancer	TGFB1, JUN, CYCS, SMAD2, LEF1, FOS	2.88e-07
MAPK signaling pathway	TGFB1, JUN, FGF18, PPM1A, CD14, PRKCA, FOS, MAP2K2, DDIT3	6e-07
ErbB signaling pathway	JUN, ERBB2, ERBB3, HBEGF, PRKCA, MAP2K2	1.5e-06
Wnt signaling pathway	JUN, CTNNBIP1, SMAD2, LEF1, PRKCA, PLCB1, BTRC	1.61e-06
GnRH signaling pathway	JUN, PLD1, HBEGF, PRKCA, PLCB1, MAP2K2	2.75e-06
Pancreatic cancer	TGFB1, ERBB2, RB1, PLD1, SMAD2	9.01e-06
Renal cell carcinoma	TGFB1, JUN, MAP2K2, ARNT, VHL	9.01e-06
Enriched Kegg pathways in CRC	Genes	adjP
Pathways in cancer	RXRG, JUP, PPARG, MTOR, RALBP1, ETS1, PDGFB, TCF7L2, HHIP, DAPK3, EGFR, PDGFA, RALB, NFKBIA, NFKB1, IKBKB, HDAC1, GSK3B, BCL2, NFKB2, CTBP1	2.71e-20
Prostate cancer	PDGFA, MTOR, NFKBIA, IKBKB, NFKB1, GSK3B, BCL2, PDGFB, TCF7L2, EGFR	5.29e-12
Epithelial cell signaling in Helicobacter pylori infection	CXCL1, F11R, MAPK14, NFKBIA, EGFR, IKBKB, NFKB1	3.35e-08
Adherens junction	ACTN4, CSNK2A1, CTNND1, CSNK2B, TCF7L2, EGFR, SNAI2	4.16e-08
MAPK signaling pathway	PDGFA, GADD45A, DUSP6, DAXX, IKBKB, NFKB1, NFKB2, MAPK14, PDGFB, EGFR	1.19e-07
Chagas disease (American trypanosomiasis)	GNAS, SERPINE1, MYD88, MAPK14, NFKBIA, IKBKB, NFKB1	3.35e-07
Leukocyte transendothelial migration	ACTN4, CLDN4, CTNND1, F11R, PXN, MAPK14, ICAM1	6.14e-07
Osteoclast differentiation	SQSTM1, NFKB2, PPARG, MAPK14, NFKBIA, IKBKB, NFKB1	1.05e-06
Hepatitis C	GSK3B, CLDN4, MAPK14, NFKBIA, EGFR, IKBKB, NFKB1	1.28e-06
Apoptosis	ATM, BCL2, MYD88, NFKBIA, IKBKB, NFKB1	1.78e-06
Enriched Kegg pathways common to ADE and CRC	Genes	adjP
Pathways in cancer	MMP9, EP300, CASP3, GLI2, FN1, FZD10, RAC1, MAP2K1, TP53, APC, MLH1, CDKN1A, CCND1, GLI3, MDM2, CTNNB1, CDH1, PTEN, MYC, MMP2, AXIN2, BAX, RELA, VEGFC, RHOA, KRAS, BRCA2, BIRC5, PRKCB, HIF1A, IL6, AXIN1, ITGB1, BMP4, CDK2, HDAC2	7.47e-43
p53 signaling pathway	CASP3, TSC2, TNFRSF10B, TP53, CDKN1A, THBS1, CCND1, TP73, MDM2, PTEN, BAX, CHEK2, CCND2, CDK2, SFN, IGFBP3	3.47e-24
Colorectal cancer	CCND1, CASP3, RHOA, CTNNB1, BIRC5, MYC, AXIN1, RAC1, AXIN2, BAX, MAP2K1, TP53, KRAS, APC, MLH1	5.16e-23
Bladder cancer	VEGFC, MMP9, CCND1, MDM2, CDH1, MYC, MMP2, MAP2K1, TP53, KRAS, CDKN1A, THBS1	1.93e-19
Wnt signaling pathway	EP300, RHOA, SFRP2, FZD10, RAC1, TP53, APC, CCND1, CTNNB1, PRKCB, AXIN1, MYC, AXIN2, SFRP1, CCND2, SOX17	1.04e-18
Endometrial cancer	CCND1, CDH1, CTNNB1, PTEN, MYC, AXIN1, AXIN2, MAP2K1, TP53, KRAS, APC, MLH1	2.34e-18
Focal adhesion	VEGFC, CCND1, RHOA, FN1, CTNNB1, PTEN, PRKCB, RAC1, ITGB1, MAP2K1, CAV1, ITGB4, CCND2, SRC, THBS1	2.39e-15
Cell cycle	CDKN2C, CCND1, EP300, MDM2, CDKN1C, MYC, TP53, CDKN1A, CHEK2, CCND2, CDK2, SFN, HDAC2	2.83e-15
Prostate cancer	CCND1, EP300, MDM2, CTNNB1, PTEN, MAP2K1, TP53, KRAS, CDKN1A, CDK2, RELA	8.36e-14
Basal cell carcinoma	GLI3, GLI2, CTNNB1, AXIN1, FZD10, AXIN2, TP53, APC, BMP4	1.59e-12
