# Supplementary material for: Aberrant methylation patterns in colorectal cancer: a meta-analysis
Source: Oncotarget. 2017 Jan 10;8(8):12820–30. doi: 10.18632/oncotarget.14590 (PMC5355058; doi:10.18632/oncotarget.14590)
Supplement: Supplementary file 8 [file oncotarget-08-12820-s008.xlsx]

## Sheet: File_explanation
The Cancer Genome Atlas COADREAD samples characteristics
"TCGA_data_informations" - There were 418 total samples: 323 from colon and 95 from rectum - All cancer groups contained methylation data of normal tissues and solid tumor samples - stages I, II, III and IV.
In order to compare these stages of tumor (I to IV) with the previous cancer phases described in this work we conducted an differential analyzes with this TCGA data following the second table.
Both of these analyzes cancer stage I, II, III and IV was considered as CRC stage.
On the "CpGs_dapc_analysis" sheet, there are the two CpGs lists used on dapc analises on the Figure 5.
"Comparison_TCGA_N1xCRC (GEO)" - Shows that TCGA have 2030 BOPs from 2519 present on the N1xCRC meta-analysis, and on the second colummn there is the 122 genes that TCGA have in common with the 126 DM network N1xCRC genes.

## Sheet: TCGA_data_informations
#	Samples	Total
285	COAD	323
38	Colon normal
88	READ	95
7	Rectum normal
Clinical Stage	We called	TCGA COADREAD
Normal	N2	45
I	CRC	373
II	CRC
III	CRC
IV	CRC
Total samples		418

## Sheet: CpGs_dapc_analysis
DM_CpGs_CRC (18957)	CpG_network_hubs_CRC (218)
cg00000029	cg08843809
cg02021817	cg18926212
cg02851944	cg13544883
cg03943270	cg23026754
cg09147843	cg19115695
cg00000321	cg16023896
cg00930833	cg16415340
cg01074584	cg22694191
cg03133371	cg03605420
cg03575666	cg01266985
cg04255616	cg11258404
cg06166767	cg11889265
cg07122178	cg02762546
cg07935886	cg08832695
cg09410389	cg12265892
cg14824386	cg11484115
cg14904908	cg20743744
cg23359714	cg23074992
cg00001349	cg11853320
cg11336590	cg18695263
cg13249256	cg10300684
cg13480774	cg23327326
cg17757848	cg01866895
cg18894878	cg06114987
cg19241352	cg06149034
cg23968893	cg21674835
cg24453820	cg03927037
cg24586196	cg05712295
cg27053975	cg01532284
cg00002033	cg03699469
cg01076874	cg26380443
cg11199014	cg17590805
cg25156118	cg23141183
cg26910511	cg25414605
cg00002719	cg19802649
cg00100121	cg03219968
cg08047907	cg05598886
cg08104202	cg08268099
cg13958426	cg09476347
cg16998150	cg05323345
cg23818870	cg25157850
cg24808280	cg03462380
cg00002810	cg20618651
cg01899797	cg18262201
cg03384825	cg04129548
cg05919360	cg06320136
cg07173275	cg09152105
cg07566080	cg07135042
cg08141165	cg08621893
cg08458292	cg11565299
cg12480034	cg11286436
cg17491850	cg11327659
cg19166660	cg07131210
cg20272619	cg01546472
cg22485350	cg26636054
cg22676693	cg00128171
cg00003298	cg10162747
cg00651782	cg21678445
cg00673365	cg02597299
cg00802728	cg25748108
cg04658543	cg20058937
cg05141147	cg00913949
cg05965277	cg21106461
cg07645980	cg03310874
cg08228439	cg03267487
cg10229294	cg23240145
cg11213520	cg11351527
cg11222127	cg07142201
cg11527326	cg09267483
cg11586330	cg10555307
cg12399700	cg00083206
cg14080434	cg16002818
cg15159605	cg20144261
cg18807485	cg04550697
cg19790626	cg04927931
cg19969606	cg09848445
cg21961527	cg21938148
cg23031493	cg08966889
cg26843324	cg19333963
cg00004257	cg00706913
cg02031245	cg20550458
cg02187889	cg19420968
cg03391055	cg19718882
cg04272632	cg19242268
cg05817517	cg13966547
cg09559021	cg10508317
cg10588150	cg05338930
cg15654121	cg05458429
cg20314038	cg26802291
cg21102477	cg01443946
cg21681396	cg23152772
cg23921342	cg04410039
cg24018609	cg13075951
cg24490542	cg00042325
cg26150071	cg12363682
cg00004996	cg11163433
cg02490989	cg08301181
cg08458686	cg06401021
cg09050761	cg17157436
cg18444097	cg18948488
cg00006081	cg09479694
cg00474465	cg14276125
cg00684248	cg26968812
cg02124758	cg14365785
cg02430935	cg13052887
cg02847649	cg12079322
cg03716936	cg03241244
cg04820634	cg13621679
cg05189242	cg05881753
cg07229938	cg03172991
cg10059942	cg10565512
cg12380339	cg27458265
cg14822490	cg14346873
cg17498296	cg00087368
cg17795158	cg04719903
cg19909787	cg13319533
cg22603247	cg13702953
cg22886575	cg18445088
cg23437459	cg05505745
cg24804172	cg07002423
cg27137983	cg19738980
cg00008036	cg01414185
cg00181968	cg11451477
cg00962913	cg08893811
cg03340466	cg15988887
cg06656994	cg03064067
cg09683824	cg25967745
cg12720643	cg19656633
cg13059719	cg23421023
cg13449778	cg14632941
cg14748380	cg17478552
cg16419354	cg08811332
cg19804605	cg20948486
cg20242752	cg11965976
cg20318608	cg03748986
cg21363811	cg08480609
cg24460126	cg03794862
cg27297088	cg06326865
cg00008446	cg25890640
cg00242627	cg04864149
cg11793699	cg25009504
cg13574390	cg08563601
cg16438688	cg04118119
cg00010853	cg04985020
cg00278359	cg15585987
cg01413582	cg17457701
cg03052182	cg02666287
cg03953626	cg04149916
cg06644669	cg20026633
cg08253704	cg00458927
cg10098021	cg02630914
cg11414821	cg17281677
cg11554650	cg22891191
cg12036303	cg16778714
cg12105190	cg10406295
cg12197421	cg25487804
cg12247101	cg11946503
cg18335326	cg09463656
cg18427856	cg15224459
cg18586886	cg07392520
cg25980484	cg22771332
cg26683639	cg11431585
cg00010946	cg14584448
cg17619405	cg14761019
cg18194945	cg04204452
cg00011225	cg22415591
cg13903421	cg22975671
cg14639163	cg07201996
cg22587479	cg13331354
cg25242471	cg07314680
cg00011346	cg01737906
cg00639289	cg15414745
cg07015629	cg14928734
cg08042975	cg20341251
cg19079194	cg23433370
cg24768649	cg17186388
cg25798409	cg14549951
cg27236875	cg23444251
cg00011482	cg25625146
cg04243401	cg12623536
cg04415798	cg24539599
cg10911990	cg06204735
cg00012194	cg12914657
cg00143809	cg18024684
cg00243272	cg03192020
cg00682553	cg17448335
cg01407881	cg24595510
cg01763884	cg22441157
cg05799169	cg04781796
cg10696302	cg17788832
cg20811788	cg09956782
cg00013196	cg00047532
cg01587454	cg18856581
cg10222925	cg07225966
cg15707869	cg02633398
cg17777531	cg07509872
cg20100668	cg24119990
cg00015770	cg26878709
cg03356900	cg12169865
cg05604079	cg01072969
cg06991300	cg05155965
cg10114327	cg07303912
cg13643914	cg15467646
cg14012124	cg14393817
cg16326674	cg25415246
cg16999370	cg02133140
cg19971716	cg03391657
cg24727399	cg26637171
cg00017489	cg04101379
cg03532926	cg15726141
cg06495961	cg23340017
cg07811198	cg10941749
cg14523847	cg01223204
cg14564076	cg26668276
cg18252309	cg25175863
cg19161124	cg13879483
cg22620221	cg05315443
cg24011260	cg20449685
cg27032232	cg22331200
cg00018024	cg18844118
cg00626110	cg27361134
cg00699945	cg10930289
cg00701692	cg03539789
cg01303723	cg07650252
cg01384488	cg13763550
cg02306630	cg12126706
cg03905847	cg25509872
cg04293902	cg19172575
cg04436469	cg04693046
cg05324789	cg02990033
cg05904135	cg09119349
cg06082548	cg07022048
cg06648277	cg02165799
cg06769546	cg05855039
cg07055616	cg23853165
cg07251711	cg19788831
cg08382774	cg18101022
cg08441806	cg20417424
cg08444220	cg24121765
cg09260089	cg26163234
cg10171347	cg02530022
cg10171448	cg17780956
cg10182697	cg21200353
cg11068946	cg03667871
cg11163901	cg14526953
cg11174855	cg21300072
cg11342452	cg25320328
cg12816961	cg23563443
cg12880300	cg05663341
cg15304699	cg25347941
cg15558882	cg21678461
cg16949120	cg01979489
cg17259183	cg24239690
cg17988460	cg06109379
cg17996619	cg11957331
cg19310581	cg26949694
cg19355087	cg19803229
cg19701540	cg00493554
cg20548339	cg06111286
cg22538959	cg00071618
cg24659054	cg12746427
cg24693061	cg18226169
cg25485875	cg10498798
cg25756406	cg07815694
cg27583690	cg04313385
cg00018524	cg23468959
cg00453349	cg19042883
cg00574907	cg22732253
cg01099876	cg02339243
cg03552103	cg25593159
cg04898316	cg19878884
cg06850467	cg24429310
cg09588792	cg25025297
cg14102128	cg02551029
cg17866732	cg06895946
cg20930114	cg03129014
cg21184585	cg14473743
cg21537939	cg04483289
cg21563597	cg00208153
cg24542441	cg20737995
cg00018828	cg09542111
cg00469240	cg19405941
cg01617990	cg15320059
cg06468978	cg18790597
cg00020052	cg23763736
cg04020079	cg04804543
cg07080358	cg27391403
cg07594636	cg14405813
cg11573679	cg00231927
cg15313459	cg26405020
cg24171907	cg19074393
cg00020649	cg07912766
cg02312175	cg19965221
cg04744917	cg18331619
cg05257397	cg00343633
cg07193234	cg14700577
cg07577267	cg23836542
cg09792204	cg13337238
cg12726354	cg07990546
cg13293650	cg24771804
cg14494623	cg16254962
cg15278646	cg18975662
cg16654595	cg15861189
cg00022558	cg05373657
cg02409815	cg12087412
cg02882381	cg19222525
cg03631755	cg06429617
cg15371541	cg19335327
cg18947739	cg09639430
cg19831575	cg19583211
cg20892990	cg25116216
cg23854488	cg27531336
cg23964057	cg19339322
cg24199112	cg00870279
cg00022858	cg23959605
cg00873850	cg24622143
cg02645970	cg07219542
cg02722188	cg07959956
cg02759489	cg17080893
cg03792767	cg03127416
cg03966785	cg16452067
cg08038052	cg16764848
cg09112514	cg14834850
cg10492953	cg23376870
cg14777772	cg16799805
cg16718445	cg14785479
cg23209990	cg14166284
cg24799620	cg03898962
cg25667335	cg01704924
cg27597926	cg16025847
cg00022911	cg22942200
cg13523818	cg16508627
cg14128641	cg25784220
cg21131022	cg26467949
cg26802291	cg04350136
cg00023154	cg18764031
cg00825951	cg04125371
cg01422881	cg06499647
cg03946896	cg14777768
cg04023150	cg09713758
cg04541474	cg15759937
cg06550214	cg15555956
cg10224098	cg14012082
cg13675568	cg10919522
cg14403130	cg25410310
cg16822216	cg14832406
cg24515341	cg24288310
cg26035323	cg06236276
cg26341102	cg00282704
cg00024472	cg04493316
cg00892798	cg03355213
cg05817031	cg25965774
cg06052921	cg02008416
cg08612467	cg20653075
cg12082598	cg23985941
cg17323027	cg03770410
cg18446159	cg22700039
cg20442573	cg16142824
cg21139392	cg21486510
cg21309100	cg07370221
cg00026375	cg02776750
cg01655658	cg01449663
cg02282626	cg05389335
cg04199943	cg16497661
cg04483720	cg08095985
cg05428770	cg07352345
cg06409824	cg20975074
cg07723510	cg25241559
cg07725318	cg03393607
cg07838681	cg16580499
cg08912051	cg27481708
cg08958598	cg04261408
cg10381888	cg06572812
cg10605681	cg06091647
cg11456756	cg07665487
cg12007166	cg11499681
cg12109566	cg16708281
cg12956567	cg16712637
cg13445593	cg05630016
cg14142171	cg23328109
cg14183206	cg06204711
cg16250461	cg00337466
cg17512353	cg26196480
cg17835678	cg27309282
cg18326657	cg00019118
cg19121462	cg14786398
cg22053904	cg20886011
cg23088286	cg13793093
cg23119604	cg23775991
cg23164681	cg10673740
cg23363014	cg05726935
cg23721712	cg18877558
cg24847259	cg07519235
cg25298725	cg04395167
cg25643819	cg14110086
cg26074202	cg17940849
cg26993102	cg11362010
cg27011480	cg02869289
cg00027083	cg20314884
cg01673082	cg14868466
cg06550462	cg14344095
cg07352438	cg03395191
cg12967001	cg14474520
cg16304950	cg22156456
cg16622495	cg22255095
cg16924702	cg13500819
cg19579167	cg00850996
cg22335490	cg13434263
cg23564700	cg15714074
cg23847381	cg22052659
cg00028935	cg03069242
cg05855917	cg04988273
cg12892506	cg06758605
cg18082337	cg14010366
cg18731327	cg07576142
cg00030176	cg15616522
cg00142106	cg19223129
cg00501272	cg04063345
cg00757933	cg23851167
cg04214566	cg17412785
cg05216332	cg03345037
cg05907976	cg14654533
cg07457785	cg27570873
cg08560874	cg21545720
cg08696107	cg21782593
cg08867464	cg24768902
cg09112760	cg21306006
cg11232276	cg09803959
cg11278602	cg20161771
cg11753155	cg25729826
cg11901272	cg07362969
cg11973623	cg01126567
cg12154624	cg25130710
cg13300282	cg22370480
cg13321114	cg14795968
cg13497563	cg17886697
cg13688808	cg06564388
cg14443519	cg00379090
cg14652056	cg16808373
cg16640496	cg26281621
cg16787652	cg08199133
cg17394649	cg18432099
cg17512365	cg05942449
cg17670496	cg09284719
cg18299938	cg03151319
cg18457685	cg16404865
cg20387069	cg02047803
cg21039495	cg24157349
cg22903300	cg07279070
cg23849169	cg27026192
cg25107289	cg04608933
cg27012994	cg09302474
cg00030432	cg03902329
cg12584718	cg11207507
cg26234885	cg22902532
cg00031476	cg05718034
cg00521934	cg08428878
cg04221355	cg03705718
cg05517527	cg23058652
cg08364093	cg04672903
cg14305763	cg09138133
cg15078838	cg04501217
cg16651262	cg17696160
cg00032205	cg04240548
cg00249621	cg13096407
cg04917181	cg20674635
cg08858210	cg07636295
cg15747595	cg11933951
cg18233405	cg03952361
cg22319311	cg00871501
cg22328208	cg06786372
cg00032879	cg11013726
cg01520454	cg21846903
cg09129839	cg02938422
cg22045975	cg16326674
cg00034076	cg00380835
cg00266009	cg23664708
cg01134282	cg04538517
cg05716166	cg05547260
cg06955749	cg19554294
cg08327106	cg26562462
cg16020747	cg25164624
cg22403811	cg07926691
cg23777958	cg17291767
cg26669044	cg23095743
cg00034433	cg11033835
cg00290506	cg26798702
cg01777643	cg26749518
cg02242289	cg12434982
cg03127713	cg05660670
cg07230107	cg17398677
cg08038504	cg05687227
cg21290042	cg19819912
cg23816049	cg09727046
cg25723050	cg24135939
cg00034468	cg00452257
cg00064261	cg13102585
cg02767613	cg06567290
cg02970384	cg13433250
cg04030615	cg06571407
cg04568492	cg27472176
cg04900080	cg14568217
cg05347845	cg07137701
cg05353133	cg17866667
cg07777790	cg24787692
cg08652487	cg05206884
cg09926178	cg20615879
cg11668749	cg03390245
cg11689813	cg01876338
cg12341314	cg07081739
cg12908399	cg22443982
cg13547644	cg10911990
cg14852384	cg22821324
cg20025656	cg18580265
cg23597629	cg12492906
cg24104241	cg09744420
cg25792990	cg20371765
cg26163852	cg19946742
cg27229613	cg00715050
cg00034604	cg07429146
cg03475285	cg27189087
cg12070159	cg09600406
cg00038736	cg07008600
cg05923184	cg17472052
cg14299480	cg03533216
cg15027300	cg22930275
cg17068631	cg05935311
cg21626253	cg09134726
cg24183484	cg13311142
cg25820703	cg03926815
cg25922163	cg00912746
cg00042325	cg07232033
cg08261702	cg07780074
cg13280056	cg22682751
cg23896514	cg25985659
cg00043379	cg06340118
cg00358611	cg15621988
cg03509899	cg12713583
cg04495670	cg05656770
cg04602060	cg14443519
cg06329574	cg22813622
cg11174851	cg16681199
cg12319507	cg00647741
cg13703576	cg02119955
cg15020425	cg00234998
cg15119027	cg10568297
cg15337897	cg05666458
cg15380657	cg27200446
cg15554555	cg23240927
cg17038667	cg10138494
cg17277529	cg07164133
cg17540356	cg12610859
cg18222122	cg13521869
cg20177315	cg04722675
cg21283867	cg21113768
cg24359323	cg17800708
cg24773676	cg13382322
cg24795627	cg19383680
cg00043788	cg20240715
cg01715455	cg02938303
cg01941895	cg17419597
cg02631468	cg05158197
cg02898293	cg17068675
cg03111498	cg13965922
cg06151165	cg15831598
cg14763548	cg04515996
cg15272362	cg10109747
cg16185834	cg03935060
cg00043819	cg18115507
cg00075634	cg03559682
cg00939735	cg00149492
cg01187533	cg04275901
cg02106223	cg06901094
cg02744536	cg08919717
cg03997663	cg09174653
cg04905049	cg12586150
cg06274396	cg14166053
cg06832446	cg11858733
cg07322750	cg23809442
cg07456114	cg15692360
cg08736446	cg23770904
cg09831144	cg22413388
cg10409302	cg23661013
cg10463150	cg00337440
cg10685144	cg20879601
cg10815229	cg11497758
cg11411228	cg06449934
cg11497952	cg04604946
cg12895779	cg02481256
cg13966883	cg03919650
cg17081772	cg02131995
cg17186107	cg26870744
cg17690832	cg01655831
cg18065811	cg08439890
cg22848896	cg16935258
cg24465674	cg02927519
cg26827938	cg11576405
cg00048759	cg11199713
cg00553149	cg19421368
cg04778012	cg20034226
cg09865339	cg00871718
cg10084644	cg02346997
cg10501880	cg20890210
cg13210467	cg12820481
cg15140703	cg00965748
cg16876876	cg00169792
cg18691434	cg10194602
cg20531781	cg04674383
cg21123656	cg25693132
cg21394081	cg11554335
cg21906830	cg07894334
cg00049047	cg18277764
cg01043865	cg24841318
cg01107142	cg02923340
cg02328239	cg26708559
cg02450613	cg00662647
cg04439218	cg02711647
cg05462359	cg27171704
cg05730365	cg08134678
cg07128111	cg23017915
cg07442479	cg20608215
cg07486383	cg24412960
cg14492800	cg03183215
cg14590843	cg12087627
cg16138150	cg27051260
cg18121355	cg13884470
cg18237607	cg22629853
cg21319053	cg04651240
cg21918513	cg11222503
cg23097534	cg04857257
cg24813562	cg25480379
cg25602684	cg07449967
cg26295057	cg01271129
cg26789779	cg02017282
cg00049664	cg11328677
cg01683883	cg27206867
cg05546863	cg15890143
cg06033254	cg21844038
cg06666025	cg00905417
cg07153665	cg02308232
cg08032924	cg08512168
cg09849405	cg09676939
cg09854734	cg16780688
cg13813391	cg21724654
cg16626067	cg10234985
cg00053073	cg02928699
cg04714638	cg07049552
cg05606136	cg15410343
cg06907708	cg00590029
cg10181822	cg02467154
cg10738026	cg03204140
cg16631544	cg15887283
cg17801983	cg06606539
cg18100425	cg11903130
cg18816098	cg21006325
cg19697537	cg02256198
cg23866412	cg01476969
cg25474507	cg10575089
cg26218977	cg09236176
cg00053261	cg25179758
cg12333737	cg13492692
cg20170989	cg04804139
cg00053373	cg16409409
cg00996262	cg18329931
cg02705837	cg02423817
cg03554817	cg13414679
cg05070518	cg04749507
cg06200013	cg25835733
cg08581937	cg22730412
cg10043101	cg22449114
cg22028542	cg24201034
cg22237200	cg10017118
cg22448889	cg01659586
cg00053393	cg14102988
cg01646109	cg05040232
cg02348751	cg10767662
cg03839661	cg15320272
cg04143736	cg20069718
cg09580409	cg20991983
cg09802066	cg00397635
cg10603183	cg14184817
cg11111460	cg00628919
cg14201424	cg06142108
cg16357834	cg15802898
cg19759671	cg00846121
cg23595636	cg07270285
cg24399106	cg14635767
cg26393541	cg25578048
cg00054210	cg04347477
cg01510388	cg02655351
cg03535659	cg07515271
cg04418492	cg10576280
cg09975850	cg22708112
cg10816489	cg26289436
cg12755298	cg06787519
cg15160198	cg17044843
cg19424531	cg15878670
cg22287624	cg25552435
cg00055557	cg18557556
cg00741836	cg04638468
cg09177519	cg15078838
cg09260441	cg07882302
cg11822659	cg12629448
cg14606116	cg06204101
cg19991022	cg23637396
cg20107395	cg14899164
cg23359394	cg23201032
cg27341128	cg19806182
cg00058329	cg11957481
cg20717123	cg26312410
cg22368664	cg10622536
cg26620450	cg00700485
cg00058449	cg17638160
cg00459243	cg21043256
cg00805874	cg10390058
cg04603811	cg10672201
cg06636203	cg07293445
cg08975528	cg04701034
cg09788778	cg01505767
cg10917426	cg03794617
cg11645762	cg11951433
cg13127825	cg08359013
cg14562426	cg08229468
cg14734916	cg06966242
cg16463880	cg02489968
cg17243044	cg24939194
cg25013586	cg12969644
cg25470384	cg24432768
cg25861453	cg07138437
cg00058879	cg04455639
cg00984060	cg15887459
cg18445088	cg00159289
cg20996561	cg02026062
cg00059053	cg20617669
cg00966398	cg10091775
cg01693063	cg20869257
cg01870995	cg00538298
cg04018622	cg03141971
cg05376505	cg03559915
cg06029846	cg08554860
cg07710560	cg24779381
cg07912789	cg02714598
cg08622677	cg09323728
cg11596580	cg26316072
cg18217632	cg19715557
cg19656577	cg10708905
cg20347090	cg00270764
cg23739862	cg24296626
cg24100636	cg22301080
cg24300475	cg20276156
cg24871691	cg01575590
cg27003849	cg26940328
cg27316886	cg07029873
cg00059911	cg10131194
cg02328332	cg11762839
cg04624601	cg16871561
cg06198190	cg13562911
cg08745498	cg05238375
cg09432902	cg22407511
cg14868703	cg01252672
cg20670075	cg02992596
cg23497704	cg06667574
cg23922454	cg04740359
cg00060320	cg27394814
cg00329270	cg26342676
cg12307306	cg01182159
cg12573071	cg17904997
cg15474615	cg26650951
cg18294023	cg04459504
cg19856252	cg08992761
cg21514540	cg21995068
cg22889573	cg11091113
cg23201032	cg17872757
cg24370755	cg15699267
cg24675998	cg02829688
cg00062245	cg01395667
cg03578689	cg07010687
cg09701392	cg19600583
cg14329441	cg11164441
cg16191750	cg24734792
cg17217295	cg13419884
cg00063471	cg16305865
cg05905176	cg06444891
cg06813578	cg09860601
cg07218022	cg17314478
cg17180386	cg22455914
cg18588323	cg24000528
cg00064235	cg26190233
cg00409684	cg08430395
cg03053579	cg09511190
cg03285457	cg18710053
cg03393426	cg19170015
cg03404143	cg27549878
cg03758181	cg15825065
cg04130185	cg13231700
cg05569909	cg00414398
cg06874323	cg21604803
cg07919108	cg27450153
cg08174373	cg11915001
cg08587797	cg00211403
cg10396484	cg10329874
cg11027005	cg03632204
cg11283427	cg19852958
cg11727383	cg04858148
cg11730722	cg25432807
cg12646649	cg20708305
cg13189149	cg11046380
cg13334135	cg27615578
cg13525448	cg21544585
cg14374861	cg06212745
cg14485809	cg18902742
cg14491820	cg27129984
cg15110353	cg07572341
cg15229943	cg13209113
cg15268691	cg06748434
cg15507321	cg11067179
cg15920743	cg21294935
cg16012719	cg18596362
cg17183432	cg18061259
cg17283857	cg24109980
cg17606003	cg15636792
cg19072871	cg07517893
cg19547319	cg07447742
cg21377489	cg11902539
cg23574897	cg18227471
cg24265610	cg17297305
cg24767540	cg12066624
cg24879273	cg16897005
cg00065215	cg26128383
cg00855990	cg14855607
cg05052324	cg26440261
cg07398105	cg01569173
cg07536847	cg02208270
cg08235970	cg05699123
cg09670535	cg09689317
cg09975867	cg05059438
cg11428724	cg14636922
cg12601945	cg03244997
cg13969001	cg06495038
cg16405019	cg00845901
cg17172851	cg26306435
cg21170920	cg19573198
cg22341256	cg09956615
cg25020286	cg08173915
cg26433368	cg04397433
cg26661034	cg19908812
cg00067018	cg06745656
cg02332982	cg11525479
cg05135569	cg26820037
cg07469402	cg14464639
cg09403249	cg14905466
cg12915695	cg27212729
cg13031210	cg02013987
cg13186327	cg16822191
cg15697849	cg12131894
cg16080781	cg04940570
cg19788831	cg24202485
cg22589628	cg22336004
cg26274596	cg24089935
cg00067606	cg08440266
cg00128702	cg20114528
cg04105966	cg18652900
cg06372303	cg01901262
cg07211875	cg08009622
cg07376535	cg07281781
cg07788286	cg03206741
cg10384245	cg23693487
cg11402363	cg27182047
cg11771234	cg00023185
cg11773720	cg11589932
cg11850773	cg19047868
cg11859607	cg01978105
cg13940693	cg21973914
cg14200170	cg18008487
cg14489474	cg19520879
cg15194943	cg09500196
cg15458338	cg05040210
cg16457786	cg24460126
cg17059658	cg24603464
cg17439660	cg05013661
cg18319029	cg18150958
cg21331088	cg02313172
cg21438101	cg23628232
cg22374233	cg02659138
cg22388954	cg15662251
cg24287438	cg04672706
cg00070318	cg04787888
cg00850505	cg01286133
cg01392518	cg06611768
cg02149708	cg07326438
cg05478631	cg01762264
cg05655837	cg12728784
cg06073449	cg19767205
cg06463958	cg08131100
cg07991951	cg17965622
cg08214847	cg16744911
cg11338643	cg18504989
cg13032463	cg20283771
cg14638883	cg12413156
cg14829606	cg02037307
cg14959729	cg23513569
cg17188046	cg23513567
cg19675288	cg08872590
cg23302682	cg01318265
cg23688510	cg27304754
cg00070680	cg01107874
cg04425632	cg11338643
cg06277657	cg17653972
cg08245274	cg08678514
cg08434234	cg05446629
cg13793093	cg16212298
cg18324707	cg16576052
cg22428147	cg12818557
cg23299133	cg11090409
cg00070870	cg04991805
cg00774458	cg24822053
cg06758211	cg06504655
cg07296268	cg09258315
cg12275289	cg24366557
cg12915947	cg11725265
cg21330577	cg04456238
cg22492936	cg23916167
cg26470641	cg24109790
cg27007110	cg16978914
cg27285836	cg24949907
cg27500784	cg03263792
cg00071618	cg01375719
cg03325085	cg16656895
cg03963720	cg10599948
cg16773814	cg01341751
cg00078318	cg01189783
cg04043795	cg01808739
cg11716272	cg14032025
cg14776201	cg22851295
cg15034345	cg11698099
cg15989068	cg15745401
cg18897632	cg08148802
cg20927661	cg18065361
cg23668184	cg18970800
cg26659079	cg03222244
cg00078456	cg11287647
cg00262621	cg16803064
cg00297832	cg14275340
cg03136646	cg13598256
cg03427058	cg04948892
cg04882394	cg10038009
cg05642789	cg22161874
cg06943420	cg24534566
cg08231710	cg04590384
cg11648594	cg16594139
cg11798909	cg16704241
cg17122213	cg18482164
cg18852096	cg00042186
cg23430652	cg25287708
cg24368383	cg12822816
cg24535439	cg00891278
cg26740494	cg11519760
cg00082664	cg23641964
cg03202804	cg13259925
cg04965141	cg00910127
cg05164933	cg21885046
cg05774801	cg10443049
cg05874561	cg24330514
cg05961809	cg14732998
cg06549216	cg00805880
cg10942078	cg05806645
cg11354906	cg27023755
cg14063488	cg25884711
cg14289246	cg13209368
cg14330641	cg17525428
cg20881942	cg14554618
cg22178613	cg17214902
cg23121156	cg12068816
cg23207990	cg13571358
cg23292160	cg03269050
cg25645268	cg15616915
cg25775322	cg20549079
cg00086577	cg13562353
cg03995156	cg25829729
cg04194294	cg11304240
cg04536704	cg13512069
cg04856022	cg14998329
cg04877280	cg21187769
cg06832687	cg13067908
cg06902929	cg00601916
cg08814206	cg12243452
cg11122280	cg07245700
cg17383811	cg24366314
cg21241317	cg11281641
cg23660356	cg10096454
cg24283914	cg14884160
cg24509300	cg07921384
cg27070869	cg17260706
cg27631107	cg10566121
cg00087728	cg06663068
cg00256060	cg27341860
cg01300096	cg07304173
cg02833140	cg15761414
cg03511311	cg16856286
cg03768479	cg06832687
cg05352838	cg00851261
cg08462194	cg04619047
cg09287933	cg04521583
cg09977865	cg03345093
cg11624225	cg23373401
cg11628859	cg15172728
cg13018448	cg20903900
cg14021478	cg08195983
cg15454110	cg01874863
cg17719126	cg16216907
cg18184153	cg14974223
cg20249230	cg13207797
cg20265830	cg14088161
cg21553389	cg02969380
cg23073451	cg16463460
cg23565821	cg00345366
cg24487489	cg21839588
cg25785639	cg01277511
cg26708759	cg03651877
cg00089091	cg17394304
cg01718116	cg19946641
cg01886957	cg27168858
cg03753331	cg20541456
cg04075191	cg02679336
cg04617755	cg20466478
cg05667379	cg15613340
cg12666279	cg21808406
cg13777681	cg23930313
cg18759990	cg08802910
cg21678377	cg22603037
cg00089798	cg17427096
cg03001945	cg03320492
cg12243597	cg05890243
cg20010506	cg24576804
cg20041366	cg23818621
cg26953435	cg20078466
cg27277463	cg12599982
cg00090147	cg11660826
cg00397986	cg02418535
cg00595237	cg10172415
cg02726121	cg07263393
cg03007522	cg23973429
cg04233840	cg05281965
cg05412333	cg02625727
cg05930881	cg26329178
cg06707081	cg16977035
cg08379586	cg10872212
cg09130043	cg06342920
cg09951349	cg11237792
cg10451078	cg13757194
cg10866709	cg21477262
cg13166213	cg14931669
cg13680188	cg15183991
cg14379719	cg12323347
cg14666113	cg05961809
cg14900471	cg12070159
cg16795466	cg17142723
cg16803596	cg14018215
cg18123948	cg07437024
cg18283386	cg01811796
cg19971388	cg20900829
cg21073927	cg11888085
cg21227848	cg08137948
cg22320962	cg06573604
cg27100236	cg24031355
cg00091633	cg13951069
cg03424342	cg02331772
cg13408152	cg00992159
cg15109851	cg08830139
cg20114394	cg16603012
cg22469841	cg15584445
cg00091794	cg27141807
cg02058918	cg26800893
cg07903918	cg26793227
cg09047691	cg08761324
cg13249925	cg08439930
cg13434352	cg13478928
cg13570262	cg02305135
cg13619824	cg25953688
cg13758646	cg14416371
cg18507707	cg07702637
cg00094739	cg01527486
cg04093932	cg13462129
cg09236176	cg22664296
cg10362542	cg14630357
cg14496450	cg03862760
cg00095976	cg26932432
cg01995743	cg16555466
cg02330121	cg25578773
cg04442576	cg02649597
cg08628584	cg20943461
cg09283154	cg26620959
cg11430157	cg05155047
cg13323701	cg26457160
cg15244223	cg15421321
cg17687493	cg16404157
cg18313899	cg16120788
cg18710929	cg13832290
cg26532358	cg03871460
cg00096536	cg14969646
cg00705808	cg26002634
cg01298731	cg00524179
cg01821854	cg07723365
cg04959480	cg27281882
cg05050042	cg08033165
cg05241277	cg27262796
cg07999845	cg02660347
cg09788843	cg05031011
cg10663078	cg11243634
cg10790791	cg10216717
cg13357229	cg16907558
cg13732865	cg11740861
cg14435644	cg03766373
cg20727217	cg08610862
cg21630608	cg01348442
cg21657059	cg05184456
cg23502475	cg12933431
cg23714408	cg14851482
cg23910835	cg02416986
cg24241928	cg06095752
cg24968721	cg19084589
cg00097146	cg23193759
cg02120584	cg23472215
cg02147764	cg16680624
cg02649597	cg04106006
cg04797742	cg21657955
cg10832938	cg26209005
cg13975344	cg11760198
cg14673618	cg05487207
cg19186145	cg17113158
cg23306526	cg02237875
cg23808946	cg15501381
cg25104437	cg22162323
cg00097282	cg00491255
cg02498722	cg14644001
cg04618002	cg08381274
cg06123544	cg14042851
cg13915212	cg27076139
cg18724565	cg09081517
cg20812117	cg16993043
cg22447539	cg03391684
cg23080179	cg22286978
cg23324824	cg00673557
cg25176823	cg03920003
cg00099240	cg22642718
cg10170495	cg13711528
cg18500733	cg14448039
cg19681718	cg21959619
cg00099976	cg07701579
cg00109356	cg15988350
cg02126117	cg01229785
cg03099431	cg12210378
cg08386692	cg24544047
cg09668400	cg18507707
cg16572375	cg17207266
cg17830985	cg03082523
cg20193324	cg03440799
cg23142799	cg17757980
cg00101729	cg00782503
cg00554810	cg23278235
cg03048902	cg01078582
cg03988936	cg09975620
cg04957628	cg06246950
cg05908380	cg21068094
cg07645736	cg05994974
cg07888856	cg26507657
cg10242496	cg05667348
cg13280283	cg04049033
cg14260073	cg11844965
cg22791936	cg01333080
cg24217844	cg18820595
cg00101986	cg08206267
cg02944245	cg04622601
cg03536861	cg24157598
cg03971828	cg12661206
cg06465160	cg06528601
cg10894102	cg04383212
cg12820395	cg09849405
cg15451272	cg05796704
cg15729771	cg12611013
cg17882795	cg09556043
cg23713813	cg07185425
cg24883333	cg10553204
cg26155475	cg18081863
cg00102615	cg08473858
cg04387952	cg16558770
cg14364472	cg07230107
cg14554244	cg09958470
cg00107629	cg14661886
cg12856521	cg24174730
cg24126592	cg07867924
cg24713122	cg19245011
cg00112465	cg17025232
cg02604524	cg08009184
cg11616380	cg05389084
cg11641611	cg18100702
cg15087448	cg09977718
cg19611175	cg17083475
cg20506715	cg21941821
cg25664338	cg26528541
cg00112952	cg23339720
cg02650767	cg01013590
cg06852298	cg07897248
cg14830002	cg02121749
cg21302594	cg08322194
cg24582475	cg01959640
cg00113675	cg19066520
cg00157477	cg22512438
cg01062395	cg14374401
cg01362455	cg17016242
cg01723291	cg17045635
cg02979711	cg09263024
cg03742947	cg01714383
cg03861427	cg26701242
cg04458159	cg20293352
cg04770983	cg06804210
cg06354398	cg12979234
cg06902219	cg11839681
cg06959514	cg05650674
cg07017114	cg23388451
cg09208740	cg02716776
cg09483891	cg24023258
cg10262387	cg06496261
cg11246563	cg27032184
cg11406274	cg14338345
cg11507793	cg12741436
cg12169875	cg12448724
cg12481433	cg07697321
cg13516209	cg13356324
cg14245347	cg24159335
cg15327477	cg09588653
cg15726141	cg15078681
cg16223220	cg07850832
cg18255335	cg18335068
cg18703935	cg13951862
cg20114890	cg27154343
cg21549632	cg07327335
cg22988655	cg00280345
cg23130010	cg04601383
cg23700513	cg09146813
cg24828683	cg13316854
cg25590181	cg20447508
cg25650661	cg10939949
cg26353469	cg17431391
cg26375284	cg08688548
cg00115980	cg17957235
cg00228891	cg25400229
cg06917617	cg07805542
cg09557387	cg03079640
cg11752769	cg01272400
cg20685897	cg23105697
cg24557058	cg02970696
cg26750487	cg25293896
cg00116092	cg07956012
cg11800620	cg09516604
cg13461390	cg13784235
cg13967702	cg10904070
cg27520776	cg08846853
cg00117172	cg13412615
cg00929376	cg25930161
cg02970551	cg27005794
cg03171924	cg11321144
cg04221877	cg07202610
cg04250451	cg13730841
cg04907595	cg23931421
cg06377278	cg14015706
cg07996594	cg13123851
cg10013501	cg13296579
cg10993442	cg19525872
cg11018723	cg04231019
cg13106389	cg26826207
cg13305657	cg20727142
cg13629563	cg07950084
cg15014975	cg02700106
cg18087266	cg16086373
cg19270505	cg14953026
cg19590532	cg08145373
cg20670361	cg00500602
cg20695936	cg01176047
cg21406271	cg01637090
cg22737001	cg13456086
cg24006721	cg11874627
cg24019564	cg16657397
cg24463471	cg08458733
cg24842859	cg11666087
cg25470148	cg06959053
cg25882256	cg02035751
cg26256263	cg03938015
cg26421310	cg09241022
cg26672794	cg23696886
cg00123055	cg02192117
cg02222728	cg16766325
cg02919422	cg24383498
cg03329976	cg13985518
cg04672706	cg27244242
cg08044097	cg02990368
cg09626193	cg00388812
cg11214140	cg00095772
cg12883523	cg10534507
cg15186181	cg05026186
cg15377283	cg13652513
cg15710198	cg21782409
cg16830930	cg19916212
cg24150172	cg16802508
cg24891539	cg05051043
cg24928391	cg14910534
cg26059468	cg02244288
cg00123478	cg04164925
cg04673825	cg26447413
cg09534159	cg10536276
cg10334767	cg14127947
cg12016437	cg23733052
cg13445199	cg20288565
cg13542964	cg08862890
cg16295725	cg14392181
cg17524637	cg22229594
cg18795809	cg20041366
cg21099470	cg07803375
cg23995914	cg18831134
cg25112312	cg26332016
cg00123666	cg01217071
cg07283152	cg26337020
cg08481246	cg11679268
cg21460402	cg09509673
cg21842523	cg13605398
cg26121782	cg18175809
cg00124695	cg21520299
cg00177451	cg15302350
cg00310215	cg05349159
cg00573835	cg10305789
cg00582524	cg05670953
cg00683332	cg11199810
cg00917569	cg26009195
cg01146232	cg11718235
cg01500945	cg08922032
cg01851378	cg23680821
cg02288754	cg18366209
cg02352240	cg17792740
cg02864757	cg02694489
cg03205252	cg02772951
cg03356595	cg03432598
cg04550052	cg22131691
cg04698114	cg08935125
cg04844564	cg20401521
cg05151154	cg12467749
cg05213609	cg23865597
cg05404010	cg10835770
cg05875410	cg21218687
cg06232807	cg17039391
cg06274671	cg12880658
cg06653699	cg08551036
cg06724588	cg07122529
cg07498275	cg11172693
cg07502439	cg24751648
cg08087868	cg25315312
cg08439930	cg26381313
cg08526074	cg16782719
cg08776356	cg23824376
cg08806408	cg19696317
cg09016242	cg20368904
cg09234672	cg11463113
cg10297473	cg02796939
cg13755795	cg03152500
cg22674717	cg23503501
cg27423760	cg14266251
cg00126034	cg02606327
cg02017282	cg08875948
cg03186851	cg19772399
cg06093379	cg18275519
cg06785746	cg18292711
cg07879727	cg06158650
cg11142826	cg22869944
cg12379948	cg02558026
cg13998093	cg24109202
cg15237742	cg11989421
cg16440629	cg16215203
cg26575738	cg21143441
cg27346528	cg21626163
cg00126261	cg17177660
cg01422797	cg11309454
cg01815538	cg21112099
cg03120185	cg07159871
cg04910970	cg09415955
cg11809464	cg21680449
cg13035910	cg25008147
cg15725440	cg00241281
cg17879189	cg18437077
cg17978124	cg15101980
cg25273233	cg10706013
cg25924096	cg22724325
cg26507427	cg07518851
cg00126638	cg10746542
cg00584549	cg06061092
cg00937691	cg07733567
cg03149560	cg13671181
cg03521696	cg22622477
cg03997176	cg08708079
cg06212945	cg27565645
cg06612259	cg26756083
cg07000290	cg13308279
cg09865095	cg22337128
cg11363230	cg16541275
cg12287358	cg08803500
cg12358432	cg24284571
cg13130352	cg00832635
cg14546076	cg00042208
cg14914254	cg16201674
cg15174396	cg19843036
cg18031134	cg06527535
cg18114946	cg03462130
cg18914211	cg02458065
cg19141489	cg00817367
cg21529533	cg15832662
cg22257941	cg10019467
cg26511972	cg12528713
cg26544072	cg14761227
cg00127167	cg02075410
cg01085224	cg23753415
cg01717727	cg06041188
cg03209854	cg07780979
cg04136610	cg20422722
cg07834743	cg02107824
cg10881764	cg21327235
cg15048991	cg22710840
cg15409013	cg06536868
cg16508480	cg14962363
cg16670809	cg17012181
cg18503643	cg02925222
cg19452011	cg16158874
cg19813025	cg12111758
cg22784954	cg05026840
cg22954449	cg15949044
cg22983903	cg05663573
cg25536014	cg03283124
cg25973534	cg15376972
cg00128100	cg00730820
cg01568521	cg15460899
cg03038057	cg25454270
cg03922146	cg12628659
cg05978527	cg25003275
cg08743794	cg24899571
cg08752994	cg12009023
cg13357602	cg06159352
cg13423389	cg15617609
cg14571710	cg04082551
cg14646977	cg26344794
cg15696968	cg12993163
cg21049361	cg25253677
cg23197007	cg20491707
cg23903723	cg20436912
cg24710951	cg02190636
cg26004235	cg22289831
cg27385757	cg23551605
cg00129563	cg05005077
cg01196322	cg02347573
cg01360054	cg20261366
cg05272349	cg20111980
cg10632209	cg23488804
cg12018140	cg07363270
cg14071179	cg04223548
cg18813020	cg02490736
cg21488279	cg06654079
cg21523871	cg22486834
cg00132208	cg25872281
cg03432736	cg01025398
cg05927159	cg07896832
cg26693601	cg11273478
cg27206867	cg01550716
cg00133595	cg04150276
cg01754713	cg24405291
cg03255128	cg07125541
cg06737004	cg13822791
cg07275305	cg10994944
cg09493833	cg11249283
cg09921810	cg20574695
cg10038009	cg20736321
cg13352836	cg19047707
cg18682103	cg02687883
cg21006836	cg21684179
cg26188726	cg02172058
cg00134667	cg13463245
cg01128460	cg21253590
cg02605306	cg24124330
cg04809380	cg12778228
cg09463706	cg09862914
cg00134776	cg23952663
cg00355389	cg26229361
cg01755562	cg25966649
cg02315940	cg16872357
cg08853659	cg17418055
cg10739095	cg11335171
cg19117365	cg17168157
cg22610211	cg25564800
cg25152136	cg02430935
cg25857710	cg08557180
cg00138101	cg08372350
cg00572843	cg07825347
cg00592510	cg09416521
cg00815093	cg27230510
cg00911794	cg13940693
cg00927777	cg15542741
cg00940313
cg01070078	cg01909160
cg01070985	cg14475966
cg01143579	cg06684321
cg01160692	cg24724633
cg01168201	cg20041567
cg01389917	cg08310224
cg02151609	cg12085119
cg02342533	cg05006211
cg02376827	cg04508701
cg02756676	cg23793599
cg02964474	cg21800196
cg03244036	cg14629055
cg03978498	cg02105691
cg04414274	cg07017737
cg04631281	cg15270654
cg04962428	cg05181516
cg05445638	cg18082638
cg05744073	cg02959609
cg05775675	cg06329225
cg05945782	cg01134185
cg06065141	cg13722619
cg09633973	cg19777771
cg10530104	cg22871253
cg10948797	cg06217245
cg11144056	cg18674828
cg11190071	cg21575295
cg12255698	cg08496737
cg13254898	cg07422412
cg13389502	cg21723245
cg13915354	cg00513220
cg13951527	cg19081390
cg14294250	cg00734629
cg14610962	cg27510512
cg14809226	cg06050784
cg16011800	cg17367596
cg16048942	cg11062046
cg16079396	cg03571764
cg16899486	cg05369268
cg17029019	cg08585489
cg17171962	cg27338089
cg17182507	cg16896847
cg17210604	cg19622662
cg17416280	cg13375571
cg17739038	cg15974867
cg18051461	cg23016600
cg18124917	cg02958527
cg18758230	cg15204874
cg19001794	cg04428701
cg19058189	cg06535308
cg19962565	cg15624311
cg20664636	cg14596108
cg21556389	cg06185555
cg21810173	cg05101809
cg21854952	cg13584784
cg21973370	cg24267699
cg21994267	cg05573626
cg22151941	cg18725867
cg22208012	cg01864178
cg22934970	cg26189983
cg23621097	cg19738506
cg23882658	cg13567349
cg24045832	cg17333291
cg24173182	cg19461907
cg24576620	cg24430754
cg25053531	cg25403974
cg25365746	cg06925083
cg25432975	cg18210732
cg25440818	cg00831698
cg25449542	cg01767631
cg25520679	cg09789636
cg25893992	cg18715189
cg00143249	cg25090499
cg03332469	cg20401058
cg05060949	cg04882273
cg07209634	cg13361779
cg07916589	cg21033440
cg07981013	cg19764048
cg08309529	cg00805562
cg08622757	cg21670983
cg08927016	cg18587340
cg11631523	cg09184467
cg12164596	cg24069188
cg13345957	cg05522011
cg16283362	cg00086346
cg17419186	cg13924580
cg17421991	cg20967819
cg18845377	cg00689214
cg25090972	cg23239039
cg25287257	cg06875131
cg26171871	cg00893471
cg26472133	cg10502118
cg27651243	cg26378073
cg00144335	cg23820945
cg14273116	cg01357135
cg26894523	cg08782899
cg00144550	cg11101889
cg03559235	cg21214455
cg07304692	cg01994902
cg14348439	cg07985589
cg14675211	cg06460717
cg14997226	cg22941974
cg23977631	cg26149682
cg00145177	cg03702236
cg01854076	cg02934509
cg06822120	cg08362785
cg06913330	cg04041669
cg08211091	cg01785906
cg10030636	cg06532779
cg10432947	cg05309505
cg12595016	cg07741915
cg13447391	cg14015441
cg15875437	cg21263710
cg19300568	cg07918341
cg20656751	cg10250663
cg20978694	cg06669405
cg21269934	cg23059797
cg23855319	cg11049439
cg00145253	cg07249224
cg08146483	cg20286956
cg08272731	cg09253581
cg12764034	cg04837616
cg14832406	cg17439967
cg00151768	cg15922080
cg01277438	cg22703164
cg03586564	cg06865612
cg05533549	cg16794506
cg05970790	cg04341210
cg06049736	cg06113298
cg06633814	cg09809504
cg06973760	cg00787996
cg07175507	cg19365062
cg07492770	cg17142404
cg11928275	cg22029284
cg12594569	cg25787984
cg12964741	cg22809871
cg13608166	cg05292954
cg16452086	cg23133255
cg16774013	cg01158680
cg16848717	cg17358127
cg20523092	cg14603778
cg22124479	cg25540026
cg23046934	cg01435574
cg25145459	cg18514065
cg26102748	cg09236434
cg27121095	cg18580697
cg00152008	cg14018412
cg00184452	cg18010752
cg00945234	cg24616382
cg03989480	cg25820699
cg04431629	cg10648542
cg04455430	cg04213910
cg04931216	cg05166490
cg06159394	cg26562786
cg06645033	cg14583103
cg06724305	cg26332191
cg06921573	cg16021428
cg07362328	cg03527274
cg09792881	cg10161111
cg09846084	cg06121808
cg10512745	cg15154339
cg10776919	cg08062713
cg10936352	cg16968596
cg11448896	cg19207066
cg12285988	cg07766743
cg12756396	cg11334818
cg13210260	cg16462462
cg13909582	cg02842301
cg13941830	cg25406518
cg14977066	cg24040450
cg16598600	cg08949408
cg16732616	cg06872822
cg16809460	cg12638731
cg17744293	cg13744194
cg17800654	cg26191586
cg18198999	cg03573068
cg19030579	cg06296800
cg19380001	cg27072996
cg21774338	cg03324821
cg25191628	cg07629355
cg26560222	cg16831185
cg27265170	cg13418710
cg00154357	cg22936884
cg00235367	cg07563761
cg01581018	cg08723608
cg03881775	cg02964031
cg03900143	cg26679785
cg07850418	cg16098608
cg08393041	cg07014523
cg08812189	cg04458972
cg12388007	cg26811705
cg13340636	cg20909354
cg15105326	cg14418175
cg16768018	cg17406023
cg17003736	cg26614154
cg17569743	cg11231434
cg18930354	cg09514524
cg20939084	cg11236429
cg22796509	cg14386496
cg26790247	cg08024053
cg27416372	cg21964231
cg27606499	cg16705185
cg00155526	cg04536765
cg00266286	cg26688527
cg01252672	cg18320766
cg01822624	cg14557487
cg02643218	cg04419610
cg03651493	cg07161669
cg05839235	cg00398816
cg06239355	cg04382396
cg07663789	cg20569034
cg10832005	cg26471121
cg11485595	cg21900495
cg11620238	cg01407927
cg12076953	cg10346364
cg14311471	cg04435975
cg16267343	cg03077331
cg17045804	cg09359114
cg17630392	cg27603915
cg17767945	cg21491107
cg18261223	cg11410023
cg19618483	cg13026729
cg19955500	cg10554801
cg21579912	cg14174317
cg22345692	cg21141026
cg22571664	cg27022324
cg22851125	cg08278554
cg24164873	cg00624737
cg00155619	cg18040826
cg00225157	cg09889479
cg00614834	cg26359240
cg01502872	cg08063125
cg01970322	cg16736799
cg02647520	cg11132272
cg02802514	cg25993718
cg09100940	cg14054357
cg11335171	cg21163717
cg12699756	cg02268620
cg14644387	cg00495658
cg17066452	cg27102350
cg19712979	cg15136870
cg21555177	cg18863090
cg27018424	cg02931353
cg00155882	cg17696434
cg00766368	cg07449091
cg03803002	cg04168137
cg07878171	cg09078517
cg13713522	cg27058889
cg21926091	cg01831771
cg22502459	cg08190291
cg22807877	cg02509745
cg00157572	cg11414921
cg00859478	cg14775286
cg04666975	cg06166809
cg06785999	cg02955504
cg07862488	cg25960893
cg08132837	cg12056639
cg13019491	cg02407493
cg14186066	cg07155223
cg14507337	cg04768602
cg14511698	cg23014747
cg14611174	cg00654657
cg18639233	cg06782676
cg19456540	cg01081737
cg19981568	cg21275690
cg20576153	cg01851450
cg20585530	cg06373096
cg00157796	cg16187013
cg01907051	cg15696816
cg08397344	cg16772039
cg09107912	cg23996071
cg09375620	cg09921682
cg14971597	cg09644332
cg00159100	cg01153451
cg00549566	cg13909214
cg06159352	cg15635368
cg06338562	cg17329494
cg07122245	cg06437799
cg08453021	cg11485823
cg11021995	cg07085962
cg11372090	cg12074391
cg15067340	cg25190001
cg16230141	cg11093548
cg17966167	cg16306898
cg19118812	cg13509849
cg00160359	cg20091215
cg07678592	cg12074025
cg11658986	cg14928057
cg00162231	cg11236311
cg05043886	cg01078989
cg07466705	cg11125104
cg13142700	cg04553632
cg19300741	cg07998325
cg21528112	cg23512701
cg00170003	cg12892004
cg02062480	cg12827555
cg03383382	cg17117459
cg03950614	cg08174244
cg03958979	cg11964773
cg04407470	cg18154422
cg05135644	cg19763755
cg06433023	cg08665810
cg06559274	cg00088130
cg07411432	cg16848116
cg08616702	cg26155939
cg08640634	cg17799287
cg08946601	cg02256631
cg12463600	cg05996795
cg13435432	cg10290276
cg13776285	cg02761480
cg15347342	cg06291334
cg17386213	cg14859460
cg18093751	cg04487479
cg18710462	cg09600088
cg18918349	cg17176573
cg19340889	cg17266562
cg19697981	cg04208403
cg20652607	cg20552747
cg20690420	cg16675558
cg21239311	cg20119148
cg24104938	cg21457909
cg24225517	cg04354077
cg25125060	cg04831783
cg00171725	cg25463749
cg00994561	cg00945810
cg04477431	cg13713522
cg06473363	cg20204921
cg06518831	cg17931972
cg06670599	cg00451388
cg08502159	cg09381175
cg08566449	cg10424303
cg09314434	cg00326719
cg11569933	cg07544038
cg12608306	cg24427271
cg13101841	cg11196175
cg16197684	cg02349785
cg16220567	cg26300322
cg16990996	cg27064238
cg17422460	cg15717183
cg18753296	cg20519670
cg22818423	cg25531700
cg26467528	cg15186969
cg27105577	cg14057241
cg27323011	cg10914555
cg00172410	cg26433777
cg08937407	cg22215815
cg11787789	cg15604357
cg17525357	cg25018881
cg00172603	cg23596567
cg06358171	cg00396699
cg15204874	cg14717557
cg19963589	cg09587487
cg00173504	cg09043127
cg02177231	cg22348654
cg04550737	cg22381590
cg21392341	cg16207673
cg23588217	cg27405010
cg27262412	cg07354506
cg00175709	cg09965733
cg02588107	cg01157126
cg10021878	cg18628449
cg00177797	cg22952849
cg00838919	cg18128969
cg00882235	cg06571075
cg01566304	cg23262134
cg03469793	cg01114937
cg05719164	cg15090005
cg08647912	cg12591625
cg09081913	cg26045434
cg09235837	cg05247391
cg09671258	cg12695612
cg11189384	cg12232222
cg11958080	cg17243289
cg13877482	cg03127244
cg15202378	cg00831247
cg16999099	cg25459800
cg17359092	cg20498685
cg17428043	cg23071690
cg17827020	cg26833096
cg17836735	cg18241486
cg18063017	cg27255275
cg18863156	cg22702772
cg21172814	cg12453014
cg22126266	cg08043345
cg22352152	cg16895973
cg22384923	cg15056556
cg22683038	cg15957341
cg23598080	cg07786842
cg24198584	cg05299486
cg24864683	cg00427604
cg25680829	cg10424462
cg26410483	cg01789926
cg00182727	cg11489251
cg20674635	cg00978570
cg23303369	cg05213896
cg26132320	cg12486913
cg00183340	cg24394172
cg00198436	cg24408469
cg02905065	cg26541587
cg07236150	cg17426766
cg07784526	cg24657817
cg08728856	cg24926465
cg09169215	cg26417554
cg18948743	cg22685816
cg22493809	cg09155001
cg25103766	cg23859888
cg00183916	cg17393267
cg00266715	cg09915500
cg03832440	cg05364759
cg04164190	cg12913887
cg05324982	cg03668835
cg06005844	cg07702509
cg09570958	cg07614190
cg12103626	cg09498134
cg12484686	cg13379195
cg13443605	cg15503722
cg13855261	cg21597152
cg14016875	cg11364256
cg14914519	cg20524636
cg15119650	cg17045801
cg16619378	cg14260530
cg19814946	cg08535184
cg20152539	cg08894761
cg20731875	cg03539340
cg21700440	cg25541544
cg22000330	cg04571163
cg25580342	cg13853186
cg26418770	cg26067259
cg26572811	cg22207135
cg00184376	cg18011364
cg09975620	cg00042156
cg12815918	cg10935762
cg15961466	cg27264249
cg16302790	cg23838005
cg24601716	cg16428857
cg26299169	cg13812230
cg00185566	cg01628067
cg03391684	cg08799816
cg04996873	cg13502346
cg05006349	cg16368442
cg06940705	cg09649486
cg10228777	cg06133145
cg12873454	cg19555986
cg15007156	cg21418707
cg22396057	cg09791673
cg25104105	cg04413320
cg00185660	cg14838433
cg04989813	cg03091551
cg12502265	cg10055265
cg14986671	cg19114214
cg00187059	cg10648139
cg07607074	cg05835105
cg09992055	cg22950163
cg10285420	cg04583874
cg11245145	cg27193080
cg18113453	cg19128082
cg18934106	cg13912858
cg19384106	cg26860209
cg20552903	cg18250028
cg20818407	cg03611487
cg20849032	cg19351838
cg26858238	cg24667625
cg27584448	cg15572496
cg00188704	cg15032239
cg02803819	cg01470535
cg03763508	cg17347810
cg13661519	cg12774429
cg21464565	cg24144883
cg00191477	cg09762252
cg06047020	cg11382394
cg07529657	cg25587662
cg14210817	cg27262717
cg23246978	cg27347146
cg25464235	cg09544728
cg25772299	cg10769844
cg00192533	cg07192240
cg01690182	cg04889181
cg01775260	cg13010014
cg08276295	cg13211683
cg10676084	cg23486853
cg18026588	cg12109455
cg00195796	cg01148441
cg01783662	cg14180938
cg03731303	cg24020826
cg03783410	cg13159060
cg08085357	cg11626629
cg11362010	cg24051943
cg22256631	cg14676407
cg00196660	cg16463564
cg15700850	cg02181847
cg18326022	cg22410478
cg18709893	cg12433473
cg20667796	cg06163371
cg22504104	cg10662959
cg00196787	cg20145009
cg01410878	cg18262852
cg03442425	cg01988233
cg04790084	cg02243665
[truncated: 16,958 more rows]

## Sheet: Comparison_TCGA_N1xCRC (GEO)
TCGA_BOPs_in common with N1xCRC GEO meta-analysis (2030)	TCGA_genes_in_common with N1xCRC DM network genes (122)
chr1:101004471-101005885*Island	ACADS
chr1:101702445-101702745*Island	ADRBK2
chr1:108507251-108507841*S_Shore	AKAP12
chr1:109203593-109204378*Island	ALDH1A3
chr1:110198541-110199127*Island	ANXA2
chr1:110210581-110210956*Island	ARHGEF4
chr1:110610265-110613303*Island	ASXL1
chr1:110692988-110694264*Island	BMP4
chr1:111216244-111217937*Island	BNIP3
chr1:111216244-111217937*S_Shore	CA9
chr1:111746337-111747303*N_Shelf	CDH2
chr1:114695136-114696672*Island	CDK5R1
chr1:114696886-114697185*Island	CHFR
chr1:11538669-11540342*Island	CLDN4
chr1:115880167-115881332*Island	CNR1
chr1:1181756-1182470*Island	CSNK2B
chr1:119526782-119527192*Island	CTBP1
chr1:119526782-119527192*N_Shore	CXCL1
chr1:119529819-119530712*Island	CXCL2
chr1:119529819-119530712*N_Shore	CYP1B1
chr1:119529819-119530712*S_Shore	DAPK3
chr1:119531991-119532196*Island	DAXX
chr1:119531991-119532196*N_Shore	DUSP5
chr1:119531991-119532196*S_Shore	DUSP6
chr1:12040113-12040793*N_Shore	EFEMP1
chr1:120835961-120839391*Island	EGFR
chr1:120905971-120906396*N_Shore	ENC1
chr1:12123488-12124148*Island	EPHA4
chr1:12123488-12124148*N_Shore	EPHB3
chr1:121260857-121261525*Island	EPHB4
chr1:121260857-121261525*N_Shore	EPHB6
chr1:13910137-13910868*Island	ETS1
chr1:143912736-143916156*Island	F11R
chr1:1476093-1476669*Island	FABP5
chr1:14924610-14925993*Island	FSCN1
chr1:149399898-149400518*Island	FZD10
chr1:149784592-149785212*Island	GATA4
chr1:150980735-150981092*N_Shore	GATA5
chr1:151170847-151171532*N_Shore	GLI3
chr1:151512661-151513199*S_Shore	GNAS
chr1:152732958-152733338*N_Shelf	GPT2
chr1:154298205-154298544*Island	H2AFY
chr1:154298205-154298544*N_Shore	HHIP
chr1:154474107-154475699*Island	HK2
chr1:15479219-15481471*N_Shore	HOXA3
chr1:155264318-155265536*Island	HOXA5
chr1:1564421-1570006*Island	HPGD
chr1:156469617-156471060*N_Shelf	IGF2
chr1:156783523-156784037*S_Shore	IGFBP3
chr1:156814881-156815792*Island	ITGB1
chr1:159141202-159141718*N_Shore	ITGB4
chr1:16085147-16085862*N_Shore	ITPKB
chr1:160990718-160991225*S_Shore	KCNA1
chr1:161008377-161008830*Island	KIAA1217
chr1:165324191-165326328*Island	KLF6
chr1:166958220-166958683*Island	KRT7
chr1:169074766-169076411*Island	LAMP1
chr1:169396621-169396869*Island	LDB1
chr1:17018683-17020959*Island	LPXN
chr1:171810467-171811325*N_Shore	MAL2
chr1:177133392-177133846*Island	MFN2
chr1:177140120-177140323*Island	MIR17HG
chr1:177140120-177140323*S_Shore	MMP9
chr1:179711947-179713951*Island	NFKBIA
chr1:180198119-180204975*Island	NKX2-3
chr1:182025604-182026511*S_Shore	NOTCH1
chr1:183386000-183387664*Island	NR2F2
chr1:18434105-18434813*Island	NRCAM
chr1:1850098-1851391*N_Shelf	NRG1
chr1:18956895-18959829*Island	NRN1
chr1:196577708-196578011*Island	ODC1
chr1:197890478-197890824*Island	PARD6B
chr1:197890478-197890824*N_Shore	PDE4B
chr1:200004474-200004933*S_Shore	PDE6B
chr1:200008392-200009047*N_Shore	PDGFA
chr1:200010625-200010832*Island	PDGFB
chr1:200842196-200843388*Island	PDK1
chr1:200860076-200860576*S_Shore	PHF1
chr1:201475885-201476516*S_Shore	PITX2
chr1:201617041-201619788*Island	PKD1
chr1:202611668-202613039*Island	PODXL2
chr1:202678881-202679769*Island	PRKAR1B
chr1:203044722-203045390*Island	PRKCB
chr1:205312493-205313576*Island	PRPF8
chr1:206135444-206138863*Island	RALBP1
chr1:207669637-207670015*Island	RBL2
chr1:207669637-207670015*N_Shore	RBM38
chr1:207818389-207818952*Island	RORA
chr1:208084098-208084513*Island	RPTOR
chr1:20878894-20880592*Island	RUNX3
chr1:210111179-210112054*Island	SFN
chr1:213188519-213189261*S_Shore	SFRP1
chr1:217310749-217311178*Island	SFRP2
chr1:217310749-217311178*N_Shore	SFRP5
chr1:217310749-217311178*S_Shore	SIGIRR
chr1:217311467-217311773*Island	SIM2
chr1:21835548-21836344*Island	SLC25A3
chr1:220101132-220102147*Island	SLC40A1
chr1:221055492-221055800*Island	SLC7A5
chr1:22140891-22141407*Island	SMAD6
chr1:2222198-2222569*Island	SMAD7
chr1:224803637-224805314*Island	SOCS3
chr1:226075150-226075680*Island	SOX17
chr1:226924560-226926553*Island	SOX2
chr1:228503556-228504762*Island	SOX5
chr1:229567206-229570684*Island	SQSTM1
chr1:230415342-230415689*S_Shore	STK38L
chr1:2304159-2304376*Island	T
chr1:231297812-231299777*Island	TBX5
chr1:231297812-231299777*N_Shore	TFAP2A
chr1:231762414-231763115*N_Shore	TGIF1
chr1:234040298-234041457*Island	TIAM1
chr1:234367135-234367496*Island	TIMP2
chr1:236558459-236559336*Island	TP73
chr1:236849472-236850323*Island	TSC2
chr1:237205126-237206644*Island	TSLP
chr1:2409757-2410049*N_Shelf	ULK1
chr1:242686916-242687476*Island	VCAN
chr1:242687922-242688682*Island	VEGFC
chr1:247614695-247614944*S_Shore	WSB1
chr1:25255527-25259005*Island	WWTR1
chr1:2559892-2561055*Island	ZEB2
chr1:26201722-26202516*N_Shelf
chr1:27189912-27190128*N_Shore
chr1:27687024-27687743*Island
chr1:2979275-2980758*Island
chr1:2983925-2987962*Island
chr1:3163969-3164643*Island
chr1:3307069-3307285*N_Shore
chr1:33219427-33220028*Island
chr1:34628783-34630976*Island
chr1:34642382-34643024*Island
chr1:3566445-3569636*Island
chr1:36042432-36043444*Island
chr1:3623318-3623521*S_Shore
chr1:37498377-37500624*Island
chr1:38099677-38100864*Island
chr1:38229838-38230888*Island
chr1:38510102-38513642*Island
chr1:41444870-41446116*N_Shore
chr1:41483418-41483693*S_Shelf
chr1:44871109-44874047*Island
chr1:4713989-4716555*Island
chr1:47696504-47698197*N_Shore
chr1:49242371-49242810*Island
chr1:50513644-50514320*Island
chr1:50884228-50891471*Island
chr1:53098629-53099303*Island
chr1:53308294-53309262*Island
chr1:53527572-53528974*Island
chr1:53558388-53558642*N_Shore
chr1:54821990-54822333*Island
chr1:57887963-57890637*Island
chr1:58715272-58716095*Island
chr1:6268820-6269588*Island
chr1:65731411-65731849*Island
chr1:65991001-65991811*Island
chr1:66258440-66258918*N_Shore
chr1:67218079-67218293*Island
chr1:71512224-71513804*Island
chr1:75595813-75596162*Island
chr1:75600674-75601415*Island
chr1:75600674-75601415*N_Shore
chr1:75601998-75602878*Island
chr1:77333111-77334534*Island
chr1:77333111-77334534*N_Shore
chr1:78956624-78957516*Island
chr1:86621278-86622871*Island
chr1:91182097-91182364*Island
chr1:91182509-91182857*Island
chr1:92945907-92952609*Island
chr1:967966-970238*Island
chr1:9711780-9713001*Island
chr1:98510966-98511710*S_Shore
chr1:99469932-99470968*Island
chr1:99469932-99470968*N_Shore
chr1:99729982-99730335*N_Shore
chr10:100992156-100992687*Island
chr10:100992156-100992687*N_Shore
chr10:100993820-100994188*N_Shore
chr10:100993820-100994188*S_Shore
chr10:101089010-101090655*Island
chr10:101089010-101090655*N_Shore
chr10:101292436-101292851*N_Shore
chr10:102046142-102046632*S_Shore
chr10:102820488-102822874*Island
chr10:102893660-102895059*Island
chr10:102893660-102895059*N_Shore
chr10:102896342-102896665*Island
chr10:102896342-102896665*N_Shore
chr10:102984182-102990063*Island
chr10:102996034-102996646*S_Shore
chr10:103535636-103536505*Island
chr10:103879633-103880628*S_Shore
chr10:104000254-104001741*Island
chr10:104170168-104170872*Island
chr10:104191984-104192527*S_Shelf
chr10:105036628-105038084*Island
chr10:105211950-105212306*N_Shore
chr10:106399567-106402812*Island
chr10:108923780-108924805*Island
chr10:112257163-112258684*S_Shore
chr10:115999008-115999603*N_Shore
chr10:118030732-118034230*Island
chr10:118892161-118892639*N_Shore
chr10:118895963-118898037*Island
chr10:119293917-119297675*Island
chr10:119301321-119305368*Island
chr10:119301321-119305368*S_Shore
chr10:120353692-120355821*Island
chr10:122216259-122217377*Island
chr10:124907283-124911035*Island
chr10:124907283-124911035*N_Shore
chr10:1252141-1252505*S_Shelf
chr10:125425495-125426642*Island
chr10:125650820-125651373*Island
chr10:126135809-126138896*Island
chr10:128993505-128995167*Island
chr10:129534410-129537366*Island
chr10:131666016-131666315*S_Shore
chr10:131756690-131758787*Island
chr10:133109193-133111052*Island
chr10:133794898-133796598*Island
chr10:133953845-133954279*S_Shelf
chr10:133998912-134001500*Island
chr10:134597357-134602649*Island
chr10:134755663-134756852*Island
chr10:134901198-134902619*Island
chr10:134925815-134926878*S_Shelf
chr10:135043221-135044560*Island
chr10:135089969-135090491*S_Shore
chr10:135138682-135139717*Island
chr10:13933482-13934184*Island
chr10:15761423-15762101*Island
chr10:15761423-15762101*N_Shore
chr10:16561604-16563822*Island
chr10:1778784-1780018*Island
chr10:1778784-1780018*N_Shore
chr10:180582-182452*N_Shore
chr10:22634000-22634862*Island
chr10:23480697-23482455*Island
chr10:23480697-23482455*N_Shore
chr10:23982382-23982589*Island
chr10:23983366-23984978*Island
chr10:25463756-25465639*Island
chr10:26222921-26224022*Island
chr10:26500607-26501126*Island
chr10:26504383-26507434*Island
chr10:28030182-28035211*Island
chr10:28030182-28035211*S_Shore
chr10:33246271-33247707*Island
chr10:35928501-35931893*Island
chr10:3823789-3824017*Island
chr10:3823789-3824017*S_Shore
chr10:46969991-46971557*Island
chr10:47083341-47083633*Island
chr10:49674243-49674776*Island
chr10:50323184-50323735*Island
chr10:50817095-50817309*Island
chr10:50817601-50820356*Island
chr10:60935827-60937049*Island
chr10:64133789-64134420*Island
chr10:70320130-70320822*S_Shore
chr10:71331926-71333392*Island
chr10:72163717-72164573*S_Shore
chr10:73846806-73848233*S_Shore
chr10:7449376-7455339*Island
chr10:77872083-77872305*Island
chr10:8091374-8098329*Island
chr10:8100384-8100768*S_Shore
chr10:82116202-82117120*Island
chr10:83633820-83635729*Island
chr10:83633820-83635729*S_Shore
chr10:88122924-88127364*Island
chr10:91294947-91295925*Island
chr10:92616820-92618034*Island
chr10:93392667-93393147*Island
chr10:93392667-93393147*S_Shore
chr10:94820026-94823252*Island
chr10:94825546-94826320*Island
chr10:94833272-94835256*Island
chr10:97889636-97890412*N_Shore
chr10:99531025-99531968*S_Shore
chr10:99789614-99791320*Island
chr11:101453357-101454684*Island
chr11:101453357-101454684*S_Shore
chr11:1029083-1029390*S_Shore
chr11:104034536-104035058*Island
chr11:104034536-104035058*N_Shore
chr11:105481126-105481422*Island
chr11:105481126-105481422*S_Shore
chr11:107798958-107799980*Island
chr11:109293519-109294983*Island
chr11:109293519-109294983*N_Shore
chr11:110581839-110583883*Island
chr11:110581839-110583883*S_Shore
chr11:111383168-111383892*Island
chr11:111410932-111412199*Island
chr11:112832524-112834490*Island
chr11:113929633-113932190*Island
chr11:117747102-117747717*S_Shore
chr11:118401235-118402069*S_Shore
chr11:118478235-118481896*N_Shore
chr11:119293320-119293943*Island
chr11:12029737-12030841*Island
chr11:120998386-120998886*S_Shore
chr11:122847494-122848608*S_Shore
chr11:125034896-125036426*Island
chr11:128419198-128419513*N_Shore
chr11:128562671-128565011*Island
chr11:129765145-129765617*S_Shore
chr11:130297401-130298517*Island
chr11:131780328-131781532*Island
chr11:132813562-132814395*Island
chr11:132951692-132952260*N_Shelf
chr11:13298796-13300735*Island
chr11:133825337-133827457*Island
chr11:133825337-133827457*N_Shore
chr11:133938850-133939681*Island
chr11:133938850-133939681*N_Shore
chr11:134145559-134147180*Island
chr11:134145559-134147180*S_Shore
chr11:134281380-134282919*Island
chr11:1464295-1464899*N_Shore
chr11:15136058-15136545*Island
chr11:17565766-17566052*Island
chr11:1768979-1770712*Island
chr11:17740789-17743779*Island
chr11:18812572-18814079*Island
chr11:20181200-20182325*Island
chr11:20618197-20619920*S_Shore
chr11:20690579-20691845*Island
chr11:20690579-20691845*S_Shore
chr11:2158951-2162484*Island
chr11:2165135-2165672*Island
chr11:22214172-22215320*Island
chr11:24518224-24518738*Island
chr11:27743472-27744564*Island
chr11:27743472-27744564*N_Shore
chr11:279072-281700*N_Shore
chr11:2890388-2891337*Island
chr11:2923301-2923817*N_Shelf
chr11:30037672-30037944*N_Shelf
chr11:30038522-30038823*Island
chr11:30606004-30608128*Island
chr11:31820060-31821416*Island
chr11:31820060-31821416*N_Shore
chr11:31825743-31826967*Island
chr11:31839363-31839813*Island
chr11:31841315-31842003*N_Shore
chr11:3186131-3186768*S_Shore
chr11:32448261-32449744*Island
chr11:32448261-32449744*S_Shore
chr11:32452144-32452708*Island
chr11:32452144-32452708*N_Shore
chr11:32454874-32457311*Island
chr11:32454874-32457311*N_Shore
chr11:32459422-32459878*N_Shore
chr11:32460586-32461004*Island
chr11:33890357-33891495*Island
chr11:36531167-36531915*S_Shore
chr11:394257-394619*N_Shore
chr11:406491-407871*N_Shore
chr11:43602545-43603215*Island
chr11:44327240-44327932*Island
chr11:44330542-44331761*Island
chr11:44330542-44331761*S_Shore
chr11:44332314-44332757*Island
chr11:44332314-44332757*N_Shore
chr11:45686160-45687495*Island
chr11:45825615-45826872*N_Shore
chr11:47359953-47360216*N_Shore
chr11:47399788-47400006*S_Shore
chr11:47615710-47616055*S_Shore
chr11:506353-508009*N_Shore
chr11:57414400-57414664*Island
chr11:58345673-58347321*N_Shore
chr11:61322732-61323285*Island
chr11:61322732-61323285*S_Shore
chr11:61594996-61596710*Island
chr11:636906-640628*Island
chr11:63766058-63768666*Island
chr11:63974829-63975048*N_Shore
chr11:64084646-64086057*N_Shelf
chr11:65601069-65601551*Island
chr11:65601069-65601551*N_Shore
chr11:65624495-65628596*N_Shelf
chr11:65816404-65816665*Island
chr11:66188130-66189397*Island
chr11:67070807-67071801*Island
chr11:67980011-67982068*N_Shore
chr11:69588826-69590546*Island
chr11:69632033-69634710*Island
chr11:71952112-71952528*Island
chr11:71954816-71955659*Island
chr11:7272757-7274235*Island
chr11:74303529-74304040*N_Shore
chr11:79148358-79152200*Island
chr11:8190226-8190671*Island
chr11:82443435-82444976*Island
chr11:8284102-8285032*Island
chr11:82996642-82997536*S_Shore
chr11:88241710-88242562*Island
chr11:89224416-89224718*Island
chr11:89224416-89224718*S_Shore
chr11:9025095-9026315*Island
chr11:92702789-92703434*Island
chr11:94134226-94134848*Island
chr11:94501366-94502696*Island
chr11:94501366-94502696*S_Shore
chr12:103351579-103352695*Island
chr12:104697348-104697984*Island
chr12:104697348-104697984*N_Shore
chr12:104850253-104852395*Island
chr12:104850253-104852395*S_Shore
chr12:106979429-106981086*Island
chr12:106979429-106981086*N_Shore
chr12:108168986-108169570*Island
chr12:111471061-111471578*Island
chr12:111471960-111473546*Island
chr12:113494389-113495534*Island
chr12:113900750-113906442*Island
chr12:113908887-113910681*Island
chr12:114838312-114838889*Island
chr12:114843022-114843610*Island
chr12:114845861-114847650*Island
chr12:114845861-114847650*N_Shore
chr12:117798076-117799448*Island
chr12:120031494-120033212*Island
chr12:122016170-122017693*Island
chr12:123351641-123351918*S_Shore
chr12:123754049-123754373*Island
chr12:128751041-128753151*Island
chr12:129337870-129338653*Island
chr12:129337870-129338653*S_Shore
chr12:130387609-130389139*Island
chr12:130526915-130527117*Island
chr12:130645327-130648988*Island
chr12:130935712-130935963*S_Shore
chr12:13154088-13154866*Island
chr12:132689880-132690197*S_Shore
chr12:132865236-132865506*N_Shore
chr12:132905449-132906206*N_Shore
chr12:133102168-133102604*N_Shore
chr12:133125659-133126011*N_Shelf
chr12:133194868-133195544*Island
chr12:133463807-133464858*Island
chr12:14922877-14923974*S_Shore
chr12:15373986-15374514*Island
chr12:15475318-15475901*Island
chr12:1905277-1906765*N_Shore
chr12:21680408-21680982*Island
chr12:22486835-22488666*Island
chr12:24714956-24716243*Island
chr12:25055599-25056246*Island
chr12:25055599-25056246*N_Shore
chr12:27396982-27397646*N_Shore
chr12:2800139-2801062*Island
chr12:29935995-29937433*Island
chr12:31079243-31079878*Island
chr12:33591763-33593050*Island
chr12:3599966-3603008*Island
chr12:41086522-41087102*Island
chr12:41086522-41087102*N_Shore
chr12:41086522-41087102*S_Shore
chr12:41582155-41582975*Island
chr12:41582155-41582975*N_Shore
chr12:45444202-45445386*Island
chr12:48397889-48398731*Island
chr12:48577361-48578574*Island
chr12:4918273-4919657*Island
chr12:49729728-49731162*Island
chr12:5018585-5021171*Island
chr12:5018585-5021171*N_Shore
chr12:50354839-50356163*Island
chr12:5153012-5154346*Island
chr12:52400467-52401696*Island
chr12:52626793-52627577*Island
chr12:52639195-52639416*N_Shore
chr12:53693441-53694028*N_Shore
chr12:54332805-54333731*Island
chr12:54378696-54380102*Island
chr12:54393374-54394648*Island
chr12:54519768-54520457*Island
chr12:58021294-58022037*Island
chr12:58025661-58027056*Island
chr12:62584768-62586268*Island
chr12:63543636-63544967*Island
chr12:64061836-64062774*Island
chr12:64784010-64784664*Island
chr12:65514878-65515863*Island
chr12:72665683-72667551*Island
chr12:72665683-72667551*N_Shore
chr12:81102034-81102716*Island
chr12:81471569-81472119*Island
chr12:85305200-85305422*S_Shore
chr12:85306282-85306829*Island
chr12:89745168-89748144*N_Shore
chr12:95941906-95942979*Island
chr12:99288222-99289374*N_Shore
chr13:100620241-100624348*Island
chr13:102068116-102069258*Island
chr13:102568425-102569495*Island
chr13:102568425-102569495*S_Shore
chr13:103046680-103047226*Island
chr13:103052361-103052944*Island
chr13:103052361-103052944*S_Shore
chr13:108518334-108518633*Island
chr13:108519292-108521063*Island
chr13:110434466-110440180*N_Shelf
chr13:110958891-110960590*Island
chr13:112720564-112723582*Island
chr13:113429177-113429393*N_Shore
chr13:113761566-113765534*Island
chr13:113975893-113976139*N_Shore
chr13:114875198-114875418*N_Shore
chr13:20716137-20717372*Island
chr13:20735043-20736157*Island
chr13:25743998-25746127*Island
chr13:25874994-25876200*Island
chr13:25945993-25946953*Island
chr13:26042693-26043486*Island
chr13:26624725-26626265*Island
chr13:28366549-28368505*Island
chr13:28498226-28499046*Island
chr13:28498226-28499046*N_Shore
chr13:36044844-36045481*Island
chr13:36049570-36050159*N_Shore
chr13:36052553-36053119*N_Shore
chr13:36705040-36705707*Island
chr13:36871667-36872059*Island
chr13:36871667-36872059*S_Shore
chr13:36919737-36921004*Island
chr13:37005581-37006453*Island
chr13:37005581-37006453*N_Shore
chr13:37247949-37248463*Island
chr13:37247949-37248463*S_Shore
chr13:38443682-38444228*Island
chr13:39261236-39262299*Island
chr13:43148277-43149282*Island
chr13:49794125-49795542*Island
chr13:53313127-53314045*Island
chr13:53419897-53422872*Island
chr13:53419897-53422872*N_Shore
chr13:53424941-53425995*N_Shore
chr13:58206526-58208930*Island
chr13:58206526-58208930*N_Shore
chr13:78492425-78493382*Island
chr13:78492425-78493382*S_Shore
chr13:79175610-79177985*Island
chr13:84453664-84453897*S_Shelf
chr13:84453664-84453897*S_Shore
chr13:88323569-88324640*Island
chr13:88326600-88326919*N_Shore
chr13:91999541-92001441*S_Shore
chr13:93879245-93880877*Island
chr13:93879245-93880877*N_Shore
chr13:95363152-95366051*Island
chr13:96204691-96205496*Island
chr14:100125671-100126694*Island
chr14:100259160-100259542*Island
chr14:101192851-101193499*Island
chr14:101292043-101292709*Island
chr14:101293427-101294433*Island
chr14:102247660-102248279*Island
chr14:104193901-104194627*N_Shelf
chr14:105992499-105996414*Island
chr14:21492735-21494270*Island
chr14:21492735-21494270*N_Shore
chr14:21558547-21561443*Island
chr14:21851498-21852550*S_Shore
chr14:23449886-23452174*N_Shelf
chr14:23834435-23835947*Island
chr14:24025006-24025577*S_Shelf
chr14:24044886-24046760*Island
chr14:24803678-24804353*Island
chr14:27066313-27066578*S_Shore
chr14:29234889-29235908*Island
chr14:29236835-29237832*N_Shore
chr14:29254365-29255069*Island
chr14:35873047-35873990*N_Shore
chr14:36973169-36973740*Island
chr14:36986362-36990576*Island
chr14:37049333-37051726*Island
chr14:37126786-37128274*S_Shore
chr14:37131181-37132785*Island
chr14:37135513-37136348*Island
chr14:37641232-37641879*N_Shore
chr14:38724254-38725537*Island
chr14:39735802-39736902*N_Shore
chr14:42075858-42076329*N_Shore
chr14:42075858-42076329*S_Shore
chr14:48143433-48145589*Island
chr14:51560116-51562487*Island
chr14:52534581-52536722*Island
chr14:54420184-54422958*S_Shore
chr14:57274607-57276840*Island
chr14:57278068-57278287*N_Shore
chr14:57283967-57284558*Island
chr14:57283967-57284558*N_Shore
chr14:60951976-60952946*Island
chr14:60975732-60978180*Island
chr14:62583679-62584279*Island
chr14:63512022-63512996*Island
chr14:65006874-65009197*Island
chr14:70655095-70656077*Island
chr14:70655095-70656077*N_Shore
chr14:74706188-74708192*Island
chr14:74706188-74708192*N_Shore
chr14:74892466-74893184*Island
chr14:75077317-75079596*Island
chr14:77736733-77737772*Island
chr14:77736733-77737772*S_Shore
chr14:85996494-85996958*N_Shore
chr14:85997468-85998637*Island
chr14:88792904-88793324*Island
chr14:92789494-92790712*Island
chr14:94253952-94255733*Island
chr14:95234612-95236569*Island
chr14:95237622-95238211*N_Shore
chr14:96180256-96180848*Island
chr15:101419261-101421133*Island
chr15:25958877-25959240*Island
chr15:26107503-26108818*Island
chr15:26107503-26108818*S_Shore
chr15:27016892-27018943*Island
chr15:27112030-27113479*Island
chr15:27215951-27216856*Island
chr15:28339774-28342442*Island
chr15:33602816-33604003*Island
chr15:35046443-35047480*Island
chr15:37172473-37173018*Island
chr15:48936810-48938577*Island
chr15:51385861-51387203*Island
chr15:53076187-53077926*Island
chr15:53080458-53083699*Island
chr15:55879792-55881228*Island
chr15:56034562-56035712*Island
chr15:60296135-60298520*Island
chr15:60689749-60690430*N_Shore
chr15:61519621-61520031*S_Shore
chr15:62359827-62360995*N_Shore
chr15:65116013-65116567*Island
chr15:66544432-66546134*N_Shore
chr15:66544432-66546134*S_Shore
chr15:66993543-66996571*S_Shelf
chr15:68115485-68122575*Island
chr15:72409862-72411002*S_Shore
chr15:72581710-72582317*Island
chr15:73659860-73662015*Island
chr15:73735322-73735609*Island
chr15:74419870-74423044*Island
chr15:74425091-74428821*Island
chr15:78912246-78913616*Island
chr15:79381804-79384209*Island
chr15:79574830-79575211*Island
chr15:79724099-79725643*Island
chr15:82335472-82339937*Island
chr15:82554785-82555476*Island
chr15:83315116-83317541*Island
chr15:83348839-83349865*Island
chr15:83775861-83776922*Island
chr15:83951980-83953930*Island
chr15:83951980-83953930*N_Shore
chr15:83951980-83953930*S_Shore
chr15:84115762-84116921*Island
chr15:84322322-84323771*Island
chr15:88799522-88801017*Island
chr15:88799522-88801017*N_Shore
chr15:89346043-89347203*Island
chr15:89910521-89912177*Island
chr15:89920793-89922768*Island
chr15:90545272-90545911*S_Shelf
chr15:92936677-92938521*Island
chr15:93631428-93633173*Island
chr15:96873408-96877721*Island
chr16:10273943-10277424*Island
chr16:1029878-1035327*Island
chr16:11035496-11036696*Island
chr16:122017-122873*S_Shore
chr16:1244669-1245067*N_Shore
chr16:1244669-1245067*S_Shore
chr16:12994574-12997690*Island
chr16:1591813-1592107*S_Shore
chr16:19566486-19567388*Island
chr16:19894965-19897156*Island
chr16:20084707-20085305*S_Shore
chr16:2041825-2043026*Island
chr16:2041825-2043026*N_Shore
chr16:2134259-2134632*N_Shore
chr16:2139803-2142170*Island
chr16:214343-216720*Island
chr16:21531112-21532123*S_Shore
chr16:22824616-22826459*Island
chr16:23846941-23848102*Island
chr16:25702955-25704631*Island
chr16:2581726-2582648*N_Shore
chr16:28073817-28075296*Island
chr16:29624387-29625391*Island
chr16:30107511-30107875*N_Shore
chr16:3067521-3068358*Island
chr16:30793716-30795268*Island
chr16:30905549-30905783*N_Shore
chr16:31119557-31120744*Island
chr16:31119557-31120744*N_Shore
chr16:31190820-31192225*Island
chr16:31213566-31214287*S_Shore
chr16:31225956-31228264*Island
chr16:31225956-31228264*S_Shore
chr16:31342452-31343140*Island
chr16:31483276-31483646*S_Shore
chr16:31724651-31725071*N_Shore
chr16:3355020-3356012*Island
chr16:431189-432810*S_Shore
chr16:46917849-46918957*S_Shore
chr16:5038074-5038331*Island
chr16:51183699-51188763*Island
chr16:53468284-53469209*N_Shore
chr16:54317821-54324604*Island
chr16:54962422-54967805*Island
chr16:55357521-55359040*Island
chr16:55689598-55690895*Island
chr16:56224731-56224980*S_Shelf
chr16:56642129-56642595*N_Shore
chr16:58497033-58498595*Island
chr16:6068914-6070401*Island
chr16:614792-615095*S_Shore
chr16:62069121-62070634*Island
chr16:66612749-66613412*Island
chr16:67196792-67199988*Island
chr16:67678592-67679196*Island
chr16:67681975-67683924*Island
chr16:69166352-69166908*N_Shore
chr16:717931-719064*N_Shore
chr16:77468309-77469074*Island
chr16:77822375-77823134*Island
chr16:82660651-82661813*Island
chr16:82660651-82661813*N_Shore
chr16:84346476-84346931*Island
chr16:86541430-86545228*Island
chr16:86546359-86546632*Island
chr16:86549069-86550512*N_Shore
chr16:86599355-86602649*Island
chr16:86612188-86613821*Island
chr16:87441387-87441671*Island
chr16:87636506-87637284*Island
chr16:87902454-87903460*Island
chr16:88101473-88101911*S_Shore
chr16:88496201-88497763*Island
chr16:89626644-89627869*Island
chr17:10101034-10102440*Island
chr17:1082376-1083833*Island
chr17:13503829-13505559*Island
chr17:13503829-13505559*S_Shore
chr17:14204168-14207702*Island
chr17:14212363-14212788*S_Shore
chr17:1551730-1553249*S_Shore
chr17:1952919-1962328*Island
chr17:21279506-21281574*Island
chr17:25620999-25621730*N_Shore
chr17:2607735-2608005*Island
chr17:26698359-26699557*Island
chr17:27038084-27038919*Island
chr17:27044168-27045049*Island
chr17:27939298-27940770*Island
chr17:29718230-29719291*Island
chr17:30813177-30815239*Island
chr17:32484007-32484280*Island
chr17:32905965-32908951*Island
chr17:32953153-32953801*Island
chr17:32964375-32965433*Island
chr17:33700989-33701657*Island
chr17:35291899-35300875*Island
chr17:37321482-37322099*Island
chr17:37331425-37331629*Island
chr17:37380953-37382363*Island
chr17:37761691-37763551*N_Shore
chr17:37764092-37764304*Island
chr17:37823693-37824989*N_Shelf
chr17:41832717-41833195*Island
chr17:42462135-42463579*Island
chr17:42634829-42636851*Island
chr17:42733486-42734626*Island
chr17:42988741-42989148*S_Shelf
chr17:43044369-43046424*Island
chr17:43472527-43474343*Island
chr17:43506828-43510380*Island
chr17:43860684-43862928*Island
chr17:43971410-43975040*Island
chr17:44895800-44897025*Island
chr17:44928287-44929690*Island
chr17:45810589-45811388*N_Shore
chr17:47572345-47575316*Island
chr17:4802265-4805402*Island
chr17:48172460-48172994*Island
chr17:48276877-48279008*N_Shore
chr17:5019637-5019879*Island
chr17:50235175-50236466*Island
chr17:5403131-5404602*Island
chr17:56296488-56296842*S_Shore
chr17:59488115-59490485*Island
chr17:60744507-60744879*Island
chr17:61776890-61778733*Island
chr17:62774366-62777797*Island
chr17:62774366-62777797*S_Shore
chr17:6616422-6617471*Island
chr17:66192363-66195873*Island
chr17:6679205-6679710*Island
chr17:7197431-7198417*Island
chr17:72321948-72322461*Island
chr17:72352827-72353798*Island
chr17:72426783-72428977*Island
chr17:72855621-72858012*Island
chr17:72931729-72932601*Island
chr17:73127196-73127995*Island
chr17:73717023-73717847*S_Shelf
chr17:74070404-74073530*Island
chr17:74533281-74534566*Island
chr17:74864170-74866657*Island
chr17:75209459-75209672*N_Shore
chr17:75368688-75370506*Island
chr17:75447477-75447821*N_Shore
chr17:7554139-7555338*Island
chr17:76228110-76228380*N_Shore
chr17:76354818-76357038*Island
chr17:76920684-76921961*Island
chr17:77178828-77180229*Island
chr17:78863569-78863813*S_Shore
chr17:79006584-79006835*N_Shore
chr17:7905927-7907445*Island
chr17:79427930-79429135*Island
chr17:79790530-79791553*S_Shore
chr17:79987983-79990315*Island
chr17:80829533-80829871*S_Shelf
chr17:8868469-8869372*Island
chr17:8924167-8926920*Island
chr18:11750953-11752756*Island
chr18:12254147-12255089*Island
chr18:12254147-12255089*N_Shore
chr18:18821383-18823349*Island
chr18:20714968-20717071*S_Shore
chr18:22930018-22930904*Island
chr18:24126780-24131138*Island
chr18:25755414-25758175*Island
chr18:31020510-31020847*Island
chr18:3448006-3452360*N_Shore
chr18:35144907-35147628*Island
chr18:43913345-43914477*Island
chr18:44337510-44338100*Island
chr18:46447718-46448083*Island
chr18:49868377-49868759*Island
chr18:499315-500722*S_Shore
chr18:55103154-55108853*Island
chr18:5543437-5544241*Island
chr18:55862653-55862873*Island
chr18:56887091-56887665*Island
chr18:56934833-56936827*Island
chr18:56939624-56941540*Island
chr18:67067509-67069168*Island
chr18:70208974-70211790*Island
chr18:70533965-70536871*Island
chr18:7116852-7118241*Island
chr18:72916107-72917233*Island
chr18:74799144-74800038*Island
chr18:74961556-74963822*Island
chr18:7566557-7568830*Island
chr18:76737005-76741244*Island
chr18:77153292-77160759*Island
chr18:904578-909574*Island
chr18:9474804-9475978*N_Shore
chr19:10023835-10025602*Island
chr19:1007551-1012222*Island
chr19:10397603-10398703*Island
chr19:10624475-10625776*Island
chr19:12203028-12203503*Island
chr19:12266998-12267686*Island
chr19:1265854-1269943*S_Shore
chr19:12807005-12807561*Island
chr19:13044191-13044665*S_Shore
chr19:13616752-13617267*Island
chr19:1401092-1401784*Island
chr19:14582419-14585098*Island
chr19:1465206-1471241*Island
chr19:15121590-15122143*Island
chr19:15121590-15122143*N_Shore
chr19:15344091-15344419*Island
chr19:15344091-15344419*N_Shore
chr19:15568027-15569227*Island
chr19:15580382-15580863*Island
chr19:17438054-17440318*Island
chr19:17487895-17488125*Island
chr19:18335072-18337375*Island
chr19:18539781-18540341*Island
chr19:18716229-18718743*Island
chr19:18979351-18981200*Island
chr19:19006031-19007546*Island
chr19:19322675-19322916*Island
chr19:19371675-19372393*Island
chr19:22018594-22018827*S_Shore
chr19:22193330-22193583*S_Shore
chr19:2250560-2253959*Island
chr19:22817274-22817546*Island
chr19:22817274-22817546*N_Shore
chr19:2289895-2291904*Island
chr19:30015781-30021367*Island
chr19:30865683-30866490*Island
chr19:31839635-31843049*Island
chr19:34112279-34114353*Island
chr19:34175344-34175768*N_Shore
chr19:34972054-34973645*Island
chr19:36909281-36909854*Island
chr19:37095680-37096589*Island
chr19:37406931-37407463*Island
chr19:3785511-3786653*Island
chr19:37959852-37960615*N_Shore
chr19:37997790-37998125*Island
chr19:37997790-37998125*N_Shore
chr19:3868586-3869217*Island
chr19:38746638-38747379*Island
chr19:38876614-38878950*Island
chr19:38886109-38886615*Island
chr19:39055499-39056379*Island
chr19:39694476-39694994*Island
chr19:3970536-3970746*N_Shore
chr19:39797786-39799250*Island
chr19:39997590-39998291*Island
chr19:40006098-40006626*Island
chr19:41018525-41019486*Island
chr19:41073494-41074151*Island
chr19:41119031-41120394*Island
chr19:41306982-41307313*N_Shore
chr19:41698743-41699325*Island
chr19:44952416-44952809*Island
chr19:4543407-4544578*Island
chr19:45655293-45657246*Island
chr19:45720768-45721077*Island
chr19:45737482-45738145*Island
chr19:46094334-46095111*Island
chr19:46174372-46174575*N_Shelf
chr19:46526046-46526334*Island
chr19:46526046-46526334*S_Shore
chr19:46915311-46915802*S_Shore
chr19:46974557-46975073*Island
chr19:46996327-46998437*S_Shore
chr19:46999028-46999290*Island
chr19:48945800-48947636*Island
chr19:48983562-48984175*Island
chr19:49253688-49254221*N_Shelf
chr19:50193020-50194798*Island
chr19:51051782-51052122*Island
chr19:51142284-51142986*Island
chr19:51169659-51172023*Island
chr19:51505914-51506363*Island
chr19:51815157-51815458*Island
chr19:51830064-51831145*Island
chr19:52222423-52223208*Island
chr19:52839444-52839937*Island
chr19:52873084-52873572*Island
chr19:52900955-52901158*Island
chr19:52956656-52957245*Island
chr19:53635625-53636230*Island
chr19:53970802-53971473*Island
chr19:54023868-54024560*Island
chr19:54024645-54024923*Island
chr19:54466357-54466725*Island
chr19:54927902-54928225*N_Shore
chr19:55597977-55598887*Island
chr19:55815940-55816277*Island
chr19:55944450-55945168*Island
chr19:56159257-56159937*Island
chr19:56159257-56159937*N_Shore
chr19:56879417-56879995*Island
chr19:56904636-56905355*Island
chr19:56988313-56989741*Island
chr19:57018743-57019506*Island
chr19:57351283-57351995*Island
chr19:57862441-57863236*Island
chr19:58038572-58039208*Island
chr19:58094739-58095764*Island
chr19:58238585-58239028*Island
chr19:58446336-58446800*Island
chr19:58458686-58459219*Island
chr19:58545115-58545897*Island
chr19:58570393-58571779*Island
chr19:58609338-58609988*Island
chr19:58861341-58862406*Island
chr19:58951214-58952250*Island
chr19:615691-623505*Island
chr19:7794793-7796410*Island
chr19:7852932-7854557*Island
chr19:8274241-8275045*Island
chr19:8656788-8657917*Island
chr19:940723-942490*Island
chr19:9473589-9474001*Island
chr2:100937779-100939059*Island
chr2:101033606-101034296*Island
chr2:102090370-102091130*S_Shore
chr2:10219802-10221016*Island
chr2:105468851-105473488*Island
chr2:10587827-10589155*N_Shore
chr2:106014878-106015884*Island
chr2:106681982-106682403*Island
chr2:106681982-106682403*N_Shore
chr2:110370906-110373301*Island
chr2:114048828-114049055*Island
chr2:114256775-114258043*Island
chr2:115419728-115420261*Island
chr2:115918737-115920765*Island
chr2:119599458-119600966*Island
chr2:119602616-119604486*Island
chr2:119914126-119916663*Island
chr2:120281661-120282211*Island
chr2:121101800-121104534*Island
chr2:124782252-124783255*Island
chr2:127413696-127414171*Island
chr2:128458844-128459937*N_Shore
chr2:129075197-129077639*Island
chr2:131720819-131721867*Island
chr2:131720819-131721867*S_Shore
chr2:131797362-131798088*Island
chr2:132285408-132285992*S_Shore
chr2:133013777-133015740*Island
chr2:133426652-133428870*Island
chr2:133426652-133428870*N_Shore
chr2:135475698-135476993*Island
chr2:139537692-139538650*Island
chr2:142887724-142888553*Island
chr2:145273456-145275378*Island
chr2:154334449-154335458*Island
chr2:154727906-154728271*Island
chr2:155554005-155556069*Island
chr2:162273294-162273725*Island
chr2:164592917-164593511*Island
chr2:164592917-164593511*N_Shore
chr2:171672310-171675447*Island
chr2:171678546-171680358*Island
chr2:173420200-173421443*Island
chr2:1746833-1748971*Island
chr2:176964062-176965509*Island
chr2:176980765-176981423*Island
chr2:179344852-179345483*N_Shore
chr2:18059038-18059245*Island
chr2:180725717-180726465*S_Shore
chr2:182321761-182323029*Island
chr2:185463208-185463589*N_Shore
chr2:187713846-187714069*Island
chr2:190445459-190445983*S_Shore
chr2:191208306-191209000*N_Shore
chr2:193058995-193060812*Island
chr2:19555789-19558403*Island
chr2:198649751-198651599*Island
chr2:200320502-200329681*Island
chr2:206549599-206551316*Island
chr2:20870006-20871280*Island
chr2:209271337-209271987*Island
chr2:210636344-210636935*Island
chr2:213402180-213403867*Island
chr2:213402180-213403867*N_Shore
chr2:219738081-219738788*Island
chr2:220283200-220283750*N_Shore
chr2:220299483-220300243*Island
chr2:220312698-220314094*Island
chr2:220361462-220363254*Island
chr2:220377743-220377946*S_Shelf
chr2:220387075-220388075*Island
chr2:222436034-222438941*N_Shore
chr2:223155726-223156154*N_Shore
chr2:223162946-223163912*Island
chr2:223162946-223163912*N_Shore
chr2:223167205-223167560*N_Shore
chr2:223170486-223171140*N_Shore
chr2:231729631-231730821*S_Shelf
chr2:231729631-231730821*S_Shore
chr2:232260100-232261134*Island
chr2:232791575-232792016*Island
chr2:233251361-233253414*Island
chr2:233350278-233352974*Island
chr2:233497826-233499727*Island
chr2:233925091-233925318*N_Shore
chr2:236443815-236444025*N_Shore
chr2:238535561-238536840*Island
chr2:239755096-239758310*Island
chr2:25391072-25391875*N_Shore
chr2:26396102-26397204*Island
chr2:27070302-27072922*Island
chr2:27529083-27531465*Island
chr2:28113060-28113764*S_Shore
chr2:29337983-29338909*Island
chr2:30142831-30144624*Island
chr2:30453566-30455655*Island
chr2:31360321-31361821*Island
chr2:31456740-31457653*Island
chr2:31805293-31806403*Island
chr2:38301276-38304518*Island
chr2:40678477-40678717*S_Shore
chr2:45169505-45171884*Island
chr2:47796923-47799166*Island
chr2:48982621-48982958*Island
chr2:50574045-50574817*Island
chr2:54086776-54087266*Island
chr2:56150340-56151180*Island
chr2:5832041-5834208*Island
chr2:5836068-5837643*Island
chr2:63274475-63279430*Island
chr2:63281034-63281347*N_Shore
chr2:63282514-63283122*Island
chr2:63282514-63283122*N_Shore
chr2:68546339-68547111*Island
chr2:68882342-68882574*N_Shore
chr2:69968749-69969592*S_Shore
chr2:7057530-7058433*Island
chr2:70994447-70995385*Island
chr2:71017028-71017976*Island
chr2:71126720-71129209*Island
chr2:71134585-71134792*Island
chr2:71693164-71694127*Island
chr2:73143055-73148260*Island
chr2:73518364-73520986*Island
chr2:74667593-74669403*Island
chr2:74729399-74731166*Island
chr2:74740455-74743795*Island
chr2:74781494-74782685*N_Shore
chr2:80529677-80530846*Island
chr2:85640969-85641259*N_Shelf
chr2:87015974-87018182*Island
chr2:87015974-87018182*S_Shore
chr2:88751335-88752865*Island
chr2:89064493-89065513*Island
chr2:945686-946774*Island
chr2:946881-947286*Island
chr2:95522598-95524188*Island
chr2:95690857-95692431*Island
chr2:98611733-98612944*N_Shore
chr2:98962873-98964187*Island
chr20:11871374-11872207*Island
chr20:17296125-17296531*N_Shore
chr20:20032740-20033471*S_Shelf
chr20:21376358-21378245*Island
chr20:21376358-21378245*S_Shore
chr20:21485932-21496714*Island
chr20:21686199-21687689*Island
chr20:23015716-23016879*Island
chr20:23028403-23032218*Island
chr20:24449844-24452037*Island
chr20:24449844-24452037*N_Shore
chr20:25061761-25062928*Island
chr20:25128764-25129610*Island
chr20:2539133-2539877*Island
chr20:25565437-25566547*Island
chr20:26188638-26190348*Island
chr20:2672904-2674698*Island
chr20:2780978-2781497*Island
chr20:3026277-3027468*N_Shelf
chr20:3063005-3064146*S_Shore
chr20:30639908-30640786*Island
chr20:30945647-30947033*S_Shore
chr20:3148649-3149060*S_Shore
chr20:3218578-3220930*Island
chr20:3218578-3220930*N_Shore
chr20:33680438-33681029*Island
chr20:33879904-33880215*S_Shore
chr20:34188719-34190267*Island
chr20:3653190-3654773*N_Shelf
chr20:37352130-37357372*Island
chr20:37434206-37435592*Island
chr20:39316550-39319987*Island
chr20:39994545-39995810*Island
chr20:41817475-41819212*Island
chr20:42543097-42545137*Island
chr20:43438737-43439546*Island
chr20:44034458-44035954*Island
chr20:44034458-44035954*S_Shore
chr20:44640288-44641210*Island
chr20:44651066-44651369*N_Shore
chr20:44657463-44659243*N_Shore
chr20:44685771-44687610*Island
chr20:44746822-44747060*N_Shore
chr20:45142000-45142337*Island
chr20:45279781-45280169*S_Shore
chr20:47443734-47445181*Island
chr20:4803013-4804146*Island
chr20:48184193-48184833*Island
chr20:49347365-49348659*N_Shore
chr20:50721310-50721912*Island
chr20:5296266-5297798*Island
chr20:53091733-53092993*Island
chr20:54578603-54580678*Island
chr20:54824312-54824584*N_Shore
chr20:55200279-55206789*Island
chr20:55839287-55839766*N_Shore
chr20:55966212-55966964*S_Shore
chr20:57089460-57090237*Island
chr20:57415135-57417153*Island
chr20:57429024-57431239*Island
chr20:57766396-57767896*N_Shore
chr20:58179808-58180787*Island
chr20:590222-591222*Island
chr20:59826977-59828978*Island
chr20:6032675-6033517*S_Shore
chr20:60470080-60470335*S_Shore
chr20:60794179-60796121*Island
chr20:61049361-61051897*Island
chr20:61339858-61341220*Island
chr20:61636171-61639055*Island
chr20:61806254-61810867*Island
chr20:61884644-61886387*Island
chr20:61927194-61927482*N_Shelf
chr20:61992186-61993599*Island
chr20:62102541-62103995*Island
chr20:62368955-62371962*Island
chr20:62600653-62601676*Island
chr20:62679424-62680883*Island
chr20:643975-645233*Island
chr20:825267-826276*Island
chr20:9819271-9819861*Island
chr20:982652-983252*Island
chr21:22369423-22370582*Island
chr21:27011624-27012398*Island
chr21:28216558-28218117*Island
chr21:28337856-28340237*Island
chr21:28337856-28340237*N_Shore
chr21:31311386-31312106*Island
chr21:31311386-31312106*S_Shore
chr21:32929927-32932017*Island
chr21:34395128-34400245*Island
chr21:34442206-34444543*Island
chr21:36041305-36043224*Island
chr21:38076762-38077685*Island
chr21:38076762-38077685*N_Shore
chr21:38079941-38081833*Island
chr21:38079941-38081833*N_Shore
chr21:38079941-38081833*S_Shore
chr21:38377937-38379437*Island
chr21:42218489-42219222*Island
chr21:44494624-44496989*Island
chr21:45844992-45845693*Island
chr21:46824531-46826234*Island
chr22:18593113-18594197*Island
chr22:19136293-19138512*Island
chr22:19510871-19512254*Island
chr22:19746155-19746369*Island
chr22:19748650-19749189*Island
chr22:20779386-20780560*Island
chr22:20790638-20792665*Island
chr22:21319178-21319912*S_Shore
chr22:23412224-23413597*Island
chr22:25960959-25961368*N_Shore
chr22:28192793-28198592*Island
chr22:29426510-29426843*Island
chr22:30116081-30117160*Island
chr22:32339933-32341192*Island
chr22:33453892-33454505*Island
chr22:33453892-33454505*S_Shore
chr22:38476836-38478839*Island
chr22:39715473-39715945*N_Shelf
chr22:40081519-40082390*Island
chr22:42095414-42096189*Island
chr22:43485057-43485545*S_Shore
chr22:43738882-43740285*Island
chr22:44287497-44288061*Island
chr22:45403036-45406372*Island
chr22:45705511-45706616*N_Shore
chr22:46366726-46368726*Island
chr22:46481815-46482024*N_Shore
chr22:48884884-48887043*Island
chr22:48970857-48972947*Island
chr22:50718979-50721884*Island
chr22:50984972-50988141*Island
chr22:51111935-51113742*Island
chr22:51158386-51160060*Island
chr3:10857687-10858447*Island
chr3:11034446-11035384*Island
chr3:11034446-11035384*N_Shore
chr3:120169202-120170519*Island
chr3:12045652-12046627*Island
chr3:121902742-121903645*Island
chr3:122640713-122641355*Island
chr3:125075915-125076481*Island
chr3:126113547-126113967*Island
chr3:128205495-128212274*Island
chr3:128205495-128212274*N_Shelf
chr3:128205495-128212274*N_Shore
chr3:12837992-12838359*N_Shore
chr3:128719865-128721245*Island
chr3:129693127-129694841*Island
chr3:130064574-130064840*N_Shore
chr3:131080578-131081191*Island
chr3:13114627-13115245*Island
chr3:13114627-13115245*N_Shore
chr3:132756985-132757895*Island
chr3:133613566-133615174*S_Shore
chr3:134369464-134370242*Island
chr3:134514085-134515980*Island
chr3:13590414-13591008*Island
chr3:137482964-137484454*Island
chr3:138668635-138669323*Island
chr3:139653430-139655115*Island
chr3:140769886-140771080*Island
chr3:142681137-142683268*Island
chr3:142837885-142840838*Island
chr3:147108511-147111703*Island
chr3:147113608-147114479*Island
chr3:147115764-147116421*Island
chr3:147126988-147128999*Island
chr3:147126988-147128999*N_Shore
chr3:147130342-147130577*N_Shore
chr3:147131066-147131333*Island
chr3:148415442-148415932*Island
chr3:148415442-148415932*S_Shore
chr3:148803904-148804557*Island
chr3:149374709-149376300*Island
chr3:150802996-150805168*Island
chr3:153838787-153840380*Island
chr3:154797398-154797988*Island
chr3:156008991-156009320*Island
chr3:157155267-157155826*Island
chr3:157821232-157821604*N_Shore
chr3:170303044-170303249*Island
chr3:170303532-170303768*Island
chr3:172165372-172166738*Island
chr3:172167526-172167866*N_Shore
chr3:173115404-173115775*Island
chr3:173115404-173115775*N_Shore
chr3:179754520-179755245*Island
chr3:181430141-181431076*N_Shore
chr3:181437184-181437478*S_Shore
chr3:181444409-181445000*N_Shelf
chr3:181444409-181445000*N_Shore
chr3:183145427-183146790*Island
chr3:184301117-184302134*N_Shelf
chr3:185911344-185912228*Island
chr3:186078710-186080111*Island
chr3:186856927-186857659*Island
chr3:192125821-192127994*Island
chr3:192232072-192233137*Island
chr3:197807029-197808734*Island
chr3:2140029-2141784*Island
chr3:238391-240140*Island
chr3:238391-240140*N_Shore
chr3:26664104-26664796*Island
chr3:27762351-27763995*Island
chr3:32858194-32860506*Island
chr3:33259919-33260763*Island
chr3:38690409-38691513*Island
chr3:42727084-42727916*Island
chr3:44596535-44597018*Island
chr3:44626325-44626794*Island
chr3:48693118-48694768*Island
chr3:48698335-48701667*Island
chr3:49723143-49724618*Island
chr3:49755763-49757317*Island
chr3:51740740-51741413*Island
chr3:53527927-53530106*Island
chr3:54155239-54157025*Island
chr3:62356773-62357315*Island
chr3:62357639-62359774*Island
chr3:68056899-68057167*N_Shelf
chr3:68056899-68057167*S_Shore
chr3:68980783-68982035*Island
chr3:6902823-6903516*Island
chr3:79815638-79815900*Island
chr3:85008284-85008837*Island
chr3:96532023-96533625*Island
chr3:96532023-96533625*S_Shore
chr4:103997208-103998007*S_Shore
chr4:10458129-10459353*Island
chr4:107146-107898*Island
chr4:107956555-107957453*Island
chr4:107956555-107957453*N_Shore
chr4:110222970-110224257*Island
chr4:111554965-111555504*Island
chr4:111560563-111560808*N_Shore
chr4:1164515-1166582*Island
chr4:1205817-1206203*Island
chr4:122301567-122302290*Island
chr4:122685860-122686565*Island
chr4:122685860-122686565*N_Shore
chr4:126235895-126238930*Island
chr4:134069162-134070442*Island
chr4:134071662-134073628*Island
chr4:13543562-13546494*Island
chr4:140201064-140201449*N_Shore
chr4:141173834-141174567*S_Shelf
chr4:142053327-142054601*Island
chr4:144620822-144622218*Island
chr4:145566242-145567413*Island
chr4:147559205-147561901*Island
chr4:148402198-148402760*Island
chr4:148402198-148402760*N_Shore
chr4:154680774-154681377*Island
chr4:154709512-154710827*Island
chr4:154712073-154712706*N_Shore
chr4:155254130-155254603*Island
chr4:155410623-155413393*Island
chr4:155663809-155664315*Island
chr4:155664819-155665833*Island
chr4:156129168-156130209*Island
chr4:156588297-156589292*Island
chr4:156680095-156681386*Island
chr4:15779998-15780729*Island
chr4:157997166-157997686*Island
chr4:158141404-158141836*Island
chr4:166794545-166795341*Island
chr4:166794545-166795341*S_Shore
chr4:168155005-168155765*Island
chr4:172733734-172735118*Island
chr4:174448333-174448845*Island
chr4:174450046-174451469*Island
chr4:174450046-174451469*N_Shore
chr4:174451828-174452962*Island
chr4:174459200-174460054*Island
chr4:175443406-175443837*S_Shore
chr4:176923075-176923630*Island
chr4:176986921-176987360*Island
chr4:176986921-176987360*N_Shore
chr4:177713243-177714457*Island
chr4:17782642-17783624*Island
chr4:183063396-183066370*Island
chr4:184826253-184828177*Island
chr4:185939222-185942747*Island
chr4:187644319-187648253*Island
chr4:20253276-20256868*Island
chr4:2059928-2063181*Island
chr4:21950538-21950865*Island
chr4:30721204-30724842*Island
chr4:3767072-3769789*Island
chr4:41749184-41749811*Island
chr4:41749184-41749811*N_Shore
chr4:42152766-42154984*Island
chr4:4387593-4389919*Island
chr4:44449386-44451133*Island
chr4:4859632-4860191*Island
chr4:4861227-4862241*N_Shore
chr4:4864456-4864834*Island
chr4:4864456-4864834*N_Shore
chr4:5053230-5054092*Island
chr4:5053230-5054092*N_Shore
chr4:54966163-54968063*Island
chr4:55096185-55100331*Island
chr4:5709985-5710495*Island
chr4:5713035-5713451*N_Shore
chr4:5889203-5890645*Island
chr4:5891981-5892365*Island
chr4:5894071-5895116*Island
chr4:6200912-6202724*Island
chr4:6472175-6474534*Island
chr4:656993-658162*Island
chr4:656993-658162*N_Shore
chr4:66535193-66535620*Island
chr4:66535193-66535620*N_Shore
chr4:7043808-7045732*S_Shore
chr4:7194537-7195467*Island
chr4:74734918-74735544*Island
chr4:74964656-74965279*N_Shore
chr4:778661-780592*Island
chr4:81104761-81105527*S_Shore
chr4:81109887-81110460*Island
chr4:81109887-81110460*S_Shore
chr4:81187494-81187913*Island
chr4:81187494-81187913*N_Shore
chr4:8388395-8388671*S_Shore
chr4:85417659-85420799*Island
chr4:85417659-85420799*N_Shore
chr4:93226348-93227007*Island
chr4:96469456-96469667*N_Shore
chr4:96469859-96470994*Island
chr4:9783035-9784960*Island
chr5:100238722-100239138*Island
chr5:101632049-101632373*Island
chr5:10562816-10565680*Island
chr5:10649367-10650352*Island
chr5:1068746-1069000*S_Shore
chr5:1093579-1093837*N_Shore
chr5:110408704-110409039*N_Shelf
chr5:1111396-1112388*S_Shore
chr5:11384681-11385521*Island
chr5:115151348-115152713*Island
chr5:115297607-115298093*Island
chr5:115298350-115299137*Island
chr5:118691401-118691759*N_Shore
chr5:11903550-11904703*Island
chr5:11903550-11904703*N_Shore
chr5:122430676-122431443*Island
chr5:122430676-122431443*N_Shore
chr5:122433878-122435551*Island
chr5:126626053-126626901*Island
chr5:127872563-127874945*Island
chr5:132082873-132083911*Island
chr5:133449320-133451260*Island
chr5:134363092-134365146*Island
chr5:134366913-134367438*Island
chr5:134366913-134367438*N_Shore
chr5:134734096-134735261*S_Shore
chr5:134870740-134872051*Island
chr5:135265848-135266517*Island
chr5:136834016-136835146*Island
chr5:138727710-138730911*Island
chr5:138727710-138730911*N_Shelf
chr5:139283350-139284282*Island
chr5:140305712-140307193*Island
chr5:140615391-140616353*N_Shore
chr5:140626444-140627373*N_Shore
chr5:140802399-140802832*N_Shore
chr5:140855386-140856620*Island
chr5:140857864-140858065*Island
chr5:140857864-140858065*N_Shore
chr5:140864527-140864748*Island
chr5:140864527-140864748*N_Shore
chr5:1444678-1446648*Island
chr5:145718289-145720095*Island
chr5:146257346-146258575*Island
chr5:149569592-149569945*Island
chr5:149681702-149682601*Island
chr5:15500076-15500923*Island
chr5:158527374-158527983*Island
chr5:159399004-159399928*Island
chr5:167956219-167957371*Island
chr5:168727429-168728275*Island
chr5:169931065-169931471*N_Shore
chr5:170735169-170739863*Island
chr5:17217788-17219021*Island
chr5:172659049-172660277*Island
chr5:172661486-172662228*Island
chr5:176056520-176057494*Island
chr5:178003623-178004247*Island
chr5:178016558-178017670*Island
chr5:178016558-178017670*S_Shore
chr5:178157189-178157826*Island
chr5:178367620-178368725*Island
chr5:178421225-178422337*Island
chr5:178684326-178684659*Island
chr5:178770724-178772794*Island
chr5:179247784-179248711*N_Shore
chr5:179634577-179634875*Island
chr5:180017099-180019062*Island
chr5:180075688-180076906*Island
chr5:180486154-180486892*Island
chr5:1874907-1879032*Island
chr5:1881924-1887743*Island
chr5:2748368-2757024*Island
chr5:32585603-32586365*N_Shore
chr5:32709910-32714450*Island
chr5:33936168-33938309*Island
chr5:3594467-3603054*Island
chr5:37834671-37835128*Island
chr5:37836747-37840726*Island
chr5:38257825-38259136*Island
chr5:38556222-38557563*Island
chr5:38845502-38846476*Island
chr5:43191974-43193155*Island
chr5:45695394-45696510*Island
chr5:49736607-49737300*Island
chr5:50685453-50686148*Island
chr5:5139441-5140941*Island
chr5:59189046-59189894*Island
chr5:63256548-63257886*Island
chr5:63801781-63802605*Island
chr5:63986189-63986974*Island
chr5:6448753-6449629*Island
chr5:7394986-7397022*Island
chr5:76249435-76250528*Island
chr5:76506029-76507189*Island
chr5:76932317-76933523*Island
chr5:76934581-76935296*Island
chr5:77071645-77072303*Island
chr5:79330928-79331488*Island
chr5:79864842-79866447*Island
chr5:82768387-82769268*Island
chr5:82768387-82769268*N_Shore
chr5:83679584-83680720*Island
chr5:83679584-83680720*N_Shore
chr5:87968635-87968907*Island
chr5:87976094-87976546*N_Shore
chr5:87980878-87981272*Island
chr5:92906239-92908875*Island
chr5:92914770-92917337*Island
chr5:92914770-92917337*N_Shore
chr5:92923487-92924497*S_Shore
chr6:100054686-100054988*N_Shore
chr6:100060979-100062657*Island
chr6:100441406-100442152*Island
chr6:100895773-100896062*N_Shore
chr6:100905444-100905697*Island
chr6:100912071-100913337*Island
chr6:100912071-100913337*N_Shore
chr6:101849806-101850974*Island
chr6:10398573-10398812*Island
chr6:10410109-10410690*Island
chr6:10411394-10413857*N_Shore
chr6:10417384-10417842*Island
chr6:10417384-10417842*N_Shore
chr6:10419399-10420323*N_Shore
chr6:10421414-10421727*N_Shore
chr6:105584148-105585621*Island
chr6:108485671-108490539*Island
chr6:108485671-108490539*S_Shore
chr6:108495654-108495986*Island
chr6:10881846-10882051*Island
chr6:10882926-10883149*Island
chr6:10882926-10883149*N_Shore
chr6:10887184-10887622*Island
chr6:11043913-11045206*Island
chr6:110678854-110679108*Island
chr6:117085739-117086942*Island
chr6:118228042-118229811*Island
chr6:123317164-123317753*Island
chr6:127439265-127441072*Island
chr6:132722093-132722901*Island
chr6:133562086-133563586*Island
chr6:133562086-133563586*N_Shore
chr6:133562086-133563586*S_Shore
chr6:134210639-134211218*Island
chr6:137242315-137245442*Island
chr6:137816474-137817223*Island
chr6:1389139-1391393*Island
chr6:142409473-142410112*Island
chr6:146350522-146350780*N_Shore
chr6:150284682-150286515*Island
chr6:151561283-151562550*Island
chr6:152128822-152129771*Island
chr6:152128822-152129771*N_Shore
chr6:152128822-152129771*S_Shore
chr6:152957810-152958472*Island
chr6:152957810-152958472*S_Shore
chr6:154360586-154361008*N_Shore
chr6:155539975-155540193*N_Shelf
chr6:155539975-155540193*N_Shore
chr6:159589636-159591319*Island
chr6:159653233-159655397*Island
chr6:162066917-162067689*Island
chr6:166401526-166402659*Island
chr6:166579973-166583423*Island
chr6:17280739-17282334*Island
chr6:27279794-27280635*Island
chr6:29595298-29595795*Island
chr6:29691106-29692093*Island
chr6:29759946-29760903*Island
chr6:29795553-29796594*Island
chr6:29855295-29856565*Island
chr6:29974220-29975369*N_Shore
chr6:30227320-30228255*Island
chr6:30457369-30458175*Island
chr6:30584885-30585677*N_Shelf
chr6:30614721-30615643*N_Shore
chr6:30614721-30615643*S_Shelf
chr6:30654392-30654934*N_Shore
chr6:30654392-30654934*S_Shore
chr6:30655116-30655401*S_Shore
chr6:30687941-30688213*S_Shelf
chr6:30710307-30712440*N_Shore
chr6:30881533-30882296*S_Shore
chr6:31238852-31240120*Island
chr6:31509668-31509896*N_Shelf
chr6:31509668-31509896*N_Shore
chr6:31599519-31599761*N_Shore
chr6:31619856-31620525*N_Shore
chr6:31632815-31634093*N_Shore
chr6:31632815-31634093*S_Shore
chr6:31650648-31651292*N_Shore
chr6:31695894-31698245*S_Shore
chr6:31707489-31708336*N_Shelf
chr6:31707489-31708336*N_Shore
chr6:31867691-31867957*Island
chr6:32046815-32047094*N_Shelf
chr6:32046815-32047094*S_Shelf
chr6:32046815-32047094*S_Shore
chr6:32063533-32065044*Island
chr6:32116590-32117229*Island
chr6:32121829-32122529*S_Shore
chr6:32163292-32164383*S_Shore
chr6:32729342-32729877*S_Shore
chr6:32939275-32940954*S_Shore
chr6:32975684-32975926*N_Shore
chr6:32975684-32975926*S_Shelf
chr6:33084740-33084995*N_Shelf
chr6:33129291-33129718*S_Shelf
chr6:33167885-33168715*N_Shelf
chr6:33172289-33172823*S_Shore
chr6:33285367-33285617*N_Shore
chr6:33290370-33291087*N_Shore
chr6:33385678-33386262*N_Shore
chr6:36807678-36808808*Island
chr6:391188-393790*Island
chr6:39281135-39282215*S_Shore
chr6:39760066-39760426*S_Shore
chr6:41604583-41606663*Island
chr6:41620950-41621262*Island
chr6:43970073-43970922*N_Shore
chr6:50692149-50692375*N_Shore
chr6:50787286-50788091*Island
chr6:50813314-50813699*Island
chr6:54711153-54712033*Island
chr6:55039170-55039392*Island
chr6:55443732-55444092*Island
chr6:6002471-6005125*Island
chr6:62995855-62996228*Island
chr6:62995855-62996228*S_Shore
chr6:70992040-70992912*S_Shore
chr6:71665360-71667132*Island
chr6:72129508-72130756*Island
chr6:72596036-72596404*Island
chr6:72596036-72596404*S_Shore
chr6:73330942-73333109*Island
chr6:74405600-74406021*N_Shore
chr6:80656744-80657593*Island
chr6:8435314-8436141*Island
chr6:84417597-84419378*Island
chr6:84562820-84563758*Island
chr6:85472702-85474132*Island
chr6:85472702-85474132*S_Shore
chr6:87647253-87647707*Island
chr6:87647253-87647707*N_Shore
chr6:88875397-88877449*N_Shore
chr6:96463869-96464136*Island
chr6:96463869-96464136*N_Shore
chr6:99279317-99283842*Island
chr7:100253782-100254150*Island
chr7:100270875-100274003*Island
chr7:100318106-100318684*Island
chr7:100421295-100421515*Island
chr7:100463758-100464146*N_Shore
chr7:100823307-100823701*Island
chr7:100823307-100823701*S_Shore
chr7:101005899-101007443*Island
chr7:101929503-101931089*N_Shore
chr7:102920309-102921514*Island
chr7:103629525-103630652*Island
chr7:103968783-103969959*Island
chr7:107301205-107302416*N_Shore
chr7:108095401-108097206*Island
chr7:1126578-1126910*N_Shore
chr7:116962841-116964803*Island
chr7:119912840-119913883*Island
chr7:119915062-119915485*N_Shore
chr7:120969587-120970743*N_Shore
chr7:1269165-1282864*Island
chr7:127671158-127672853*Island
chr7:127671158-127672853*N_Shore
chr7:127990926-127992616*Island
chr7:128550409-128550903*Island
chr7:130126017-130126801*N_Shore
chr7:130130739-130133111*Island
chr7:132260474-132262527*Island
chr7:134143115-134144063*Island
chr7:134143115-134144063*S_Shore
chr7:136553854-136556194*Island
chr7:137531125-137532382*Island
chr7:142551879-142553186*S_Shore
chr7:143058917-143060156*Island
chr7:145813030-145814084*Island
chr7:1491773-1491975*Island
chr7:1491773-1491975*N_Shore
chr7:1491773-1491975*S_Shore
chr7:149410858-149412351*Island
chr7:149461653-149463222*Island
chr7:149487283-149487769*Island
chr7:149570366-149571272*N_Shore
chr7:150019950-150020752*Island
chr7:150019950-150020752*S_Shore
chr7:150037459-150039031*N_Shore
chr7:150104704-150105530*Island
chr7:150104704-150105530*N_Shore
chr7:151106244-151107808*Island
chr7:153583317-153585666*Island
chr7:153748407-153750444*Island
chr7:154542059-154542348*N_Shore
chr7:155255098-155255311*Island
chr7:155302253-155303158*Island
chr7:155325811-155326357*Island
chr7:155595692-155599414*Island
chr7:156432433-156433670*Island
chr7:156795355-156799394*Island
chr7:157476886-157486719*Island
chr7:157476886-157486719*N_Shore
chr7:157586711-157587112*N_Shore
chr7:158798591-158799434*S_Shore
chr7:158936507-158938492*Island
chr7:1784027-1786934*N_Shore
chr7:19156050-19158042*Island
chr7:19156050-19158042*S_Shore
chr7:19812569-19813005*Island
chr7:19812569-19813005*N_Shore
chr7:19812569-19813005*S_Shore
chr7:20823307-20825662*Island
chr7:21582443-21583313*Island
chr7:223970-225989*S_Shore
chr7:231272-231539*N_Shelf
chr7:23287221-23287508*Island
chr7:24323558-24325080*Island
chr7:24796541-24797487*Island
chr7:27143181-27143479*N_Shelf
chr7:27143181-27143479*N_Shore
chr7:27143181-27143479*S_Shore
chr7:27147589-27148389*Island
chr7:27147589-27148389*N_Shore
chr7:27169572-27170638*N_Shelf
chr7:27169572-27170638*N_Shore
chr7:27182613-27185562*Island
chr7:27182613-27185562*N_Shore
chr7:27284639-27286237*Island
chr7:2774444-2774655*N_Shore
chr7:28448716-28450028*Island
chr7:30721372-30722445*Island
chr7:31091717-31093077*Island
chr7:32110063-32110910*Island
chr7:32110063-32110910*S_Shore
chr7:35292985-35294674*Island
chr7:35296921-35298218*N_Shore
chr7:37487354-37488672*Island
chr7:38670439-38671008*Island
chr7:4169481-4169753*N_Shore
chr7:41745178-41745462*N_Shelf
chr7:42005067-42006121*Island
chr7:42005067-42006121*N_Shelf
chr7:42005067-42006121*S_Shore
chr7:42276003-42277850*Island
chr7:43152020-43153340*Island
chr7:44104746-44105116*S_Shore
chr7:44259669-44259923*N_Shore
chr7:44279048-44279327*Island
chr7:45197181-45197807*Island
chr7:45613386-45615504*Island
chr7:45960137-45961347*Island
chr7:45960137-45961347*S_Shore
chr7:4855990-4856212*S_Shelf
chr7:4922707-4923576*Island
chr7:49813008-49815752*Island
chr7:4998405-4998950*Island
chr7:50343757-50344519*Island
chr7:5266921-5267306*S_Shelf
chr7:5340144-5340354*Island
chr7:5348696-5349073*Island
chr7:54609734-54610140*Island
chr7:54612324-54612558*Island
chr7:550450-550681*S_Shore
chr7:55086141-55088105*Island
chr7:56183577-56184165*Island
chr7:5632335-5634555*Island
chr7:601121-601729*Island
chr7:6566066-6566650*Island
chr7:69062374-69065037*Island
chr7:70596228-70598382*Island
chr7:71800757-71802768*Island
chr7:750788-751237*S_Shore
chr7:751712-752150*Island
chr7:79082174-79082427*S_Shore
chr7:79082948-79083850*Island
chr7:82072021-82073520*Island
chr7:8473139-8475199*Island
chr7:8481974-8482762*Island
chr7:8481974-8482762*N_Shore
chr7:88388488-88389283*Island
chr7:89747892-89749036*Island
chr7:89840813-89841491*N_Shore
chr7:905608-905886*S_Shore
chr7:90893567-90896683*Island
chr7:93204085-93204381*N_Shore
chr7:93519366-93520184*Island
chr7:93519366-93520184*S_Shore
chr7:94284858-94286527*Island
chr7:94284858-94286527*N_Shore
chr7:94293609-94293864*S_Shore
chr7:95401691-95402432*Island
chr7:96631383-96631800*N_Shelf
chr7:96631383-96631800*S_Shore
chr7:96634622-96634915*N_Shore
chr7:96634622-96634915*S_Shore
chr7:96650221-96651551*Island
chr7:96651963-96652246*Island
chr7:96653467-96654199*N_Shore
chr7:96653467-96654199*S_Shore
chr7:98245805-98247759*Island
chr7:98467023-98468058*Island
chr7:99698173-99699646*N_Shore
chr7:99774733-99775583*Island
chr8:104152726-104153390*Island
chr8:104510870-104513913*Island
chr8:105235384-105235979*Island
chr8:105478672-105479340*Island
chr8:105478672-105479340*S_Shore
chr8:10587304-10591109*Island
chr8:109094485-109095849*Island
chr8:109094485-109095849*N_Shore
chr8:109094485-109095849*S_Shore
chr8:109799429-109799847*N_Shelf
chr8:11204825-11205689*Island
chr8:114444826-114445085*Island
chr8:11559596-11562956*Island
chr8:11565217-11567212*S_Shore
chr8:116660432-116660747*Island
chr8:116681380-116681623*N_Shore
chr8:120220388-120221222*N_Shore
chr8:121137099-121137778*Island
chr8:122651665-122652389*N_Shore
chr8:126010436-126011194*S_Shore
chr8:127568676-127570873*Island
chr8:132052203-132054749*Island
chr8:139508795-139509774*Island
chr8:140714585-140718259*Island
chr8:141107837-141110984*Island
chr8:141359155-141359621*S_Shore
chr8:143407246-143408048*Island
chr8:143545445-143546178*Island
chr8:143591567-143592674*Island
chr8:143623275-143623662*N_Shelf
chr8:143694430-143696166*N_Shore
chr8:143916135-143916405*Island
chr8:144240761-144242113*Island
chr8:144332365-144332743*N_Shore
chr8:144510850-144513957*Island
chr8:144815203-144816518*N_Shore
chr8:145008908-145009407*N_Shore
chr8:145047293-145052305*Island
chr8:145103285-145108027*Island
chr8:145621585-145621891*S_Shelf
chr8:15397636-15398287*Island
chr8:16884363-16885339*Island
chr8:17270603-17271120*Island
chr8:17270603-17271120*S_Shore
chr8:21644908-21647845*Island
chr8:22547486-22553427*Island
chr8:23260442-23261867*Island
chr8:23559838-23560591*Island
chr8:23562475-23565175*Island
chr8:24770908-24772547*Island
chr8:24812946-24814299*Island
chr8:25899335-25899692*Island
chr8:25899335-25899692*N_Shore
chr8:26371172-26372830*N_Shore
chr8:26721642-26724566*Island
chr8:31496525-31498346*Island
chr8:32405407-32406901*Island
chr8:33423939-33424895*Island
chr8:35092679-35093559*Island
chr8:37654048-37656100*Island
chr8:37822486-37824008*Island
chr8:37822486-37824008*S_Shore
chr8:40755164-40755404*S_Shore
chr8:41165852-41167140*Island
chr8:41165852-41167140*S_Shore
chr8:41624555-41625380*Island
chr8:41753340-41755250*Island
chr8:4848968-4852635*Island
chr8:494155-496083*Island
chr8:49647702-49647988*Island
chr8:49647702-49647988*S_Shore
chr8:50822270-50822860*S_Shore
chr8:53477544-53478627*Island
chr8:53851701-53854426*Island
chr8:54163303-54164443*Island
chr8:54789581-54790665*Island
chr8:54791845-54795141*Island
chr8:55047705-55048005*N_Shore
chr8:55370170-55372525*Island
chr8:57025546-57026543*Island
chr8:57358126-57359415*Island
chr8:58907001-58907822*Island
chr8:59058167-59059414*Island
chr8:6424215-6424888*N_Shelf
chr8:65488536-65489116*Island
chr8:65492935-65494452*Island
chr8:65710990-65711722*Island
chr8:67344497-67344989*Island
chr8:68864584-68864946*Island
chr8:68864584-68864946*N_Shore
chr8:70981873-70984888*Island
chr8:70981873-70984888*N_Shore
chr8:72755783-72756667*Island
chr8:72755783-72756667*N_Shore
chr8:72755783-72756667*S_Shore
chr8:72987480-72988023*Island
chr8:73448659-73449725*S_Shore
chr8:75896528-75897116*Island
chr8:77594255-77594860*Island
chr8:77594255-77594860*N_Shore
chr8:77594255-77594860*S_Shore
chr8:79428433-79428754*Island
chr8:82192378-82193685*Island
chr8:85096759-85097247*Island
chr8:85096759-85097247*N_Shore
chr8:86566584-86568411*Island
chr8:88886171-88886445*N_Shore
chr8:89339965-89340481*Island
chr8:89339965-89340481*N_Shore
chr8:91803656-91804141*Island
chr8:97156763-97158030*Island
chr8:97169731-97170432*Island
chr8:97169731-97170432*N_Shelf
chr8:97171805-97172022*Island
chr8:97172634-97173880*Island
chr8:97505747-97507607*Island
chr8:97505747-97507607*N_Shore
chr8:9760750-9761643*Island
chr8:98289604-98290404*Island
chr8:98289604-98290404*N_Shore
chr8:99960497-99961438*S_Shore
chr9:100615234-100617510*Island
chr9:100615234-100617510*N_Shore
chr9:100744982-100747768*Island
[truncated: 31 more rows]
